# Supplementary material for: Crystal structures and Hirshfeld surface analyses of 2-[(4,6-di­amino­pyrimidin-2-yl)sulfan­yl]-N-(pyridin-2-yl)acetamide and 2-[(4,6-di­amino­pyrimidin-2-yl)sulfan­yl]-N-(pyrazin-2-yl)acetamide
Source: Acta Crystallogr E Crystallogr Commun. 2018 Apr 27;74(Pt 5):718–23. doi: 10.1107/S2056989018005704 (PMC5947495; doi:10.1107/S2056989018005704)
Supplement: Supplementary file 1 [file e-74-00718-sup1.cif]

##############################################################################
#                                                                            #
# This CIF contains the data in a paper accepted for publication in          #
# Acta Crystallographica Section E. It conforms to the requirements of       #
# Notes for Authors for Acta Crystallographica Section E, and has been       #
# peer reviewed under the auspices of the IUCr Commission on Journals.       #
#                                                                            #
# Full details of the Crystallographic Information File format               #
# are given in the paper "The Crystallographic Information File (CIF):       #
# a New Standard Archive File for Crystallography" by S. R. Hall, F. H.      #
# Allen and I. D. Brown [Acta Cryst. (1991), A47, 655-685].                  #
#                                                                            #
# The current version of the core CIF dictionary is obtainable from          #
# ftp://ftp.iucr.org/pub/cif_core.dic.                                       #
#                                                                            #
# Software is freely available for graphical display of the structure(s)     #
# in this CIF. For information consult the CIF software page                 #
# http://www.iucr.org/resources/cif/software.                                #
#                                                                            #
# This file may be used for bona fide research purposes within the           #
# scientific community so long as proper attribution is given to the journal # 
# article from which it was obtained.                                        #
#                                                                            #
##############################################################################
data_global
_audit_creation_method     SHELXL-2016
_journal_date_recd_electronic     2018-03-08
_journal_date_accepted     2018-04-11
_journal_name_full     'Acta Crystallographica, Section E'
_journal_year     2018
_journal_volume     74
_journal_issue      5
_journal_page_first     718
_journal_page_last     723
_journal_paper_category     GO
_journal_paper_doi     10.1107/S2056989018005704
_journal_coeditor_code     SU5430
_publ_contact_author_name     'Devadasan Velmurugan'
_publ_contact_author_address
;  CAS in Crystallography and Biophysics
   University of madras
   Maraimalai campus(guindy campus)
   Chennai - 600 025
   India.
;
_publ_contact_author_email     'shirai2011@gmail.com'
_publ_contact_author_fax     '044 091 2499 3057'
_publ_contact_author_phone     '044 091 24484170'
_publ_section_title
;
Crystal structures and Hirshfeld surface analyses of
2-[(4,6-diaminopyrimidin-2-yl)sulfanyl]-<i>N</i>-(pyridin-2-yl)acetamide and
2-[(4,6-diaminopyrimidin-2-yl)sulfanyl]-<i>N</i>-(pyrazin-2-yl)acetamide
;
loop_
    _publ_author_name
    _publ_author_address
    'Manisha Choudhury'
;
    Centre of Advanced Study in Crystallography and Biophysics
    University of Madras
    Guindy Campus
    Chennai 600 025
    India
;
    'Vijayan Viswanathan'
;
    Centre of Advanced Study in Crystallography and Biophysics
    University of Madras
    Guindy Campus
    Chennai 600 025
    India
;
    'Ajay Kumar Timiri'
;
     Department of Pharmaceutical Science and Technology
     Birla Institute of Technology
     Mesta
     Ranchi 835215
     Jharkhand
     India
;
    'Barij Nayan Sinha'
;
     Department of Pharmaceutical Science and Technology
     Birla Institute of Technology
     Mesta
     Ranchi 835215
     Jharkhand
     India
;
    'Venkatesan Jayaprakash'
;
     Department of Pharmaceutical Science and Technology
     Birla Institute of Technology
     Mesta
     Ranchi 835215
     Jharkhand
     India
;
    'Devadasan Velmurugan'
;
    Centre of Advanced Study in Crystallography and Biophysics
    University of Madras
    Guindy Campus
    Chennai 600 025
    India
;
_publ_section_synopsis
;
The conformation of the title diaminopyrimidine sulfanly acetamides, (I) and
(II), have similar conformations, with the pyrimidine ring being inclined to
the pyridine ring in (I) by 71.10 (9) \%, and by 62.93 (15) \% to the pyrazine
ring in (II).
;
data_I
_database_code_depnum_ccdc_archive 'CCDC 1836418'
_audit_creation_method     'SHELXL-2016/6'
_chemical_name_systematic
;
2-[(4,6-Diaminopyrimidin-2-yl)sulfanyl]-<i>N</i>-(pyridin-2-yl)acetamide
;
_chemical_name_common     ?
_chemical_formula_moiety     'C11 H12 N6 O S'
_chemical_formula_sum     'C11 H12 N6 O S'
_chemical_formula_iupac     'C11 H12 N6 O S'
_chemical_formula_weight     276.33
_chemical_melting_point     ?
_shelx_space_group_comment
;
The symmetry employed for this shelxl refinement is uniquely defined
by the following loop, which should always be used as a source of
symmetry information in preference to the above space-group names.
They are only intended as comments.
;
_space_group_crystal_system     triclinic
_space_group_name_H-M_alt     'P -1'
_space_group_name_Hall     '-P 1'
loop_
    _space_group_symop_operation_xyz
    'x, y, z'
    '-x, -y, -z'
_cell_length_a     7.2341(2)
_cell_length_b     9.3852(2)
_cell_length_c     9.7971(2)
_cell_angle_alpha     95.8200(10)
_cell_angle_beta     91.1160(10)
_cell_angle_gamma     105.6820(10)
_cell_volume     636.33(3)
_cell_formula_units_Z     2
_cell_measurement_reflns_used     2605
_cell_measurement_theta_min     2.092
_cell_measurement_theta_max     26.428
_cell_measurement_temperature     293(2)
_exptl_crystal_description     block
_exptl_crystal_colour     yellow
_exptl_crystal_size_max     0.300
_exptl_crystal_size_mid     0.250
_exptl_crystal_size_min     0.200
_exptl_crystal_density_diffrn     1.442
_exptl_crystal_density_meas     ?
_exptl_crystal_density_method     ?
_exptl_crystal_F_000     288
_exptl_absorpt_coefficient_mu     0.256
_exptl_absorpt_correction_type     multi-scan
_exptl_absorpt_process_details
;
(<i>SADABS</i>; Bruker, 2008)
;
_shelx_estimated_absorpt_T_min     0.927
_shelx_estimated_absorpt_T_max     0.950
_exptl_absorpt_correction_T_min     0.742
_exptl_absorpt_correction_T_max     0.841
_diffrn_ambient_temperature     293(2)
_diffrn_radiation_type     MoK\a
_diffrn_radiation_wavelength     0.71073
_diffrn_measurement_device_type     'Bruker SMART APEXII area-detector'
_diffrn_measurement_method     '\w and \f scans'
_diffrn_detector_area_resol_mean     ?
_diffrn_reflns_number     9447
_diffrn_reflns_av_R_equivalents     0.0203
_diffrn_reflns_theta_min     2.092
_diffrn_reflns_theta_max     26.428
_diffrn_reflns_theta_full     25.242
_diffrn_measured_fraction_theta_max     0.994
_diffrn_measured_fraction_theta_full     1.000
_diffrn_reflns_limit_h_min     -9
_diffrn_reflns_limit_h_max     9
_diffrn_reflns_limit_k_min     -11
_diffrn_reflns_limit_k_max     11
_diffrn_reflns_limit_l_min     -10
_diffrn_reflns_limit_l_max     12
_refine_special_details     ?
_reflns_number_total     2605
_reflns_number_gt     2160
_reflns_threshold_expression     'I > 2\s(I)'
_refine_ls_structure_factor_coef     Fsqd
_refine_ls_matrix_type     full
_refine_ls_R_factor_all     0.0430
_refine_ls_R_factor_gt     0.0340
_refine_ls_wR_factor_gt     0.0888
_refine_ls_wR_factor_ref     0.0944
_refine_ls_goodness_of_fit_ref     1.053
_refine_ls_restrained_S_all     1.053
_refine_ls_number_reflns     2605
_refine_ls_number_parameters     192
_refine_ls_number_restraints     0
_refine_ls_hydrogen_treatment     mixed
_refine_ls_weighting_scheme     calc
_refine_ls_weighting_details
              'w=1/[\s^2^(Fo^2^)+(0.0443P)^2^+0.1669P] where P=(Fo^2^+2Fc^2^)/3'
_atom_sites_solution_hydrogens     mixed
_atom_sites_solution_primary     direct
_atom_sites_solution_secondary     difmap
_refine_ls_shift/su_max     0.000
_refine_ls_shift/su_mean     0.000
_refine_diff_density_max     0.233
_refine_diff_density_min     -0.198
_refine_ls_extinction_method     none
_refine_ls_extinction_coef     .
loop_
    _atom_type_symbol
    _atom_type_description
    _atom_type_scat_dispersion_real
    _atom_type_scat_dispersion_imag
    _atom_type_scat_source
    'C' 'C' 0.0033 0.0016
                         'International Tables Vol C Tables 4.2.6.8 and 6.1.1.4'
    'H' 'H' 0.0000 0.0000
                         'International Tables Vol C Tables 4.2.6.8 and 6.1.1.4'
    'N' 'N' 0.0061 0.0033
                         'International Tables Vol C Tables 4.2.6.8 and 6.1.1.4'
    'O' 'O' 0.0106 0.0060
                         'International Tables Vol C Tables 4.2.6.8 and 6.1.1.4'
    'S' 'S' 0.1246 0.1234
                         'International Tables Vol C Tables 4.2.6.8 and 6.1.1.4'
_computing_data_collection
;
APEX2 (Bruker, 2008)
;
_computing_cell_refinement
;
SAINT (Bruker, 2008)
;
_computing_data_reduction
;
SAINT (Bruker, 2008)
;
_computing_structure_solution
;
SHELXS97 (Sheldrick, 2008)
;
_computing_structure_refinement
;
SHELXL2016 (Sheldrick, 2015)
;
_computing_molecular_graphics
;
PLATON (Spek, 2009) and Mercury (Macrae <i>et al.</i>,  2008)
;
_computing_publication_material
;
SHELXL2016 (Sheldrick, 2015) and PLATON (Spek, 2009)
;
loop_
    _atom_site_type_symbol
    _atom_site_label
    _atom_site_fract_x
    _atom_site_fract_y
    _atom_site_fract_z
    _atom_site_U_iso_or_equiv
    _atom_site_adp_type
    _atom_site_calc_flag
    _atom_site_occupancy
    _atom_site_disorder_assembly
    _atom_site_disorder_group
    S S1 0.47564(6) 0.24187(5) 0.97878(4) 0.04443(15) Uani d 1 . .
    O O1 0.1201(2) -0.07191(14) 0.81504(14) 0.0637(4) Uani d 1 . .
    N N1 0.4212(3) 0.58093(19) 0.63223(17) 0.0509(4) Uani d 1 . .
    H H1A 0.470(3) 0.652(2) 0.584(2) 0.059(6) Uiso d 1 . .
    H H1B 0.299(3) 0.546(2) 0.641(2) 0.066(7) Uiso d 1 . .
    N N2 1.0373(2) 0.60541(19) 0.83751(19) 0.0500(4) Uani d 1 . .
    H H2A 1.087(3) 0.696(2) 0.820(2) 0.059(6) Uiso d 1 . .
    H H2B 1.092(3) 0.590(2) 0.914(2) 0.071(7) Uiso d 1 . .
    N N3 0.45530(19) 0.42030(14) 0.78589(14) 0.0378(3) Uani d 1 . .
    N N4 0.75997(18) 0.44133(14) 0.89781(13) 0.0374(3) Uani d 1 . .
    N N5 0.2555(2) 0.10689(16) 0.67916(14) 0.0395(3) Uani d 1 . .
    H H5 0.304(3) 0.201(2) 0.6830(18) 0.046(5) Uiso d 1 . .
    N N6 0.3287(2) 0.11118(16) 0.45436(15) 0.0458(4) Uani d 1 . .
    C C1 0.5404(2) 0.53494(17) 0.71413(16) 0.0373(4) Uani d 1 . .
    C C2 0.7366(2) 0.59919(18) 0.72509(17) 0.0398(4) Uani d 1 . .
    H H2 0.795008 0.672763 0.670694 0.048 Uiso calc 1 . .
    C C3 0.8435(2) 0.55043(16) 0.81970(16) 0.0367(4) Uani d 1 . .
    C C4 0.5717(2) 0.38421(16) 0.87394(15) 0.0351(4) Uani d 1 . .
    C C5 0.2265(2) 0.17793(19) 0.91965(17) 0.0452(4) Uani d 1 . .
    H H5A 0.149123 0.139634 0.994486 0.054 Uiso calc 1 . .
    H H5B 0.185101 0.261192 0.891905 0.054 Uiso calc 1 . .
    C C6 0.1943(2) 0.05740(18) 0.80001(18) 0.0415(4) Uani d 1 . .
    C C7 0.2500(2) 0.02603(17) 0.55029(17) 0.0369(4) Uani d 1 . .
    C C8 0.1697(3) -0.12615(19) 0.5237(2) 0.0506(4) Uani d 1 . .
    H H8 0.118824 -0.182978 0.593511 0.061 Uiso calc 1 . .
    C C9 0.1674(3) -0.1909(2) 0.3911(2) 0.0603(5) Uani d 1 . .
    H H9 0.113148 -0.292746 0.369861 0.072 Uiso calc 1 . .
    C C10 0.2447(3) -0.1056(2) 0.2905(2) 0.0574(5) Uani d 1 . .
    H H10 0.243138 -0.147400 0.200125 0.069 Uiso calc 1 . .
    C C11 0.3246(3) 0.0435(2) 0.32694(19) 0.0551(5) Uani d 1 . .
    H H11 0.379420 0.101358 0.258857 0.066 Uiso calc 1 . .
loop_
    _atom_site_aniso_label
    _atom_site_aniso_U_11
    _atom_site_aniso_U_22
    _atom_site_aniso_U_33
    _atom_site_aniso_U_12
    _atom_site_aniso_U_13
    _atom_site_aniso_U_23
    S1 0.0510(3) 0.0393(2) 0.0344(2) -0.00414(19) 0.00358(18) 0.00918(17)
    O1 0.0848(10) 0.0348(7) 0.0585(8) -0.0084(6) 0.0102(7) 0.0109(6)
    N1 0.0466(10) 0.0522(10) 0.0532(10) 0.0079(8) -0.0012(8) 0.0183(8)
    N2 0.0377(8) 0.0444(9) 0.0648(11) 0.0003(7) 0.0006(7) 0.0222(8)
    N3 0.0399(7) 0.0308(7) 0.0382(7) 0.0019(6) 0.0022(6) 0.0041(5)
    N4 0.0404(8) 0.0310(7) 0.0369(7) 0.0020(6) 0.0018(6) 0.0064(5)
    N5 0.0438(8) 0.0288(7) 0.0397(8) -0.0008(6) 0.0032(6) 0.0044(6)
    N6 0.0523(9) 0.0425(8) 0.0418(8) 0.0106(7) 0.0039(7) 0.0070(6)
    C1 0.0443(9) 0.0331(8) 0.0332(8) 0.0084(7) 0.0034(7) 0.0030(6)
    C2 0.0427(9) 0.0349(8) 0.0411(9) 0.0058(7) 0.0085(7) 0.0127(7)
    C3 0.0395(9) 0.0281(8) 0.0397(9) 0.0042(6) 0.0063(7) 0.0040(6)
    C4 0.0427(9) 0.0266(7) 0.0311(8) 0.0022(6) 0.0056(7) -0.0004(6)
    C5 0.0451(10) 0.0417(9) 0.0412(9) -0.0018(7) 0.0134(8) 0.0050(7)
    C6 0.0385(9) 0.0354(9) 0.0458(10) 0.0003(7) 0.0037(7) 0.0087(7)
    C7 0.0319(8) 0.0358(8) 0.0419(9) 0.0079(6) -0.0010(7) 0.0038(7)
    C8 0.0531(11) 0.0375(9) 0.0546(11) 0.0026(8) 0.0031(9) 0.0009(8)
    C9 0.0629(13) 0.0441(11) 0.0672(13) 0.0099(9) -0.0011(10) -0.0111(9)
    C10 0.0611(12) 0.0643(13) 0.0488(11) 0.0266(10) -0.0007(9) -0.0100(10)
    C11 0.0636(12) 0.0607(12) 0.0436(10) 0.0204(10) 0.0081(9) 0.0073(9)
_geom_special_details
;
 All esds (except the esd in the dihedral angle between two l.s. planes)
 are estimated using the full covariance matrix.  The cell esds are taken
 into account individually in the estimation of esds in distances, angles
 and torsion angles; correlations between esds in cell parameters are only
 used when they are defined by crystal symmetry.  An approximate (isotropic)
 treatment of cell esds is used for estimating esds involving l.s. planes.
;
loop_
    _geom_bond_atom_site_label_1
    _geom_bond_atom_site_label_2
    _geom_bond_site_symmetry_2
    _geom_bond_distance
    _geom_bond_publ_flag
    S1 C4 . 1.7682(15) ?
    S1 C5 . 1.8021(18) ?
    O1 C6 . 1.2124(19) ?
    N1 C1 . 1.348(2) ?
    N1 H1A . 0.86(2) ?
    N1 H1B . 0.86(2) ?
    N2 C3 . 1.358(2) ?
    N2 H2A . 0.86(2) ?
    N2 H2B . 0.88(2) ?
    N3 C4 . 1.324(2) ?
    N3 C1 . 1.358(2) ?
    N4 C4 . 1.328(2) ?
    N4 C3 . 1.3570(19) ?
    N5 C6 . 1.354(2) ?
    N5 C7 . 1.400(2) ?
    N5 H5 . 0.856(19) ?
    N6 C7 . 1.332(2) ?
    N6 C11 . 1.338(2) ?
    C1 C2 . 1.381(2) ?
    C2 C3 . 1.384(2) ?
    C2 H2 . 0.9300 ?
    C5 C6 . 1.512(2) ?
    C5 H5A . 0.9700 ?
    C5 H5B . 0.9700 ?
    C7 C8 . 1.384(2) ?
    C8 C9 . 1.376(3) ?
    C8 H8 . 0.9300 ?
    C9 C10 . 1.365(3) ?
    C9 H9 . 0.9300 ?
    C10 C11 . 1.368(3) ?
    C10 H10 . 0.9300 ?
    C11 H11 . 0.9300 ?
loop_
    _geom_angle_atom_site_label_1
    _geom_angle_atom_site_label_2
    _geom_angle_atom_site_label_3
    _geom_angle_site_symmetry_1
    _geom_angle_site_symmetry_3
    _geom_angle
    _geom_angle_publ_flag
    C4 S1 C5 . . 102.83(8) ?
    C1 N1 H1A . . 118.3(14) ?
    C1 N1 H1B . . 117.3(15) ?
    H1A N1 H1B . . 124(2) ?
    C3 N2 H2A . . 117.2(13) ?
    C3 N2 H2B . . 117.6(15) ?
    H2A N2 H2B . . 110(2) ?
    C4 N3 C1 . . 114.94(13) ?
    C4 N4 C3 . . 115.04(13) ?
    C6 N5 C7 . . 129.23(14) ?
    C6 N5 H5 . . 114.6(12) ?
    C7 N5 H5 . . 116.2(12) ?
    C7 N6 C11 . . 116.91(15) ?
    N1 C1 N3 . . 115.65(15) ?
    N1 C1 C2 . . 122.72(15) ?
    N3 C1 C2 . . 121.63(15) ?
    C1 C2 C3 . . 117.79(14) ?
    C1 C2 H2 . . 121.1 ?
    C3 C2 H2 . . 121.1 ?
    N4 C3 N2 . . 116.08(15) ?
    N4 C3 C2 . . 121.51(14) ?
    N2 C3 C2 . . 122.39(15) ?
    N3 C4 N4 . . 128.88(14) ?
    N3 C4 S1 . . 119.16(12) ?
    N4 C4 S1 . . 111.95(12) ?
    C6 C5 S1 . . 111.72(12) ?
    C6 C5 H5A . . 109.3 ?
    S1 C5 H5A . . 109.3 ?
    C6 C5 H5B . . 109.3 ?
    S1 C5 H5B . . 109.3 ?
    H5A C5 H5B . . 107.9 ?
    O1 C6 N5 . . 124.47(16) ?
    O1 C6 C5 . . 121.07(15) ?
    N5 C6 C5 . . 114.46(14) ?
    N6 C7 C8 . . 123.05(16) ?
    N6 C7 N5 . . 112.92(13) ?
    C8 C7 N5 . . 124.02(15) ?
    C9 C8 C7 . . 118.03(18) ?
    C9 C8 H8 . . 121.0 ?
    C7 C8 H8 . . 121.0 ?
    C10 C9 C8 . . 120.00(18) ?
    C10 C9 H9 . . 120.0 ?
    C8 C9 H9 . . 120.0 ?
    C9 C10 C11 . . 117.86(18) ?
    C9 C10 H10 . . 121.1 ?
    C11 C10 H10 . . 121.1 ?
    N6 C11 C10 . . 124.13(18) ?
    N6 C11 H11 . . 117.9 ?
    C10 C11 H11 . . 117.9 ?
loop_
    _geom_torsion_atom_site_label_1
    _geom_torsion_atom_site_label_2
    _geom_torsion_atom_site_label_3
    _geom_torsion_atom_site_label_4
    _geom_torsion_site_symmetry_1
    _geom_torsion_site_symmetry_2
    _geom_torsion_site_symmetry_3
    _geom_torsion_site_symmetry_4
    _geom_torsion
    _geom_torsion_publ_flag
    C4 N3 C1 N1 . . . . -174.86(14) ?
    C4 N3 C1 C2 . . . . 5.2(2) ?
    N1 C1 C2 C3 . . . . 175.39(15) ?
    N3 C1 C2 C3 . . . . -4.7(2) ?
    C4 N4 C3 N2 . . . . -176.87(14) ?
    C4 N4 C3 C2 . . . . 1.5(2) ?
    C1 C2 C3 N4 . . . . 1.2(2) ?
    C1 C2 C3 N2 . . . . 179.38(15) ?
    C1 N3 C4 N4 . . . . -2.5(2) ?
    C1 N3 C4 S1 . . . . 177.30(10) ?
    C3 N4 C4 N3 . . . . -0.8(2) ?
    C3 N4 C4 S1 . . . . 179.39(10) ?
    C5 S1 C4 N3 . . . . 3.32(14) ?
    C5 S1 C4 N4 . . . . -176.85(11) ?
    C4 S1 C5 C6 . . . . 87.65(13) ?
    C7 N5 C6 O1 . . . . -0.5(3) ?
    C7 N5 C6 C5 . . . . 179.12(15) ?
    S1 C5 C6 O1 . . . . 105.06(17) ?
    S1 C5 C6 N5 . . . . -74.58(17) ?
    C11 N6 C7 C8 . . . . 1.2(2) ?
    C11 N6 C7 N5 . . . . -178.11(15) ?
    C6 N5 C7 N6 . . . . -178.11(16) ?
    C6 N5 C7 C8 . . . . 2.5(3) ?
    N6 C7 C8 C9 . . . . -1.7(3) ?
    N5 C7 C8 C9 . . . . 177.57(17) ?
    C7 C8 C9 C10 . . . . 0.7(3) ?
    C8 C9 C10 C11 . . . . 0.7(3) ?
    C7 N6 C11 C10 . . . . 0.2(3) ?
    C9 C10 C11 N6 . . . . -1.2(3) ?
loop_
    _geom_hbond_atom_site_label_D
    _geom_hbond_atom_site_label_H
    _geom_hbond_atom_site_label_A
    _geom_hbond_site_symmetry_A
    _geom_hbond_distance_DH
    _geom_hbond_distance_HA
    _geom_hbond_distance_DA
    _geom_hbond_angle_DHA
    N5 H5 N3 . 0.86(2) 2.18(2) 2.975(2) 154(2)
    C8 H8 O1 . 0.93 2.31 2.894(2) 121
    N2 H2B N4 2_767 0.88(2) 2.20(2) 3.082(2) 178(2)
    N1 H1A N6 2_666 0.86(2) 2.38(2) 3.174(2) 155(2)
    N2 H2A O1 1_665 0.86(2) 2.13(2) 2.956(2) 159(2)
_shelx_hkl_file
;
  -2   1   0 1000.00   19.88
  -2   1   0  996.47   19.70
  -2   1   0  987.87   21.27
  -2   1   0  975.90   22.07
   2  -1   0  980.02   19.80
   2  -1   0  974.38   21.83
   2  -1   0  988.38   22.32
   2  -1   0  962.54   19.60
  -4   2   0    7.18    0.28
  -4   2   0    7.22    0.37
  -4   2   0    6.73    0.33
  -4   2   0    7.68    0.33
   4  -2   0    7.18    0.30
   4  -2   0    7.64    0.42
   4  -2   0    7.20    0.33
   4  -2   0    7.02    0.32
  -6   3   0    3.39    0.29
  -6   3   0    2.89    0.32
   6  -3   0    3.00    0.26
   6  -3   0    3.12    0.27
   6  -3   0    3.48    0.39
  -8   4   0    1.97    0.33
   8  -4   0    2.62    0.46
   8  -4   1   -0.11    0.26
  -8   4  -1   -0.12    0.16
   6  -3   1   34.10    1.09
   6  -3   1   32.66    0.92
   6  -3   1   32.00    1.18
  -6   3  -1   32.37    1.01
  -6   3  -1   31.44    1.08
  -6   3  -1   31.69    0.97
   4  -2   1  278.43    5.64
   4  -2   1  279.68    5.68
   4  -2   1  272.62    6.40
   4  -2   1  279.41    6.47
  -4   2  -1  278.28    5.64
  -4   2  -1  275.85    5.69
  -4   2  -1  277.89    6.28
  -4   2  -1  278.08    6.12
   2  -1   1  751.87   17.08
   2  -1   1  758.80   15.20
   2  -1   1  760.54   16.71
   2  -1   1  760.32   15.14
  -2   1  -1  750.66   15.13
  -2   1  -1  750.04   15.13
  -2   1  -1  758.27   17.00
  -2   1  -1  769.26   16.23
   0   0   1   19.26    0.47
   0   0   1   18.97    0.48
   0   0   1   19.48    0.49
   0   0  -1   19.65    0.49
   0   0  -1   19.58    0.46
  -2   1   1    6.98    0.28
  -2   1   1    6.85    0.21
  -2   1   1    6.35    0.19
  -2   1   1    6.80    0.29
   2  -1  -1    6.73    0.20
   2  -1  -1    6.87    0.22
   2  -1  -1    6.88    0.31
   2  -1  -1    6.75    0.24
  -4   2   1    8.26    0.29
  -4   2   1    8.72    0.40
  -4   2   1    8.17    0.31
  -4   2   1    8.23    0.41
   4  -2  -1    8.87    0.46
   4  -2  -1    7.95    0.36
   4  -2  -1    8.06    0.31
   4  -2  -1    8.55    0.32
  -6   3   1    0.45    0.16
  -6   3   1    0.81    0.23
   6  -3  -1    0.84    0.25
  -8   4   1    0.10    0.17
  -8   4   1    0.23    0.19
   8  -4  -1   -0.13    0.27
   8  -4   2    6.07    0.58
  -8   4  -2    5.98    0.48
   6  -3   2    5.37    0.46
   6  -3   2    6.87    0.34
   6  -3   2    5.41    0.43
  -6   3  -2    4.97    0.41
  -6   3  -2    5.51    0.35
  -6   3  -2    5.68    0.42
   4  -2   2    3.46    0.23
   4  -2   2    3.71    0.29
   4  -2   2    3.65    0.21
   4  -2   2    3.85    0.32
  -4   2  -2    3.67    0.27
  -4   2  -2    3.86    0.22
  -4   2  -2    3.94    0.28
  -4   2  -2    3.78    0.21
   2  -1   2    0.01    0.05
   2  -1   2   -0.01    0.10
   2  -1   2    0.28    0.08
   2  -1   2    0.09    0.04
  -2   1  -2    0.08    0.05
  -2   1  -2    0.03    0.06
  -2   1  -2    0.13    0.03
  -2   1  -2    0.01    0.06
   0   0   2   46.97    1.15
   0   0   2   48.52    1.19
   0   0   2   47.98    1.07
   0   0  -2   48.41    1.07
  -2   1   2   21.01    0.65
  -2   1   2   22.37    0.62
  -2   1   2   21.42    0.64
   2  -1  -2   21.44    0.69
   2  -1  -2   21.87    0.50
   2  -1  -2   21.67    0.51
  -4   2   2   78.25    1.63
  -4   2   2   78.48    1.98
  -4   2   2   78.67    2.04
  -4   2   2   79.99    1.64
   4  -2  -2   81.33    2.13
   4  -2  -2   79.19    1.75
   4  -2  -2   78.28    1.79
  -6   3   2    0.18    0.16
  -6   3   2    0.24    0.08
  -6   3   2    0.18    0.16
   6  -3  -2    0.05    0.19
  -8   4   2    0.82    0.25
  -8   4   2    0.49    0.23
   8  -4  -2    0.23    0.29
   8  -4   3    1.06    0.38
  -8   4  -3    1.35    0.29
   6  -3   3   27.91    1.07
   6  -3   3   26.13    1.04
  -6   3  -3   27.54    0.97
  -6   3  -3   28.19    0.93
   4  -2   3    5.94    0.40
   4  -2   3    4.60    0.36
   4  -2   3    5.91    0.26
   4  -2   3    5.91    0.25
  -4   2  -3    6.36    0.33
  -4   2  -3    5.90    0.29
  -4   2  -3    5.91    0.23
  -4   2  -3    5.84    0.33
   2  -1   3    3.57    0.25
   2  -1   3    3.86    0.25
  -2   1  -3    3.59    0.17
  -2   1  -3    3.43    0.18
  -2   1  -3    3.51    0.16
   0   0   3    0.08    0.04
   0   0   3    0.01    0.06
   0   0   3    0.07    0.08
   0   0   3    0.03    0.05
   0   0  -3    0.03    0.04
  -2   1   3    0.24    0.10
  -2   1   3    0.50    0.10
  -2   1   3    0.32    0.04
  -2   1   3    0.09    0.09
   2  -1  -3    0.28    0.04
   2  -1  -3    0.38    0.04
  -4   2   3   54.94    1.54
  -4   2   3   55.95    1.48
  -4   2   3   55.75    1.55
   4  -2  -3   55.17    1.27
   4  -2  -3   56.44    1.32
   4  -2  -3   54.56    1.63
  -6   3   3    1.22    0.24
  -6   3   3    0.86    0.22
   6  -3  -3    1.72    0.32
  -8   4   3    0.17    0.18
  -8   4   3   -0.01    0.15
   8  -4  -3   -0.08    0.28
   8  -4   4   -0.37    0.21
   8  -4   4   -0.04    0.21
  -8   4  -4    0.38    0.20
   6  -3   4    0.00    0.21
   6  -3   4    0.06    0.16
  -6   3  -4    0.25    0.15
   4  -2   4    1.54    0.11
   4  -2   4    1.94    0.15
   4  -2   4    2.02    0.27
   4  -2   4    1.52    0.12
   4  -2   4    1.66    0.25
  -4   2  -4    1.58    0.17
  -4   2  -4    1.43    0.18
  -4   2  -4    1.48    0.20
   2  -1   4  108.97    2.83
   2  -1   4  114.87    2.72
  -2   1  -4  112.56    2.32
  -2   1  -4  112.88    2.49
  -2   1  -4  111.96    2.33
   0   0   4    4.28    0.25
   0   0   4    4.13    0.16
   0   0   4    3.88    0.24
   0   0  -4    4.15    0.16
  -2   1   4    0.57    0.14
  -2   1   4    0.48    0.11
  -2   1   4    0.45    0.13
  -2   1   4    0.41    0.07
  -4   2   4    0.00    0.14
  -4   2   4   -0.05    0.11
  -4   2   4    0.01    0.12
   4  -2  -4    0.08    0.13
   4  -2  -4    0.02    0.10
   4  -2  -4    0.04    0.07
  -6   3   4   -0.08    0.16
  -6   3   4   -0.05    0.14
   6  -3  -4   -0.18    0.17
  -8   4   4    0.26    0.21
  -8   4   4   -0.02    0.20
   8  -4  -4    0.10    0.30
   8  -4   5    0.13    0.27
   8  -4   5    0.26    0.26
   6  -3   5    0.94    0.27
   6  -3   5    1.11    0.29
  -6   3  -5    1.03    0.22
   4  -2   5    8.03    0.49
   4  -2   5    8.31    0.53
  -4   2  -5    8.31    0.37
  -4   2  -5    9.15    0.40
  -4   2  -5    8.02    0.40
   2  -1   5   61.73    1.78
   2  -1   5   62.03    1.67
  -2   1  -5   62.93    1.36
  -2   1  -5   63.34    1.37
  -2   1  -5   64.01    1.45
   0   0   5    3.25    0.25
   0   0   5    3.74    0.26
   0   0   5    3.59    0.16
   0   0   5    3.31    0.21
   0   0  -5    3.71    0.16
  -2   1   5   10.49    0.48
  -2   1   5   10.75    0.38
  -2   1   5   10.09    0.39
  -2   1   5   10.80    0.48
  -4   2   5   16.82    0.70
  -4   2   5   16.28    0.71
  -4   2   5   16.54    0.65
   4  -2  -5   15.71    0.76
   4  -2  -5   16.25    0.49
  -6   3   5    0.52    0.19
  -6   3   5    0.04    0.17
   6  -3  -5    1.06    0.30
  -8   4   5    2.69    0.41
  -8   4   5    1.35    0.31
   8  -4  -5    2.29    0.48
   6  -3   6   -0.05    0.22
   6  -3   6   -0.19    0.15
   4  -2   6   -0.17    0.15
   4  -2   6    0.08    0.20
  -4   2  -6    0.02    0.11
  -4   2  -6    0.06    0.11
   2  -1   6   10.13    0.51
   2  -1   6   10.49    0.29
   2  -1   6    9.73    0.54
  -2   1  -6    9.96    0.33
  -2   1  -6   10.01    0.33
  -2   1  -6   11.13    0.33
   0   0   6   43.94    1.31
   0   0   6   43.95    1.03
   0   0   6   43.73    1.27
   0   0   6   44.82    1.18
   0   0  -6   43.45    1.04
  -2   1   6   20.36    0.75
  -2   1   6   20.30    0.77
  -2   1   6   20.61    0.66
  -2   1   6   20.61    0.64
  -4   2   6   15.21    0.71
  -4   2   6   16.54    0.65
  -4   2   6   15.71    0.72
   4  -2  -6   15.52    0.79
   4  -2  -6   15.93    0.48
  -6   3   6    4.89    0.46
  -6   3   6    4.93    0.41
   6  -3  -6    4.80    0.52
   6  -3   7    2.39    0.38
   6  -3   7    2.17    0.41
   4  -2   7    1.07    0.28
   4  -2   7    1.48    0.28
   2  -1   7    0.42    0.18
   2  -1   7    0.43    0.19
  -2   1  -7    0.52    0.11
   0   0   7    6.90    0.36
   0   0   7    7.51    0.44
   0   0   7    7.17    0.26
   0   0   7    7.65    0.45
   0   0  -7    6.96    0.26
  -2   1   7    3.37    0.33
  -2   1   7    2.70    0.29
  -2   1   7    2.96    0.24
  -2   1   7    3.01    0.24
  -4   2   7    2.70    0.34
  -4   2   7    2.73    0.35
  -4   2   7    2.49    0.28
   4  -2  -7    2.62    0.39
  -6   3   7    7.58    0.59
  -6   3   7    7.24    0.51
  -6   3   7    5.84    0.53
   6  -3  -7    7.33    0.66
   6  -3   8    0.32    0.24
   6  -3   8    0.20    0.24
   4  -2   8    0.82    0.26
   4  -2   8    1.06    0.28
   2  -1   8    4.16    0.38
   2  -1   8    4.77    0.42
   0   0   8    3.35    0.35
   0   0   8    4.01    0.31
   0   0   8    4.19    0.37
  -2   1   8   66.60    1.67
  -2   1   8   66.22    1.95
  -2   1   8   67.83    1.89
  -2   1   8   68.65    1.85
  -4   2   8   11.75    0.57
  -4   2   8   13.59    0.70
  -4   2   8   11.62    0.68
   4  -2  -8   11.68    0.76
  -6   3   8    0.22    0.24
  -6   3   8    0.35    0.21
  -6   3   8   -0.20    0.22
   6  -3  -8    0.11    0.25
   6  -3   9    1.16    0.34
   6  -3   9    0.89    0.35
   4  -2   9    0.62    0.27
   4  -2   9    1.40    0.31
   2  -1   9   29.76    1.23
   2  -1   9   30.58    1.13
   0   0   9    2.90    0.34
   0   0   9    3.52    0.38
   0   0  -9    3.12    0.15
  -2   1   9   16.07    0.80
  -2   1   9   16.46    0.74
  -4   2   9    1.62    0.34
  -4   2   9    1.31    0.31
   4  -2  -9    1.25    0.33
  -6   3   9    0.13    0.24
  -6   3   9   -0.27    0.24
   6  -3  -9    0.08    0.25
   4  -2  10   -0.23    0.19
   4  -2  10   -0.22    0.22
   2  -1  10   10.61    0.73
   2  -1  10   11.11    0.68
   0   0  10    4.92    0.47
   0   0  10    5.88    0.52
  -2   1  10   11.90    0.71
  -2   1  10   12.70    0.66
  -4   2  10    1.32    0.34
  -4   2  10    0.90    0.30
   4  -2 -10    1.54    0.36
   2  -1  11    3.41    0.44
   2  -1  11    1.81    0.42
   0   0  11    6.07    0.55
   0   0  11    5.00    0.50
  -2   1  11    4.87    0.45
  -2   1  11    5.26    0.52
   0   0  12    2.55    0.44
  -1   1  12   13.14    0.82
   1   0  12    0.59    0.33
   1   0  12    1.08    0.34
  -3   2  11   -0.01    0.23
  -3   2  11   -0.03    0.22
  -1   1  11    5.77    0.55
   1   0  11   -0.09    0.21
   1   0  11    0.13    0.22
   3  -1  11    3.39    0.44
   3  -1  11    2.53    0.47
   5  -3 -10    0.88    0.35
  -5   3  10    1.30    0.37
  -5   3  10    1.06    0.32
  -3   2  10    0.07    0.22
  -3   2  10   -0.02    0.18
  -1   1  10    1.98    0.35
   1   0  10   -0.18    0.17
   1   0  10   -0.14    0.17
   3  -1  10    5.33    0.57
   3  -1  10    5.49    0.50
   5  -2  10   -0.19    0.24
   5  -2  10    0.24    0.27
   5  -3  -9    0.17    0.25
  -5   3   9    0.01    0.21
  -5   3   9    0.06    0.22
  -3   2   9    2.46    0.36
  -3   2   9    2.22    0.32
  -1   1   9   -0.24    0.13
  -1   1   9    0.09    0.16
  -1   1   9    0.26    0.16
   1   0   9    9.95    0.60
   1   0   9    8.88    0.61
   3  -1   9   12.57    0.68
   3  -1   9   10.70    0.72
   5  -2   9    0.31    0.24
   5  -2   9   -0.02    0.23
   5  -3  -8   -0.17    0.19
  -5   3   8    0.11    0.20
  -5   3   8   -0.10    0.15
  -5   3   8   -0.06    0.21
  -3   2   8   43.00    1.43
  -3   2   8   42.78    1.40
  -1   1   8    9.13    0.55
  -1   1   8    8.90    0.50
  -1   1   8    9.32    0.49
   1   0   8   33.61    1.16
   1   0   8   34.56    1.24
   3  -1   8   19.77    0.95
   3  -1   8   20.55    0.85
   5  -2   8    0.01    0.20
   5  -2   8    0.02    0.19
   7  -4  -7    0.94    0.35
  -7   4   7    0.69    0.26
  -7   4   7    1.75    0.38
   5  -3  -7    0.75    0.27
  -5   3   7    0.74    0.26
  -5   3   7    0.84    0.26
  -5   3   7    0.59    0.21
   3  -2  -7   46.03    0.98
  -3   2   7   46.96    1.44
  -3   2   7   46.19    1.30
  -3   2   7   46.84    1.47
  -1   1   7   43.32    1.35
  -1   1   7   45.49    1.34
  -1   1   7   43.94    1.28
  -1   1   7   44.49    1.13
  -1   0  -7    1.33    0.12
   1   0   7    1.43    0.16
   1   0   7    2.00    0.25
   1   0   7    1.57    0.25
   3  -1   7   11.10    0.65
   3  -1   7   11.71    0.59
   5  -2   7    0.04    0.19
   5  -2   7   -0.01    0.19
   7  -3   7    2.76    0.41
   7  -3   7    2.50    0.46
   7  -4  -6    2.76    0.49
  -7   4   6    3.22    0.43
  -7   4   6    3.11    0.39
   5  -3  -6    0.73    0.27
  -5   3   6    1.26    0.27
  -5   3   6    0.91    0.27
  -5   3   6    1.12    0.23
   3  -2  -6    1.48    0.08
  -3   2   6    1.77    0.26
  -3   2   6    1.68    0.21
  -3   2   6    1.13    0.24
  -1   1   6    6.44    0.28
  -1   1   6    6.35    0.35
  -1   1   6    6.97    0.40
  -1   1   6    6.41    0.36
  -1   0  -6   24.91    0.64
   1   0   6   24.29    0.68
   1   0   6   23.57    0.82
   1   0   6   24.55    0.90
  -3   1  -6    2.94    0.21
  -3   1  -6    3.07    0.20
  -3   1  -6    3.16    0.22
   3  -1   6    2.61    0.32
   3  -1   6    2.88    0.30
   5  -2   6    0.60    0.24
   5  -2   6    0.89    0.25
   7  -3   6    1.81    0.39
   7  -3   6    1.79    0.35
   7  -4  -5   -0.23    0.22
  -7   4   5   -0.34    0.16
  -7   4   5    0.16    0.15
   5  -3  -5   -0.10    0.16
  -5   3   5    0.04    0.20
  -5   3   5    0.07    0.14
  -5   3   5   -0.08    0.15
   3  -2  -5    2.88    0.32
   3  -2  -5    3.04    0.13
   3  -2  -5    3.02    0.12
  -3   2   5    3.06    0.28
  -3   2   5    3.05    0.15
  -3   2   5    3.12    0.25
  -3   2   5    2.91    0.29
  -1   1   5   10.39    0.36
  -1   1   5   10.77    0.43
  -1   1   5   10.52    0.45
  -1   1   5    9.85    0.42
  -1   0  -5    0.04    0.04
   1   0   5    0.18    0.11
   1   0   5    0.11    0.07
   1   0   5    0.13    0.10
  -3   1  -5    3.49    0.20
  -3   1  -5    3.54    0.23
  -3   1  -5    3.75    0.22
   3  -1   5    4.30    0.34
   3  -1   5    3.06    0.32
  -5   2  -5    2.30    0.25
  -5   2  -5    2.71    0.24
   5  -2   5    2.52    0.36
   5  -2   5    3.01    0.34
  -7   3  -5    5.25    0.42
   7  -3   5    5.32    0.50
   7  -3   5    6.03    0.56
   7  -4  -4    0.29    0.25
  -7   4   4    0.46    0.21
  -7   4   4    0.49    0.21
   5  -3  -4   10.19    0.62
  -5   3   4   10.92    0.57
  -5   3   4   10.18    0.54
   3  -2  -4    1.61    0.10
   3  -2  -4    1.69    0.24
   3  -2  -4    1.88    0.11
  -3   2   4    1.51    0.21
  -3   2   4    1.50    0.18
  -3   2   4    1.94    0.22
  -1   1   4   56.97    1.50
  -1   1   4   58.17    1.48
  -1   1   4   59.20    1.48
  -1   0  -4  145.09    3.15
   1   0   4  142.60    3.36
   1   0   4  142.29    3.26
   1   0   4  147.02    3.51
  -3   1  -4   45.59    1.16
  -3   1  -4   44.08    1.05
  -3   1  -4   45.27    1.08
   3  -1   4   45.61    1.29
   3  -1   4   47.26    1.10
   3  -1   4   44.58    1.38
  -5   2  -4   19.89    0.73
  -5   2  -4   21.47    0.67
   5  -2   4   21.11    0.83
   5  -2   4   19.91    0.87
   5  -2   4   19.24    0.52
  -7   3  -4    2.70    0.33
   7  -3   4    3.27    0.41
   7  -3   4    2.49    0.38
   7  -4  -3    1.32    0.34
  -7   4   3    0.83    0.24
  -7   4   3    1.46    0.28
   5  -3  -3   -0.10    0.15
   5  -3  -3    0.34    0.18
   5  -3  -3    0.10    0.10
  -5   3   3   -0.02    0.14
  -5   3   3    0.04    0.14
   3  -2  -3   58.80    1.27
   3  -2  -3   58.73    1.64
   3  -2  -3   57.02    1.25
  -3   2   3   60.13    1.49
  -3   2   3   57.25    1.55
  -3   2   3   59.59    1.57
  -1   1   3    4.89    0.21
  -1   1   3    4.98    0.26
  -1   1   3    4.75    0.24
  -1   1   3    4.89    0.21
  -1   0  -3  215.53    4.56
  -1   0  -3  206.68    4.83
  -1   0  -3  213.59    4.54
   1   0   3  207.57    4.95
   1   0   3  219.84    4.56
   1   0   3  209.39    4.75
   1   0   3  209.20    4.79
  -3   1  -3   26.75    0.76
  -3   1  -3   26.22    0.70
  -3   1  -3   26.37    0.67
   3  -1   3   26.53    0.71
   3  -1   3   25.85    0.82
   3  -1   3   26.03    0.59
   3  -1   3   26.92    0.89
   3  -1   3   26.75    0.59
  -5   2  -3    2.80    0.27
  -5   2  -3    2.39    0.26
  -5   2  -3    2.64    0.22
   5  -2   3    2.23    0.22
   5  -2   3    2.19    0.29
   5  -2   3    3.17    0.34
  -7   3  -3    7.46    0.50
   7  -3   3    7.28    0.58
   7  -3   3    7.42    0.55
   7  -4  -2    0.66    0.31
  -7   4   2    1.40    0.27
  -7   4   2    1.20    0.26
   5  -3  -2    0.72    0.14
   5  -3  -2    0.73    0.19
   5  -3  -2    0.96    0.25
  -5   3   2    0.86    0.20
  -5   3   2    0.74    0.19
   3  -2  -2   93.97    2.38
   3  -2  -2   92.12    1.99
   3  -2  -2   93.18    1.96
  -3   2   2   92.74    2.21
  -3   2   2   96.16    2.31
  -1   1   2  929.65   21.11
  -1   1   2  983.25   21.59
  -1   1   2  958.60   21.15
  -1   1   2  906.94   20.32
  -1   0  -2    7.16    0.19
  -1   0  -2    6.84    0.21
  -1   0  -2    7.17    0.23
  -1   0  -2    7.20    0.19
   1   0   2    7.27    0.30
   1   0   2    7.92    0.24
   1   0   2    6.99    0.28
  -3   1  -2   17.20    0.51
  -3   1  -2   17.48    0.47
  -3   1  -2   17.65    0.57
  -3   1  -2   17.68    0.49
   3  -1   2   17.35    0.60
   3  -1   2   18.19    0.47
   3  -1   2   17.11    0.45
   3  -1   2   17.08    0.62
  -5   2  -2   10.67    0.49
  -5   2  -2   11.55    0.53
  -5   2  -2   11.58    0.45
  -5   2  -2   11.30    0.43
   5  -2   2   11.81    0.56
   5  -2   2   11.38    0.42
   5  -2   2   11.60    0.60
  -7   3  -2    4.82    0.42
   7  -3   2    5.51    0.50
   7  -3   2    4.91    0.42
   7  -4  -1    0.59    0.27
  -7   4   1    0.72    0.21
  -7   4   1    0.62    0.21
   5  -3  -1    2.92    0.32
   5  -3  -1    2.58    0.21
   5  -3  -1    2.56    0.26
  -5   3   1    2.28    0.16
  -5   3   1    2.17    0.26
  -5   3   1    1.93    0.24
  -5   3   1    2.70    0.20
   3  -2  -1    4.86    0.20
   3  -2  -1    4.28    0.29
   3  -2  -1    4.95    0.23
   3  -2  -1    5.21    0.21
  -3   2   1    4.75    0.18
  -3   2   1    4.72    0.17
  -3   2   1    4.85    0.27
  -3   2   1    4.59    0.26
   1  -1  -1  179.76    4.11
   1  -1  -1  179.40    4.02
  -1   1   1  174.87    3.82
  -1   1   1  177.89    3.98
  -1   1   1  174.00    3.99
  -1   0  -1   37.93    0.81
  -1   0  -1   38.91    0.93
  -1   0  -1   38.47    0.90
  -1   0  -1   38.31    0.92
  -1   0  -1   37.17    0.80
   1   0   1   39.99    0.92
   1   0   1   38.14    0.82
   1   0   1   38.69    0.98
   1   0   1   39.14    0.90
   1   0   1   38.52    0.93
  -3   1  -1    1.29    0.12
  -3   1  -1    1.03    0.11
  -3   1  -1    1.34    0.14
  -3   1  -1    0.96    0.13
   3  -1   1    1.10    0.12
   3  -1   1    1.40    0.11
   3  -1   1    1.46    0.18
   3  -1   1    1.17    0.14
  -5   2  -1    4.99    0.28
  -5   2  -1    4.76    0.28
  -5   2  -1    5.40    0.35
  -5   2  -1    5.26    0.36
   5  -2   1    5.48    0.44
   5  -2   1    5.32    0.35
   5  -2   1    4.63    0.27
  -7   3  -1    2.06    0.30
   7  -3   1    1.42    0.33
   7  -4   0    4.33    0.48
  -7   4   0    4.40    0.36
  -7   4   0    3.57    0.37
   5  -3   0   23.86    0.75
   5  -3   0   22.62    0.88
   5  -3   0   21.16    0.66
   5  -3   0   21.21    0.70
  -5   3   0   21.37    0.74
  -5   3   0   21.68    0.66
  -5   3   0   21.25    0.78
  -5   3   0   20.48    0.61
   3  -2   0   14.35    0.42
   3  -2   0   14.18    0.47
   3  -2   0   14.52    0.55
   3  -2   0   14.70    0.45
  -3   2   0   15.41    0.49
  -3   2   0   15.05    0.44
  -3   2   0   14.97    0.41
  -3   2   0   15.34    0.51
   1  -1   0  210.94    4.26
   1  -1   0  211.49    4.27
   1  -1   0  214.97    4.78
  -1   1   0  212.84    4.28
  -1   1   0  213.17    4.57
  -1   1   0  217.43    4.78
  -1   1   0  210.62    4.27
  -1   0   0  172.96    3.51
  -1   0   0  175.84    3.94
  -1   0   0  174.29    3.52
  -1   0   0  175.00    3.78
   1   0   0  176.54    3.51
   1   0   0  179.72    3.77
   1   0   0  172.53    3.52
   1   0   0  173.23    4.02
  -3   1   0    9.55    0.33
  -3   1   0    8.62    0.37
  -3   1   0    9.14    0.35
  -3   1   0    9.03    0.30
   3  -1   0    9.43    0.31
   3  -1   0    9.42    0.35
   3  -1   0    8.97    0.33
   3  -1   0    8.48    0.38
  -5   2   0   28.90    0.98
  -5   2   0   31.02    0.87
  -5   2   0   29.35    0.93
  -5   2   0   30.65    0.81
   5  -2   0   30.71    0.94
   5  -2   0   33.16    0.90
   5  -2   0   32.28    0.85
   5  -2   0   29.43    1.04
  -7   3   0    0.18    0.14
  -7   3   0   -0.10    0.14
   7  -3   0   -0.03    0.23
  -9   4   0    0.65    0.26
   9  -4   0    0.06    0.34
   7  -4   1    9.36    0.67
  -7   4  -1    9.78    0.57
  -7   4  -1    9.54    0.51
   5  -3   1   27.13    1.01
   5  -3   1   28.10    0.80
   5  -3   1   29.23    0.94
  -5   3  -1   30.38    0.85
  -5   3  -1   28.12    0.86
  -5   3  -1   27.50    0.93
  -3   2  -1   10.48    0.37
  -3   2  -1   11.13    0.34
   1  -1   1  286.49    6.45
   1  -1   1  301.32    6.19
   1  -1   1  293.43    6.53
   1  -1   1  287.12    5.77
  -1   1  -1  282.28    5.77
  -1   1  -1  286.30    6.24
  -1   1  -1  289.62    5.78
  -1   1  -1  290.86    6.56
  -1   0   1    0.77    0.07
  -1   0   1    0.65    0.07
  -1   0   1    0.68    0.05
  -1   0   1    0.52    0.06
  -1   0   1    0.57    0.04
   1   0  -1    0.68    0.05
   1   0  -1    0.66    0.07
   1   0  -1    0.66    0.05
  -3   1   1    1.56    0.16
  -3   1   1    1.71    0.13
  -3   1   1    1.35    0.15
  -3   1   1    1.62    0.11
   3  -1  -1    1.44    0.14
   3  -1  -1    1.54    0.12
   3  -1  -1    1.59    0.17
   3  -1  -1    1.56    0.11
  -5   2   1   48.85    1.19
  -5   2   1   46.90    1.38
  -5   2   1   46.87    1.39
  -5   2   1   49.29    1.15
   5  -2  -1   50.21    1.21
   5  -2  -1   49.03    1.49
   5  -2  -1   50.69    1.29
   5  -2  -1   48.74    1.26
  -7   3   1    2.46    0.29
  -7   3   1    2.44    0.33
   7  -3  -1    2.96    0.41
   7  -4   2    0.50    0.22
   7  -4   2    0.61    0.30
  -7   4  -2    0.25    0.17
   5  -3   2   43.12    1.38
   5  -3   2   45.03    1.11
   5  -3   2   43.16    1.34
  -5   3  -2   44.51    1.18
  -5   3  -2   44.08    1.27
  -5   3  -2   44.10    1.18
   3  -2   2   43.83    1.27
   3  -2   2   47.43    1.07
   3  -2   2   46.63    1.05
   3  -2   2   44.95    1.26
  -3   2  -2   47.51    1.17
  -3   2  -2   45.35    1.10
  -3   2  -2   45.28    1.11
  -3   2  -2   46.01    1.06
   1  -1   2  339.49    6.80
   1  -1   2  346.36    7.67
   1  -1   2  354.07    7.25
   1  -1   2  326.56    6.74
   1  -1   2  333.92    7.54
  -1   1  -2  340.00    6.74
  -1   1  -2  338.45    7.26
  -1   1  -2  329.69    6.73
  -1   0   2  100.23    2.37
  -1   0   2  101.03    2.39
   1   0  -2  107.37    2.27
   1   0  -2  103.68    2.09
   1   0  -2  101.68    2.09
  -3   1   2    3.82    0.25
  -3   1   2    3.69    0.15
  -3   1   2    3.54    0.14
  -3   1   2    3.73    0.24
  -3   1   2    3.60    0.24
   3  -1  -2    3.48    0.26
   3  -1  -2    3.71    0.18
   3  -1  -2    3.44    0.20
  -5   2   2   35.13    1.11
  -5   2   2   35.37    0.83
  -5   2   2   34.01    0.84
  -5   2   2   34.73    1.10
   5  -2  -2   35.51    0.99
   5  -2  -2   35.77    0.93
   5  -2  -2   35.06    1.19
  -7   3   2    1.22    0.27
  -7   3   2    1.45    0.26
   7  -3  -2    1.68    0.34
   7  -4   3   -0.07    0.18
   7  -4   3   -0.01    0.23
  -7   4  -3    0.02    0.16
   5  -3   3    2.58    0.34
   5  -3   3    2.35    0.19
   5  -3   3    2.01    0.27
  -5   3  -3    2.29    0.27
  -5   3  -3    2.17    0.17
  -5   3  -3    2.33    0.25
   3  -2   3  163.18    3.98
   3  -2   3  173.90    3.82
   3  -2   3  164.78    4.10
   3  -2   3  167.23    3.45
   3  -2   3  170.64    3.46
  -3   2  -3  172.00    3.50
  -3   2  -3  171.57    3.81
  -3   2  -3  169.10    3.53
  -3   2  -3  169.94    3.75
   1  -1   3   34.63    1.01
   1  -1   3   36.87    0.87
   1  -1   3   35.03    0.97
   1  -1   3   37.96    0.83
  -1   1  -3   36.26    0.79
  -1   1  -3   36.53    0.83
  -1   1  -3   36.86    0.79
  -1   0   3  365.45    7.76
  -1   0   3  356.23    8.15
  -1   0   3  361.18    8.12
  -1   0   3  374.14    8.28
  -3   1   3   15.09    0.53
  -3   1   3   14.53    0.54
  -3   1   3   15.37    0.57
   3  -1  -3   14.63    0.60
   3  -1  -3   14.65    0.44
   3  -1  -3   14.78    0.42
  -5   2   3    0.34    0.17
  -5   2   3    0.39    0.18
   5  -2  -3    0.17    0.17
   5  -2  -3    0.25    0.12
   5  -2  -3    0.64    0.21
  -7   3   3    0.05    0.17
  -7   3   3    0.21    0.18
   7  -3  -3   -0.05    0.22
   7  -4   4   -0.05    0.21
   7  -4   4    0.14    0.26
  -7   4  -4    0.08    0.16
   5  -3   4    2.96    0.34
   5  -3   4    2.49    0.35
  -5   3  -4    3.26    0.31
  -5   3  -4    3.02    0.28
   3  -2   4    4.87    0.18
   3  -2   4    4.84    0.36
   3  -2   4    4.88    0.36
   3  -2   4    5.05    0.17
  -3   2  -4    5.41    0.27
  -3   2  -4    5.61    0.26
  -3   2  -4    5.07    0.24
   1  -1   4    4.77    0.29
   1  -1   4    4.60    0.28
   1  -1   4    5.01    0.19
  -1   1  -4    4.95    0.15
  -1   1  -4    5.21    0.17
  -1   1  -4    4.88    0.14
  -1   1  -4    5.05    0.17
  -1   0   4    8.06    0.32
  -1   0   4    8.17    0.27
  -1   0   4    8.06    0.36
  -1   0   4    8.24    0.34
  -3   1   4   13.76    0.56
  -3   1   4   13.35    0.55
  -3   1   4   14.46    0.52
   3  -1  -4   13.63    0.41
   3  -1  -4   14.29    0.63
   3  -1  -4   13.40    0.39
  -5   2   4    0.92    0.21
  -5   2   4    0.69    0.22
   5  -2  -4    0.80    0.22
   5  -2  -4    0.51    0.18
  -7   3   4    0.74    0.24
  -7   3   4    1.49    0.29
   7  -3  -4    0.55    0.29
   7  -4   5    0.01    0.25
   7  -4   5    0.30    0.24
   5  -3   5    3.85    0.40
   5  -3   5    3.12    0.17
   5  -3   5    3.29    0.38
  -5   3  -5    4.04    0.30
   3  -2   5    0.18    0.14
   3  -2   5   -0.07    0.15
  -3   2  -5    0.05    0.08
  -3   2  -5    0.12    0.08
  -3   2  -5    0.15    0.11
   1  -1   5    6.87    0.39
   1  -1   5    7.18    0.37
   1  -1   5    6.94    0.26
  -1   1  -5    6.69    0.21
  -1   1  -5    6.88    0.22
  -1   1  -5    6.86    0.22
  -1   0   5    0.31    0.07
  -1   0   5    0.23    0.12
  -1   0   5    0.18    0.09
  -1   0   5    0.30    0.11
  -3   1   5    2.80    0.27
  -3   1   5    2.37    0.22
  -3   1   5    2.72    0.14
  -3   1   5    2.77    0.27
   3  -1  -5    2.47    0.16
   3  -1  -5    2.69    0.15
  -5   2   5   12.87    0.65
  -5   2   5   12.12    0.59
  -5   2   5   12.28    0.64
   5  -2  -5   11.12    0.67
  -7   3   5    0.01    0.15
  -7   3   5    0.20    0.21
   7  -3  -5   -0.07    0.22
   7  -4   6    1.64    0.37
   7  -4   6    1.15    0.34
   5  -3   6    7.79    0.57
   5  -3   6    7.60    0.54
   3  -2   6    6.69    0.47
   3  -2   6    7.66    0.48
  -3   2  -6    6.90    0.32
  -3   2  -6    7.07    0.29
  -3   2  -6    7.57    0.35
   1  -1   6    0.06    0.12
   1  -1   6    0.20    0.13
   1  -1   6    0.06    0.08
  -1   1  -6    0.08    0.06
  -1   1  -6    0.14    0.06
  -1   1  -6    0.16    0.06
  -1   0   6   36.34    1.13
  -1   0   6   37.52    0.94
  -1   0   6   38.69    1.11
  -1   0   6   39.23    1.13
  -3   1   6    4.17    0.35
  -3   1   6    3.64    0.27
  -3   1   6    3.35    0.32
   3  -1  -6    3.40    0.18
   3  -1  -6    3.36    0.19
  -5   2   6   24.90    1.00
  -5   2   6   26.91    0.94
  -5   2   6   24.80    0.99
   5  -2  -6   25.39    1.10
  -7   3   6    4.65    0.48
  -7   3   6    6.60    0.51
   7  -3  -6    4.48    0.57
   7  -4   7    0.05    0.24
   7  -4   7    0.12    0.24
   5  -3   7    2.12    0.37
   5  -3   7    2.59    0.37
   3  -2   7    3.22    0.37
   3  -2   7    3.93    0.38
   1  -1   7   18.75    0.58
   1  -1   7   18.02    0.74
   1  -1   7   17.44    0.77
  -1   1  -7   17.86    0.48
  -1   1  -7   18.04    0.52
  -1   1  -7   18.66    0.48
  -1   0   7   48.25    1.15
  -1   0   7   48.47    1.40
  -1   0   7   45.69    1.40
  -1   0   7   48.49    1.35
   1   0  -7   45.90    0.99
   1   0  -7   47.34    0.99
  -3   1   7    0.15    0.17
  -3   1   7    0.53    0.22
  -3   1   7    0.08    0.08
   3  -1  -7    0.16    0.08
  -5   2   7    0.19    0.21
  -5   2   7   -0.01    0.14
  -5   2   7   -0.01    0.17
   5  -2  -7   -0.06    0.18
  -7   3   7    0.75    0.30
  -7   3   7    0.26    0.21
   7  -3  -7    0.17    0.26
   5  -3   8    5.11    0.46
   5  -3   8    4.84    0.53
   3  -2   8    8.65    0.61
   3  -2   8    8.72    0.56
   1  -1   8    1.53    0.27
   1  -1   8    1.64    0.28
  -1   1  -8    1.28    0.14
  -1   0   8    1.30    0.27
  -1   0   8    0.84    0.23
  -1   0   8    1.97    0.26
   1   0  -8    1.31    0.11
  -3   1   8   21.55    0.87
  -3   1   8   21.50    0.73
  -3   1   8   20.11    0.88
  -5   2   8    7.25    0.48
  -5   2   8    9.01    0.61
  -5   2   8    6.70    0.55
   5  -2  -8    7.71    0.65
   5  -3   9   -0.10    0.21
   5  -3   9    0.34    0.27
   3  -2   9    5.66    0.54
   3  -2   9    5.92    0.49
   1  -1   9    5.24    0.45
   1  -1   9    5.67    0.47
  -1   0   9    9.37    0.51
  -1   0   9    9.59    0.60
  -1   0   9    9.57    0.55
   1   0  -9    9.12    0.31
  -3   1   9    0.23    0.21
  -3   1   9    0.05    0.19
  -5   2   9    0.34    0.24
  -5   2   9    0.81    0.28
   5  -2  -9    1.01    0.33
   5  -3  10    2.81    0.44
   5  -3  10    2.05    0.46
   3  -2  10    7.01    0.55
   3  -2  10    5.89    0.59
   1  -1  10    9.48    0.62
   1  -1  10    9.31    0.65
  -1   0  10    1.23    0.29
  -1   0  10    0.86    0.24
  -1   0  10    0.72    0.29
  -3   1  10    2.74    0.36
  -3   1  10    2.88    0.39
  -5   2  10   -0.02    0.22
  -5   2  10    0.06    0.22
   5  -2 -10    0.19    0.26
   3  -2  11    0.31    0.29
   3  -2  11    0.69    0.30
   1  -1  11    9.64    0.71
   1  -1  11   10.23    0.68
  -1   0  11    1.16    0.32
  -3   1  11    4.21    0.45
  -3   1  11    4.16    0.49
   1  -1  12    2.64    0.47
   1  -1  12    2.66    0.43
  -1   0  12    4.50    0.52
   0   1  12    2.68    0.43
  -2   2  11    3.35    0.45
   0   1  11    4.49    0.49
   0   1  11    5.36    0.51
   2   0  11    1.86    0.39
   2   0  11    2.41    0.39
   4  -3 -10    8.13    0.71
  -4   3  10    6.93    0.61
  -4   3  10    7.58    0.60
  -2   2  10    1.17    0.28
  -2   2  10    1.06    0.31
   0   1  10   10.76    0.67
   0   1  10   10.07    0.63
   2   0  10    0.41    0.24
   2   0  10    0.50    0.26
   4  -1  10    5.53    0.51
   4  -1  10    4.67    0.57
   4  -3  -9    4.52    0.54
  -4   3   9    4.15    0.45
  -4   3   9    4.74    0.48
  -2   2   9    1.26    0.26
  -2   2   9    1.48    0.31
   0   1   9    7.90    0.53
   0   1   9    8.48    0.56
   2   0   9    1.53    0.33
   2   0   9    1.28    0.28
   4  -1   9   -0.08    0.19
   4  -1   9   -0.11    0.17
   6  -4  -8    0.08    0.26
  -6   4   8    0.76    0.24
  -6   4   8    0.36    0.26
  -6   4   8    0.24    0.27
   4  -3  -8   -0.03    0.20
  -4   3   8    0.17    0.15
  -4   3   8    0.62    0.26
  -4   3   8    0.12    0.19
  -2   2   8    3.67    0.36
  -2   2   8    3.88    0.39
  -2   2   8    4.33    0.30
   0   1   8    5.74    0.45
   0   1   8    5.92    0.42
   0   1   8    5.59    0.35
  -2   0  -8    8.04    0.27
   2   0   8    8.55    0.51
   2   0   8    7.15    0.53
   4  -1   8    0.65    0.24
   4  -1   8    0.73    0.25
   6  -2   8   -0.01    0.21
   6  -2   8    0.13    0.22
   6  -4  -7    1.55    0.38
  -6   4   7    1.76    0.31
  -6   4   7    1.59    0.34
   4  -3  -7    3.42    0.44
   4  -3  -7    4.34    0.21
  -4   3   7    4.24    0.34
  -4   3   7    4.04    0.40
  -4   3   7    4.96    0.43
  -2   2   7   19.22    0.81
  -2   2   7   20.57    0.79
  -2   2   7   20.16    0.71
   0  -1  -7    0.12    0.07
   0   1   7    0.10    0.08
   0   1   7    0.17    0.12
   0   1   7    0.04    0.11
   0   1   7   -0.01    0.14
  -2   0  -7   15.14    0.39
   2   0   7   15.49    0.67
   2   0   7   15.18    0.75
   4  -1   7   26.35    0.98
   4  -1   7   24.97    1.10
   6  -2   7    1.28    0.34
   6  -2   7    1.93    0.33
   6  -4  -6    5.67    0.57
  -6   4   6    7.50    0.51
  -6   4   6    6.31    0.53
   4  -3  -6    0.22    0.19
   4  -3  -6    0.27    0.09
  -4   3   6    0.15    0.14
  -4   3   6    0.06    0.17
  -4   3   6    0.13    0.20
  -2   2   6   34.21    1.07
  -2   2   6   33.45    1.10
  -2   2   6   35.26    1.00
  -2   2   6   34.25    0.97
   0  -1  -6   54.93    1.31
   0   1   6   55.75    1.56
   0   1   6   47.36    1.38
   0   1   6   53.96    1.49
   0   1   6   56.75    1.31
  -2   0  -6    3.77    0.22
  -2   0  -6    3.78    0.15
  -2   0  -6    3.91    0.16
  -2   0  -6    3.88    0.16
  -2   0  -6    3.72    0.15
   2   0   6    3.81    0.31
   2   0   6    2.97    0.32
   2   0   6    4.02    0.17
  -4   1  -6    0.56    0.15
   4  -1   6    0.56    0.20
   4  -1   6    0.73    0.21
   6  -2   6    0.57    0.24
   6  -2   6    0.17    0.20
   8  -5  -5    0.21    0.32
  -8   5   5   -0.10    0.18
  -8   5   5    0.24    0.23
   6  -4  -5    1.91    0.38
  -6   4   5    2.16    0.31
  -6   4   5    2.18    0.34
   4  -3  -5   13.06    0.70
   4  -3  -5   13.58    0.40
  -4   3   5   13.29    0.63
  -4   3   5   14.54    0.67
  -4   3   5   13.04    0.58
  -2   2   5   14.97    0.51
  -2   2   5   15.12    0.59
  -2   2   5   14.77    0.60
  -2   2   5   15.14    0.53
   0  -1  -5    8.72    0.32
   0   1   5    8.53    0.42
   0   1   5    9.22    0.32
   0   1   5    9.02    0.41
  -2   0  -5  131.40    3.02
  -2   0  -5  133.32    2.65
  -2   0  -5  130.73    2.65
  -2   0  -5  132.87    2.95
   2   0   5  131.00    3.16
   2   0   5  129.12    3.35
  -4   1  -5   21.63    0.63
  -4   1  -5   20.19    0.65
  -4   1  -5   20.32    0.70
   4  -1   5   20.24    0.79
   4  -1   5   21.39    0.90
  -6   2  -5    5.25    0.39
   6  -2   5    6.05    0.47
   6  -2   5    5.49    0.49
   8  -3   5    0.15    0.27
   8  -3   5    0.26    0.27
   8  -5  -4    0.19    0.30
  -8   5   4    0.10    0.18
  -8   5   4    0.28    0.23
   6  -4  -4    0.29    0.22
  -6   4   4    0.43    0.20
  -6   4   4    0.06    0.15
   4  -3  -4    1.01    0.14
   4  -3  -4    1.04    0.25
   4  -3  -4    1.41    0.13
  -4   3   4    1.09    0.20
  -4   3   4    0.91    0.22
  -4   3   4    1.32    0.23
  -2   2   4   40.58    1.01
  -2   2   4   37.13    1.11
  -2   2   4   38.69    1.03
  -2   2   4   38.36    1.10
   0  -1  -4  277.80    5.98
   0   1   4  286.34    5.96
   0   1   4  275.74    6.44
   0   1   4  269.97    6.26
  -2   0  -4    0.11    0.07
  -2   0  -4    0.22    0.04
  -2   0  -4    0.15    0.05
  -2   0  -4    0.24    0.05
   2   0   4    0.14    0.11
   2   0   4    0.62    0.13
  -4   1  -4   19.64    0.59
  -4   1  -4   19.72    0.68
  -4   1  -4   19.24    0.62
   4  -1   4   19.44    0.81
   4  -1   4   19.44    0.59
   4  -1   4   20.83    0.74
  -6   2  -4    3.35    0.32
   6  -2   4    3.44    0.39
   6  -2   4    3.55    0.37
  -8   3  -4    0.45    0.22
   8  -3   4    0.42    0.26
   8  -3   4    0.14    0.27
   8  -5  -3    1.98    0.44
  -8   5   3    1.76    0.33
  -8   5   3    1.78    0.32
   6  -4  -3   11.96    0.71
  -6   4   3   11.46    0.60
  -6   4   3   11.36    0.61
   4  -3  -3    0.16    0.12
   4  -3  -3    0.33    0.09
   4  -3  -3    0.15    0.14
  -4   3   3    0.57    0.16
  -4   3   3    0.03    0.14
   2  -2  -3   29.49    0.93
  -2   2   3   29.99    0.82
  -2   2   3   29.16    0.86
  -2   2   3   29.49    0.87
   0   1   3   58.73    1.45
   0   1   3   60.12    1.51
  -2   0  -3    1.83    0.11
  -2   0  -3    1.86    0.12
  -2   0  -3    1.93    0.15
  -2   0  -3    1.80    0.10
   2   0   3    1.97    0.17
   2   0   3    1.91    0.20
   2   0   3    1.81    0.11
  -4   1  -3    2.40    0.14
  -4   1  -3    2.46    0.23
  -4   1  -3    2.29    0.18
  -4   1  -3    2.52    0.22
   4  -1   3    2.40    0.19
   4  -1   3    2.46    0.14
   4  -1   3    2.32    0.25
   4  -1   3    2.27    0.13
   4  -1   3    2.11    0.25
  -6   2  -3   18.83    0.77
   6  -2   3   18.03    0.81
   6  -2   3   20.01    0.86
  -8   3  -3   -0.02    0.18
   8  -3   3    0.34    0.28
   8  -5  -2   -0.18    0.27
  -8   5   2   -0.09    0.17
  -8   5   2   -0.17    0.14
   6  -4  -2    2.93    0.38
  -6   4   2    2.68    0.30
  -6   4   2    2.35    0.30
   4  -3  -2   18.15    0.57
   4  -3  -2   18.63    0.53
   4  -3  -2   19.45    0.52
   4  -3  -2   18.74    0.77
  -4   3   2   18.59    0.67
  -4   3   2   18.18    0.68
   2  -2  -2   64.57    1.64
  -2   2   2   60.32    1.49
  -2   2   2   62.73    1.57
  -2   2   2   63.09    1.57
   0   1   2  202.58    4.82
   0   1   2  219.94    4.96
   0   1   2  220.95    4.82
   0   1   2  217.54    4.62
  -2   0  -2  102.75    2.15
  -2   0  -2  101.37    2.37
  -2   0  -2  103.60    2.35
  -2   0  -2  104.02    2.13
   2   0   2  106.12    2.43
   2   0   2  107.51    2.44
   2   0   2  103.96    2.56
  -4   1  -2    9.67    0.35
  -4   1  -2    9.63    0.36
  -4   1  -2    9.81    0.44
  -4   1  -2    9.30    0.40
   4  -1   2    9.41    0.34
   4  -1   2   10.01    0.48
   4  -1   2    9.29    0.46
   4  -1   2    9.55    0.32
   4  -1   2    9.27    0.40
  -6   2  -2   71.64    1.99
  -6   2  -2   73.83    1.84
   6  -2   2   73.75    2.07
   6  -2   2   75.61    2.10
  -8   3  -2   12.74    0.72
   8  -3   2   12.71    0.78
   8  -5  -1    0.01    0.30
  -8   5   1   -0.02    0.18
  -8   5   1    0.32    0.19
   6  -4  -1    9.72    0.64
  -6   4   1    9.88    0.52
  -6   4   1   10.23    0.55
   4  -3  -1    3.15    0.31
   4  -3  -1    3.39    0.24
   4  -3  -1    3.87    0.21
   4  -3  -1    4.15    0.22
  -4   3   1    2.71    0.25
  -4   3   1    3.43    0.15
  -4   3   1    3.27    0.16
  -4   3   1    3.21    0.27
   2  -2  -1   98.34    2.03
   2  -2  -1   98.12    2.02
   2  -2  -1   99.19    2.39
  -2   2   1   97.39    2.24
  -2   2   1  101.45    2.34
   0  -1  -1  130.49    2.85
   0   1   1  131.37    2.98
   0   1   1  131.76    3.06
   0   1   1  134.42    2.87
  -2   0  -1  374.36    8.01
  -2   0  -1  375.66    8.32
  -2   0  -1  373.24    7.43
  -2   0  -1  378.47    7.45
   2   0   1  373.81    7.43
   2   0   1  371.31    8.42
   2   0   1  377.22    7.51
   2   0   1  364.46    8.52
  -4   1  -1  295.40    6.53
  -4   1  -1  298.97    6.69
  -4   1  -1  295.39    6.07
  -4   1  -1  297.09    6.02
   4  -1   1  294.80    5.99
   4  -1   1  297.31    6.78
   4  -1   1  294.56    6.90
   4  -1   1  298.61    6.03
  -6   2  -1   10.99    0.54
  -6   2  -1   10.52    0.47
  -6   2  -1   10.02    0.56
   6  -2   1   10.46    0.44
   6  -2   1   10.58    0.61
   6  -2   1   10.50    0.52
  -8   3  -1    0.10    0.17
   8  -3   1    0.21    0.30
   8  -5   0    0.68    0.35
  -8   5   0    1.21    0.28
   6  -4   0   33.29    1.03
   6  -4   0   31.39    1.22
  -6   4   0   32.39    1.04
  -6   4   0   31.26    1.08
   4  -3   0    5.55    0.30
   4  -3   0    5.31    0.38
   4  -3   0    5.68    0.26
   4  -3   0    5.50    0.29
  -4   3   0    5.79    0.24
  -4   3   0    5.39    0.26
  -4   3   0    5.66    0.33
  -4   3   0    5.76    0.31
   2  -2   0  520.52   10.20
   2  -2   0  504.35   11.44
   2  -2   0  508.26   10.22
  -2   2   0  519.79   10.32
  -2   2   0  523.56   10.22
  -2   2   0  516.75   10.95
  -2   2   0  510.28   11.43
   0  -1   0    7.22    0.22
   0  -1   0    6.90    0.21
   0  -1   0    6.98    0.21
   0  -1   0    6.98    0.20
   0   1   0    6.99    0.20
   0   1   0    6.99    0.21
  -2   0   0   96.08    2.15
  -2   0   0   92.08    1.94
  -2   0   0   93.72    1.97
  -2   0   0   94.34    2.19
   2   0   0   92.86    1.94
   2   0   0   94.68    2.24
   2   0   0   94.91    1.97
  -4   1   0    7.82    0.31
  -4   1   0    7.87    0.41
  -4   1   0    8.34    0.37
  -4   1   0    7.55    0.35
   4  -1   0    8.41    0.36
   4  -1   0    8.09    0.36
   4  -1   0    7.90    0.42
   4  -1   0    7.94    0.31
  -6   2   0    0.07    0.15
  -6   2   0    0.40    0.19
  -6   2   0    0.01    0.13
   6  -2   0    0.01    0.11
   6  -2   0    0.23    0.23
   6  -2   0    0.26    0.13
  -8   3   0   -0.12    0.16
   8  -3   0   -0.03    0.28
   8  -5   1    1.89    0.42
  -8   5  -1    1.98    0.33
   6  -4   1   18.61    0.76
   6  -4   1   19.16    0.66
   6  -4   1   18.39    0.87
  -6   4  -1   19.35    0.78
  -6   4  -1   19.66    0.72
   4  -3   1  140.11    3.00
   4  -3   1  139.41    3.44
   4  -3   1  139.44    3.40
   4  -3   1  139.38    2.96
  -4   3  -1  140.87    2.94
  -4   3  -1  138.92    3.28
  -4   3  -1  142.09    2.99
  -4   3  -1  139.42    3.23
   2  -2   1  230.24    4.74
   2  -2   1  238.76    4.76
   2  -2   1  237.09    5.36
  -2   2  -1  239.16    5.29
  -2   2  -1  238.87    5.10
  -2   2  -1  236.32    4.77
  -2   2  -1  231.31    4.74
   0  -1   1  383.17    8.54
   0  -1   1  389.50    8.21
   0  -1   1  388.17    8.23
   0  -1   1  381.31    8.42
   0  -1   1  366.80    7.59
   0  -1   1  348.54    7.64
   0   1  -1  390.60    8.23
   0   1  -1  381.91    8.58
   0   1  -1  355.52    7.61
   0   1  -1  382.18    7.60
  -2   0   1   78.65    1.87
  -2   0   1   77.96    1.63
  -2   0   1   78.74    1.82
  -2   0   1   78.36    1.65
  -2   0   1   77.81    1.84
   2   0  -1   78.32    1.88
   2   0  -1   76.76    1.64
   2   0  -1   78.65    1.84
   2   0  -1   79.00    1.67
  -4   1   1    5.39    0.34
  -4   1   1    5.97    0.25
  -4   1   1    5.79    0.28
  -4   1   1    5.95    0.33
   4  -1  -1    6.84    0.32
   4  -1  -1    6.25    0.27
   4  -1  -1    5.96    0.27
   4  -1  -1    6.70    0.38
  -6   2   1    1.04    0.23
  -6   2   1    1.32    0.22
   6  -2  -1    1.08    0.18
   6  -2  -1    1.04    0.27
  -8   3   1    0.47    0.20
  -8   3   1    0.24    0.20
   8  -3  -1    0.24    0.28
   8  -5   2    1.29    0.40
  -8   5  -2    1.66    0.31
   6  -4   2  101.97    2.66
   6  -4   2   92.56    2.68
   6  -4   2  101.32    2.25
  -6   4  -2   94.51    2.49
  -6   4  -2  102.09    2.33
  -6   4  -2   96.38    2.43
   4  -3   2  163.27    3.35
   4  -3   2  158.80    3.37
   4  -3   2  160.61    3.88
   4  -3   2  157.01    3.90
  -4   3  -2  159.96    3.64
  -4   3  -2  160.20    3.41
  -4   3  -2  162.55    3.36
  -4   3  -2  157.42    3.68
   2  -2   2  230.27    5.14
   2  -2   2  228.93    4.62
   2  -2   2  229.48    5.23
   2  -2   2  226.23    4.62
  -2   2  -2  230.81    4.65
  -2   2  -2  228.22    4.63
  -2   2  -2  230.84    5.13
  -2   2  -2  229.50    4.94
   0  -1   2    6.98    0.19
   0  -1   2    7.43    0.19
   0  -1   2    6.65    0.25
   0  -1   2    7.53    0.19
   0  -1   2    7.22    0.27
   0   1  -2    7.06    0.20
   0   1  -2    7.15    0.24
   0   1  -2    7.41    0.20
   0   1  -2    7.71    0.19
  -2   0   2    4.88    0.16
  -2   0   2    5.01    0.25
  -2   0   2    4.92    0.24
  -2   0   2    4.80    0.17
  -2   0   2    5.05    0.26
   2   0  -2    4.66    0.20
   2   0  -2    5.09    0.19
  -4   1   2   50.80    1.39
  -4   1   2   49.31    1.13
  -4   1   2   49.18    1.36
  -4   1   2   50.61    1.12
   4  -1  -2   50.86    1.21
   4  -1  -2   50.01    1.44
   4  -1  -2   50.39    1.23
   4  -1  -2   48.15    1.17
  -6   2   2    0.17    0.15
  -6   2   2    0.41    0.20
   6  -2  -2    0.29    0.22
  -8   3   2    0.04    0.16
  -8   3   2   -0.06    0.16
   8  -3  -2   -0.11    0.25
   8  -5   3   10.30    0.75
  -8   5  -3    8.94    0.58
   6  -4   3    0.34    0.20
   6  -4   3    0.29    0.27
  -6   4  -3    0.86    0.21
  -6   4  -3    0.55    0.21
   4  -3   3   19.14    0.57
   4  -3   3   19.18    0.58
   4  -3   3   20.25    0.76
   4  -3   3   18.95    0.57
   4  -3   3   18.72    0.76
  -4   3  -3   18.85    0.64
  -4   3  -3   19.88    0.64
  -4   3  -3   19.61    0.56
  -4   3  -3   19.82    0.60
   2  -2   3   94.08    1.97
   2  -2   3   98.67    2.18
   2  -2   3   94.59    2.38
   2  -2   3   92.85    1.97
   2  -2   3   92.23    2.32
  -2   2  -3   95.84    2.01
  -2   2  -3   95.54    2.02
  -2   2  -3   96.07    2.11
   0  -1   3   23.40    0.55
   0  -1   3   24.08    0.68
   0   1  -3   23.76    0.62
   0   1  -3   23.35    0.53
   0   1  -3   22.63    0.53
  -2   0   3   10.45    0.42
  -2   0   3    9.98    0.37
  -2   0   3   10.12    0.39
   2   0  -3   10.13    0.29
   2   0  -3   10.33    0.31
  -4   1   3   27.33    0.61
  -4   1   3   28.52    0.92
  -4   1   3   27.52    0.88
  -4   1   3   27.00    0.88
  -4   1   3   27.11    0.61
   4  -1  -3   27.76    0.73
   4  -1  -3   28.37    0.97
   4  -1  -3   27.52    0.78
  -6   2   3    9.01    0.54
  -6   2   3    9.87    0.55
   6  -2  -3    9.33    0.59
  -8   3   3    1.73    0.31
  -8   3   3    1.16    0.29
   8  -3  -3    1.24    0.38
   8  -5   4    1.97    0.41
  -8   5  -4    1.82    0.32
   6  -4   4    2.26    0.36
   6  -4   4    2.19    0.33
  -6   4  -4    2.66    0.29
   4  -3   4    3.37    0.21
   4  -3   4    3.77    0.21
   4  -3   4    3.72    0.18
   4  -3   4    3.71    0.35
   4  -3   4    3.19    0.32
  -4   3  -4    3.51    0.24
  -4   3  -4    3.83    0.27
  -4   3  -4    3.54    0.28
   2  -2   4    5.81    0.36
   2  -2   4    5.99    0.18
   2  -2   4    5.84    0.18
   2  -2   4    6.13    0.21
   2  -2   4    5.70    0.35
  -2   2  -4    5.95    0.24
  -2   2  -4    6.09    0.26
  -2   2  -4    6.25    0.22
   0  -1   4   14.27    0.51
   0   1  -4   14.21    0.35
   0   1  -4   14.40    0.35
  -2   0   4   51.13    1.22
  -2   0   4   48.43    1.33
  -2   0   4   49.43    1.22
  -2   0   4   48.38    1.31
   2   0  -4   48.76    1.07
   2   0  -4   48.62    1.07
  -4   1   4    3.61    0.29
  -4   1   4    3.70    0.31
  -4   1   4    3.59    0.31
   4  -1  -4    3.58    0.26
   4  -1  -4    3.13    0.32
   4  -1  -4    3.43    0.21
  -6   2   4    8.21    0.50
  -6   2   4    7.52    0.50
   6  -2  -4    7.31    0.54
  -8   3   4    3.60    0.43
  -8   3   4    3.74    0.43
   8  -3  -4    4.59    0.55
   8  -5   5    3.71    0.50
   8  -5   5    3.19    0.48
   6  -4   5    1.26    0.27
   6  -4   5    1.11    0.30
  -6   4  -5    1.42    0.23
   4  -3   5    7.51    0.50
   4  -3   5    7.58    0.26
   4  -3   5    7.63    0.50
  -4   3  -5    7.99    0.41
   2  -2   5    0.52    0.07
   2  -2   5    0.28    0.14
   2  -2   5    0.60    0.07
   2  -2   5    0.51    0.17
  -2   2  -5    0.43    0.06
  -2   2  -5    0.39    0.09
  -2   2  -5    0.53    0.10
   0  -1   5   10.13    0.45
   0  -1   5   10.46    0.45
   0   1  -5   10.15    0.28
   0   1  -5   10.10    0.28
  -2   0   5  100.98    2.54
  -2   0   5  101.73    2.34
  -2   0   5  107.18    2.47
  -2   0   5  101.39    2.53
   2   0  -5  101.26    2.12
   2   0  -5  100.42    2.11
  -4   1   5    0.28    0.17
  -4   1   5    0.67    0.19
  -4   1   5    0.84    0.19
   4  -1  -5    0.63    0.19
   4  -1  -5    0.93    0.13
   4  -1  -5    0.68    0.15
  -6   2   5    4.05    0.39
  -6   2   5    3.70    0.40
   6  -2  -5    4.55    0.47
  -8   3   5    0.85    0.29
  -8   3   5    0.66    0.27
   8  -3  -5    0.30    0.30
   6  -4   6    0.82    0.28
   6  -4   6    0.70    0.26
   4  -3   6    2.21    0.34
   4  -3   6    2.77    0.36
  -4   3  -6    2.83    0.24
   2  -2   6   28.75    0.72
   2  -2   6   26.98    0.96
   2  -2   6   28.30    1.03
  -2   2  -6   29.16    0.75
  -2   2  -6   28.41    0.74
   0  -1   6    1.14    0.15
   0  -1   6    1.45    0.21
   0  -1   6    1.88    0.22
   0   1  -6    1.57    0.10
   0   1  -6    1.32    0.10
  -2   0   6  113.66    2.85
  -2   0   6  112.22    2.83
  -2   0   6  115.91    2.78
  -2   0   6  113.43    2.59
   2   0  -6  113.08    2.35
   2   0  -6  113.25    2.35
  -4   1   6    2.87    0.33
  -4   1   6    3.73    0.31
  -4   1   6    2.89    0.33
   4  -1  -6    2.71    0.36
  -6   2   6    1.60    0.29
  -6   2   6    1.15    0.30
  -6   2   6    0.93    0.27
   6  -2  -6    1.39    0.35
   6  -4   7   -0.07    0.18
   6  -4   7    0.25    0.25
   4  -3   7    5.10    0.44
   4  -3   7    4.04    0.44
   2  -2   7    1.46    0.27
   2  -2   7    1.61    0.26
  -2   2  -7    1.87    0.18
  -2   2  -7    1.60    0.16
   0  -1   7    1.23    0.18
   0  -1   7    1.24    0.22
   0  -1   7    1.23    0.22
   0   1  -7    1.07    0.10
   0   1  -7    1.12    0.11
  -2   0   7   -0.03    0.10
  -2   0   7   -0.01    0.16
  -2   0   7    0.09    0.14
  -2   0   7    0.07    0.11
   2   0  -7    0.01    0.07
  -4   1   7   27.81    1.05
  -4   1   7   28.24    1.03
  -4   1   7   27.44    0.91
   4  -1  -7   25.94    1.12
  -6   2   7   23.37    0.93
  -6   2   7   22.14    0.99
  -6   2   7   23.14    1.04
   6  -2  -7   22.36    1.11
   6  -4   8   -0.04    0.22
   6  -4   8    0.32    0.26
   4  -3   8   22.22    0.96
   4  -3   8   20.96    1.03
   2  -2   8    0.23    0.18
   2  -2   8    0.40    0.22
   0  -1   8   45.98    1.45
   0  -1   8   44.34    1.42
   0  -1   8   45.47    1.28
   0   1  -8   44.50    1.03
  -2   0   8   38.53    1.24
  -2   0   8   38.43    1.30
  -2   0   8   39.37    1.20
   2   0  -8   38.11    0.92
  -4   1   8    0.17    0.19
  -4   1   8    0.24    0.16
  -4   1   8   -0.13    0.17
  -6   2   8   11.98    0.75
  -6   2   8   12.58    0.66
  -6   2   8   11.13    0.71
   6  -2  -8   11.40    0.80
   4  -3   9   19.78    0.92
   4  -3   9   19.27    1.03
   2  -2   9   16.54    0.87
   2  -2   9   18.78    0.84
   0  -1   9    0.51    0.22
   0  -1   9    0.92    0.20
   0  -1   9    0.74    0.25
  -2   0   9    0.22    0.18
  -2   0   9    0.06    0.18
  -4   1   9   -0.06    0.21
  -4   1   9    0.54    0.24
  -6   2   9    4.84    0.52
  -6   2   9    5.32    0.54
   6  -2  -9    4.83    0.60
   4  -3  10    0.37    0.27
   4  -3  10    0.08    0.25
   2  -2  10    3.01    0.40
   2  -2  10    2.86    0.43
   0  -1  10   27.10    1.11
   0  -1  10   26.24    1.08
  -2   0  10    0.69    0.25
  -2   0  10    0.21    0.20
  -4   1  10    0.24    0.22
  -4   1  10    0.08    0.19
   2  -2  11   -0.02    0.21
   2  -2  11    0.07    0.25
   0  -1  11   10.62    0.71
   0  -1  11   11.23    0.70
  -2   0  11    0.32    0.21
  -2   0  11    0.75    0.31
  -4   1  11    0.83    0.31
  -4   1  11    0.33    0.29
   0  -1  12    0.34    0.27
  -2   0  12    0.07    0.26
  -3   3  11    4.35    0.47
  -3   3  11    3.56    0.49
  -1   2  11    0.07    0.22
   1   1  11    2.94    0.41
   1   1  11    3.06    0.46
   3   0  11    0.96    0.34
   3   0  11    0.18    0.25
  -3   3  10    7.22    0.55
  -3   3  10    6.88    0.56
  -1   2  10    0.45    0.25
   1   1  10    3.60    0.45
   1   1  10    3.38    0.40
   3   0  10    6.64    0.63
   3   0  10    6.81    0.53
   5  -4  -9    0.79    0.32
  -5   4   9    1.67    0.36
  -5   4   9    0.95    0.31
  -3   3   9    2.84    0.39
  -3   3   9    2.75    0.36
  -1   2   9   13.54    0.67
  -1   2   9   12.88    0.68
  -1   2   9   12.54    0.60
   1   1   9   26.92    1.12
   1   1   9   27.43    1.04
   3   0   9    1.86    0.36
   3   0   9    2.42    0.33
   5  -1   9    1.91    0.35
   5  -1   9    1.80    0.40
   5  -4  -8    7.41    0.64
  -5   4   8    8.23    0.62
  -5   4   8    7.44    0.51
  -5   4   8    7.98    0.58
  -3   3   8    5.86    0.39
  -3   3   8    6.79    0.51
  -3   3   8    6.61    0.48
   1  -2  -8    0.28    0.11
  -1   2   8    0.30    0.14
  -1   2   8    0.31    0.13
  -1   2   8    0.39    0.16
  -1   2   8    0.58    0.21
   1   1   8    0.30    0.19
   1   1   8    0.66    0.21
   3   0   8    0.05    0.16
   3   0   8    0.13    0.19
   5  -1   8    0.51    0.28
   5  -1   8    0.64    0.24
   7  -5  -7    0.41    0.35
  -7   5   7    0.64    0.27
  -7   5   7    0.80    0.30
   5  -4  -7    0.24    0.22
  -5   4   7    0.18    0.23
  -5   4   7   -0.13    0.17
  -5   4   7    0.24    0.16
   3  -3  -7    0.06    0.17
  -3   3   7   -0.08    0.18
  -3   3   7    0.03    0.13
  -3   3   7   -0.23    0.17
  -1   2   7    0.01    0.10
  -1   2   7    0.01    0.10
  -1   2   7    0.28    0.18
  -1   2   7   -0.23    0.11
  -1  -1  -7   20.96    0.62
   1   1   7   20.69    0.78
   1   1   7   19.55    0.63
   1   1   7   19.55    0.83
  -3   0  -7   -0.09    0.10
   3   0   7    0.10    0.16
   3   0   7    0.26    0.18
   5  -1   7    0.59    0.27
   5  -1   7    0.76    0.24
   7  -2   7    0.10    0.24
   7  -2   7    0.84    0.29
   7  -5  -6    0.52    0.31
  -7   5   6    0.54    0.24
  -7   5   6    0.16    0.23
   5  -4  -6    0.60    0.25
  -5   4   6    2.19    0.33
  -5   4   6    1.42    0.29
  -5   4   6    1.70    0.27
   3  -3  -6    0.57    0.22
  -3   3   6    1.22    0.24
  -3   3   6    0.69    0.17
  -3   3   6    1.37    0.26
  -1   2   6    1.15    0.18
  -1   2   6    0.76    0.16
  -1   2   6    0.75    0.20
  -1   2   6    0.82    0.13
  -1  -1  -6   39.48    1.03
   1   1   6   38.41    1.26
   1   1   6   39.32    1.17
   1   1   6   40.27    1.04
  -3   0  -6    4.21    0.27
  -3   0  -6    4.34    0.23
   3   0   6    3.32    0.37
   3   0   6    4.20    0.35
  -5   1  -6    6.82    0.40
   5  -1   6    5.14    0.49
   5  -1   6    6.22    0.45
   7  -2   6    0.46    0.25
   7  -2   6    1.20    0.32
   7  -5  -5    1.12    0.35
  -7   5   5    0.85    0.27
  -7   5   5    1.55    0.31
   5  -4  -5    8.92    0.62
  -5   4   5    7.24    0.50
  -5   4   5    7.17    0.46
   3  -3  -5    1.07    0.23
  -3   3   5    1.16    0.18
  -3   3   5    0.91    0.21
  -3   3   5    0.65    0.18
  -1   2   5    4.06    0.27
  -1   2   5    4.34    0.28
  -1   2   5    4.41    0.24
  -1   2   5    4.24    0.31
  -1  -1  -5    3.29    0.19
   1   1   5    3.35    0.20
   1   1   5    3.08    0.27
   1   1   5    3.45    0.25
  -3   0  -5   36.94    0.89
  -3   0  -5   37.31    1.03
  -3   0  -5   36.34    0.88
   3   0   5   39.00    1.13
   3   0   5   37.61    1.27
  -5   1  -5   15.49    0.55
  -5   1  -5   15.74    0.64
   5  -1   5   13.96    0.75
   5  -1   5   15.14    0.68
  -7   2  -5    0.08    0.17
   7  -2   5    0.22    0.23
   7  -2   5    0.15    0.21
   7  -5  -4    0.26    0.31
  -7   5   4    0.23    0.19
  -7   5   4    0.46    0.20
   5  -4  -4   27.00    1.13
  -5   4   4   28.79    1.00
  -5   4   4   30.08    1.06
   3  -3  -4    0.13    0.12
  -3   3   4    0.09    0.10
  -3   3   4    0.10    0.13
  -3   3   4    0.01    0.13
  -1   2   4    7.99    0.36
  -1   2   4    8.15    0.38
  -1   2   4    7.63    0.34
  -1   2   4    7.88    0.32
  -1  -1  -4   28.58    0.76
  -1  -1  -4   28.12    0.75
   1   1   4   27.78    0.90
   1   1   4   28.24    0.81
   1   1   4   27.79    0.73
  -3   0  -4   21.87    0.68
  -3   0  -4   20.94    0.56
  -3   0  -4   21.55    0.58
   3   0   4   22.58    0.62
   3   0   4   21.74    0.72
   3   0   4   21.68    0.83
  -5   1  -4   89.65    2.32
  -5   1  -4   93.83    2.10
   5  -1   4   92.94    2.41
   5  -1   4   92.32    2.59
  -7   2  -4    0.20    0.18
   7  -2   4   -0.14    0.21
   7  -2   4    0.05    0.19
   7  -5  -3    1.58    0.38
  -7   5   3    1.30    0.27
  -7   5   3    1.25    0.26
   5  -4  -3   40.24    1.10
   5  -4  -3   41.79    1.44
  -5   4   3   41.51    1.27
  -5   4   3   42.38    1.33
   3  -3  -3   19.16    0.45
   3  -3  -3   18.73    0.45
   3  -3  -3   18.54    0.75
  -3   3   3   18.94    0.68
  -3   3   3   19.49    0.70
  -3   3   3   19.85    0.65
  -1   2   3   10.85    0.41
  -1   2   3   10.66    0.37
  -1   2   3   10.45    0.40
  -1   2   3   10.73    0.38
  -1  -1  -3    7.96    0.30
  -1  -1  -3    8.14    0.29
  -1  -1  -3    8.21    0.28
   1   1   3    8.07    0.31
   1   1   3    7.90    0.37
   1   1   3    7.97    0.27
  -3   0  -3    5.58    0.20
  -3   0  -3    5.39    0.22
  -3   0  -3    5.38    0.24
  -3   0  -3    5.57    0.30
   3   0   3    5.31    0.34
   3   0   3    5.54    0.25
   3   0   3    5.37    0.30
  -5   1  -3   33.78    1.07
  -5   1  -3   34.19    0.93
  -5   1  -3   34.72    1.00
   5  -1   3   33.53    1.08
   5  -1   3   34.69    1.02
   5  -1   3   33.95    1.17
   5  -1   3   32.93    0.80
  -7   2  -3    0.03    0.16
   7  -2   3   -0.04    0.22
   7  -2   3    0.47    0.20
   7  -5  -2    7.76    0.62
  -7   5   2    6.35    0.48
  -7   5   2    6.28    0.48
   5  -4  -2    1.68    0.17
   5  -4  -2    1.75    0.31
   5  -4  -2    1.79    0.23
  -5   4   2    1.49    0.23
  -5   4   2    1.37    0.22
   3  -3  -2    0.01    0.05
   3  -3  -2   -0.01    0.07
   3  -3  -2    0.10    0.12
  -3   3   2    0.23    0.11
  -3   3   2    0.02    0.08
   1  -2  -2  899.17   19.64
  -1   2   2  873.74   19.32
  -1   2   2  887.95   20.20
  -1   2   2  888.91   19.75
  -1   2   2  898.75   19.73
  -1  -1  -2   40.76    0.99
  -1  -1  -2   40.45    1.01
  -1  -1  -2   40.89    0.98
   1   1   2   38.75    1.09
   1   1   2   40.79    0.98
  -3   0  -2    0.00    0.05
  -3   0  -2    0.04    0.09
  -3   0  -2   -0.04    0.05
  -3   0  -2    0.00    0.07
   3   0   2   -0.01    0.07
   3   0   2   -0.03    0.04
   3   0   2    0.03    0.05
   3   0   2   -0.05    0.06
   3   0   2    0.01    0.06
  -5   1  -2    1.72    0.24
  -5   1  -2    1.72    0.24
  -5   1  -2    1.81    0.17
  -5   1  -2    1.65    0.18
   5  -1   2    1.95    0.22
   5  -1   2    1.94    0.16
   5  -1   2    1.90    0.24
   5  -1   2    1.73    0.26
  -7   2  -2    6.32    0.47
   7  -2   2    6.44    0.54
   7  -2   2    6.18    0.47
   7  -5  -1    0.22    0.28
  -7   5   1    0.77    0.22
  -7   5   1    0.75    0.22
   5  -4  -1    0.06    0.10
   5  -4  -1    0.11    0.10
   5  -4  -1    0.16    0.16
   5  -4  -1   -0.08    0.16
  -5   4   1    0.01    0.12
  -5   4   1    0.02    0.04
  -5   4   1    0.03    0.12
   3  -3  -1    5.94    0.36
   3  -3  -1    6.05    0.23
   3  -3  -1    5.81    0.26
  -3   3   1    6.72    0.32
  -3   3   1    6.01    0.31
   1  -2  -1  589.19   12.95
  -1   2   1  585.56   12.97
  -1   2   1  580.75   12.40
  -1  -1  -1    0.09    0.05
  -1  -1  -1    0.16    0.05
   1   1   1    0.04    0.05
   1   1   1    0.00    0.05
   1   1   1    0.00    0.04
  -3   0  -1    7.05    0.29
  -3   0  -1    7.74    0.27
  -3   0  -1    7.47    0.34
  -3   0  -1    7.22    0.29
   3   0   1    7.32    0.24
   3   0   1    7.47    0.35
   3   0   1    6.92    0.32
   3   0   1    7.44    0.27
  -5   1  -1    0.14    0.14
  -5   1  -1    0.02    0.10
  -5   1  -1    0.39    0.18
  -5   1  -1    0.44    0.12
   5  -1   1    0.23    0.19
   5  -1   1    0.27    0.13
   5  -1   1    0.56    0.12
  -7   2  -1    0.77    0.23
   7  -2   1    1.67    0.33
   7  -2   1    0.74    0.23
   7  -5   0   22.41    1.05
  -7   5   0   20.56    0.89
  -7   5   0   22.24    0.86
   5  -4   0   12.55    0.47
   5  -4   0   12.81    0.53
   5  -4   0   13.74    0.54
   5  -4   0   13.24    0.69
  -5   4   0   13.75    0.58
  -5   4   0   12.82    0.41
  -5   4   0   12.95    0.45
  -5   4   0   13.24    0.55
   3  -3   0    3.30    0.20
   3  -3   0    3.40    0.17
   3  -3   0    3.02    0.27
  -3   3   0    3.33    0.23
  -3   3   0    3.38    0.15
  -3   3   0    3.31    0.22
  -3   3   0    3.70    0.18
   1  -2   0   80.83    1.93
   1  -2   0   82.08    1.67
   1  -2   0   81.91    1.68
   1  -2   0   80.75    1.93
  -1   2   0   82.79    1.83
  -1   2   0   82.78    1.71
  -1   2   0   82.18    1.91
  -1  -1   0   44.87    0.97
  -1  -1   0   45.25    1.08
  -1  -1   0   45.99    1.11
  -1  -1   0   45.24    1.13
  -1  -1   0   46.29    0.95
   1   1   0   44.40    1.12
   1   1   0   46.13    1.13
   1   1   0   44.56    0.95
   1   1   0   45.57    0.96
  -3   0   0  235.44    4.78
  -3   0   0  234.29    5.35
  -3   0   0  236.51    4.81
  -3   0   0  235.07    5.20
   3   0   0  233.98    4.76
   3   0   0  237.51    4.80
   3   0   0  236.70    5.45
  -5   1   0    1.39    0.16
  -5   1   0    1.65    0.22
  -5   1   0    1.28    0.19
  -5   1   0    0.75    0.20
   5  -1   0    1.50    0.17
   5  -1   0    1.34    0.18
   5  -1   0    1.85    0.26
  -7   2   0    1.93    0.30
  -7   2   0    1.99    0.25
   7  -2   0    2.05    0.35
  -9   3   0   -0.11    0.20
   9  -3   0    0.29    0.34
   7  -5   1   15.00    0.85
  -7   5  -1   14.17    0.70
  -7   5  -1   14.84    0.65
   5  -4   1   12.02    0.46
   5  -4   1   11.59    0.64
   5  -4   1   12.23    0.54
  -5   4  -1   12.58    0.49
  -5   4  -1   11.28    0.53
  -5   4  -1   11.67    0.49
   3  -3   1   17.50    0.50
   3  -3   1   17.59    0.53
   3  -3   1   17.01    0.65
  -3   3  -1   18.78    0.49
  -3   3  -1   16.93    0.56
  -3   3  -1   18.25    0.55
  -3   3  -1   17.14    0.51
   1  -2   1  106.16    2.14
   1  -2   1  105.05    2.44
   1  -2   1  103.95    2.41
   1  -2   1  104.73    2.15
  -1   2  -1  103.76    2.29
  -1   2  -1  103.15    2.13
  -1   2  -1  104.80    2.15
  -1  -1   1  122.64    2.78
  -1  -1   1  118.15    2.68
  -1  -1   1  116.71    2.42
  -1  -1   1  122.46    2.63
  -1  -1   1  117.44    2.74
  -1  -1   1  117.45    2.41
   1   1  -1  119.40    2.78
   1   1  -1  118.20    2.43
   1   1  -1  118.95    2.41
  -3   0   1  229.84    5.04
  -3   0   1  223.80    4.62
  -3   0   1  231.76    5.22
  -3   0   1  222.73    4.64
   3   0  -1  226.37    4.66
   3   0  -1  228.57    4.62
   3   0  -1  229.50    5.21
   3   0  -1  231.55    5.24
  -5   1   1    4.50    0.34
  -5   1   1    3.61    0.28
  -5   1   1    4.04    0.31
   5  -1  -1    3.98    0.25
   5  -1  -1    3.59    0.30
   5  -1  -1    3.31    0.34
   5  -1  -1    3.39    0.24
  -7   2   1    3.44    0.33
  -7   2   1    2.72    0.34
   7  -2  -1    3.47    0.41
  -9   3   1    1.58    0.34
   9  -3  -1    1.75    0.45
   7  -5   2    0.20    0.19
   7  -5   2   -0.15    0.27
  -7   5  -2    0.39    0.18
   5  -4   2    0.24    0.15
   5  -4   2   -0.21    0.10
   5  -4   2    0.56    0.26
  -5   4  -2    0.16    0.15
  -5   4  -2    0.17    0.12
  -5   4  -2    0.01    0.16
   3  -3   2    5.54    0.37
   3  -3   2    5.82    0.27
   3  -3   2    5.72    0.26
   3  -3   2    5.58    0.25
  -3   3  -2    5.73    0.28
  -3   3  -2    5.31    0.27
  -3   3  -2    5.71    0.25
  -3   3  -2    5.29    0.24
   1  -2   2    3.73    0.17
   1  -2   2    3.57    0.15
   1  -2   2    3.82    0.24
   1  -2   2    3.86    0.16
   1  -2   2    3.74    0.16
   1  -2   2    3.89    0.16
  -1   2  -2    3.92    0.15
  -1   2  -2    3.50    0.17
  -1   2  -2    3.45    0.16
  -1  -1   2   18.13    0.54
  -1  -1   2   17.84    0.50
  -1  -1   2   17.95    0.43
  -1  -1   2   17.52    0.43
   1   1  -2   17.22    0.44
   1   1  -2   18.18    0.54
   1   1  -2   17.65    0.43
  -3   0   2   25.87    0.77
  -3   0   2   25.75    0.63
  -3   0   2   26.15    0.64
  -3   0   2   25.12    0.79
  -3   0   2   25.30    0.75
   3   0  -2   25.65    0.69
   3   0  -2   24.63    0.80
   3   0  -2   25.91    0.65
  -5   1   2   21.92    0.83
  -5   1   2   23.05    0.63
  -5   1   2   22.00    0.81
  -5   1   2   22.78    0.66
   5  -1  -2   24.28    0.89
   5  -1  -2   23.22    0.65
   5  -1  -2   22.90    0.69
   5  -1  -2   23.90    0.76
  -7   2   2    6.90    0.48
  -7   2   2    7.41    0.52
   7  -2  -2    8.05    0.58
   7  -5   3   -0.05    0.24
   7  -5   3    0.07    0.18
  -7   5  -3    0.14    0.16
   5  -4   3    6.11    0.33
   5  -4   3    6.38    0.44
   5  -4   3    6.51    0.33
   5  -4   3    6.40    0.49
  -5   4  -3    6.63    0.32
  -5   4  -3    6.45    0.39
  -5   4  -3    6.60    0.41
   3  -3   3   28.93    0.95
   3  -3   3   28.20    0.74
   3  -3   3   29.02    0.74
   3  -3   3   30.16    0.78
  -3   3  -3   28.55    0.79
  -3   3  -3   29.45    0.80
  -3   3  -3   30.72    0.77
   1  -2   3    4.55    0.17
   1  -2   3    4.91    0.18
   1  -2   3    4.76    0.21
   1  -2   3    4.95    0.16
   1  -2   3    4.42    0.17
   1  -2   3    4.52    0.27
  -1   2  -3    4.44    0.19
  -1   2  -3    4.42    0.19
  -1   2  -3    4.76    0.15
  -1  -1   3   18.27    0.49
  -1  -1   3   17.60    0.40
  -1  -1   3   17.94    0.55
  -1  -1   3   17.94    0.41
  -1  -1   3   17.58    0.56
   1   1  -3   17.30    0.44
   1   1  -3   18.15    0.45
  -3   0   3    2.69    0.13
  -3   0   3    3.18    0.26
  -3   0   3    3.00    0.23
  -3   0   3    2.74    0.13
  -3   0   3    2.73    0.23
   3   0  -3    2.76    0.20
   3   0  -3    2.85    0.17
   3   0  -3    2.59    0.24
  -5   1   3    0.62    0.18
  -5   1   3    0.51    0.20
  -5   1   3    0.44    0.09
   5  -1  -3    0.31    0.18
   5  -1  -3    0.64    0.20
   5  -1  -3    0.68    0.14
  -7   2   3    0.20    0.18
  -7   2   3    0.25    0.19
   7  -2  -3    0.20    0.22
   7  -5   4   -0.03    0.25
   7  -5   4    0.02    0.17
  -7   5  -4    0.04    0.16
   5  -4   4    0.63    0.27
   5  -4   4    0.59    0.21
  -5   4  -4    0.77    0.18
  -5   4  -4    0.66    0.21
   3  -3   4    0.39    0.09
   3  -3   4    0.11    0.10
   3  -3   4    0.15    0.18
   3  -3   4    0.50    0.09
   3  -3   4    0.34    0.08
  -3   3  -4    0.33    0.09
  -3   3  -4    0.34    0.12
  -3   3  -4    0.51    0.10
   1  -2   4   24.10    0.52
   1  -2   4   24.08    0.53
   1  -2   4   24.45    0.66
   1  -2   4   22.97    0.75
  -1   2  -4   23.71    0.60
  -1   2  -4   24.23    0.60
  -1   2  -4   23.38    0.61
  -1  -1   4    1.99    0.18
  -1  -1   4    1.95    0.18
  -1  -1   4    2.13    0.13
   1   1  -4    2.03    0.12
   1   1  -4    1.96    0.12
  -3   0   4   13.38    0.54
  -3   0   4   13.76    0.56
  -3   0   4   13.57    0.50
   3   0  -4   13.87    0.42
   3   0  -4   13.47    0.44
  -5   1   4    0.01    0.15
   5  -1  -4    0.29    0.17
   5  -1  -4    0.37    0.17
  -7   2   4    3.82    0.40
  -7   2   4    4.14    0.42
   7  -2  -4    4.45    0.49
   7  -5   5    0.05    0.20
   7  -5   5   -0.01    0.23
   5  -4   5    4.77    0.43
   5  -4   5    4.68    0.43
  -5   4  -5    4.63    0.31
   3  -3   5   33.19    1.14
   3  -3   5   33.78    1.10
   3  -3   5   32.20    0.76
   3  -3   5   33.14    0.76
   3  -3   5   34.19    0.83
  -3   3  -5   34.67    0.86
  -3   3  -5   33.85    0.88
  -3   3  -5   32.72    0.90
   1  -2   5   12.82    0.55
   1  -2   5   12.98    0.43
   1  -2   5   12.10    0.52
  -1   2  -5   12.81    0.38
  -1   2  -5   12.42    0.38
  -1   2  -5   13.08    0.37
  -1  -1   5   19.27    0.52
  -1  -1   5   18.80    0.64
  -1  -1   5   18.82    0.67
   1   1  -5   18.99    0.49
   1   1  -5   20.24    0.50
  -3   0   5   45.83    1.23
  -3   0   5   45.87    1.35
  -3   0   5   47.01    1.15
  -3   0   5   45.98    1.33
   3   0  -5   46.02    1.08
   3   0  -5   44.88    1.09
  -5   1   5    0.89    0.24
  -5   1   5    1.35    0.26
  -5   1   5    1.03    0.23
   5  -1  -5    1.15    0.22
   5  -1  -5    1.04    0.26
  -7   2   5    2.35    0.35
  -7   2   5    2.37    0.36
   7  -2  -5    2.58    0.43
   7  -5   6    1.66    0.37
   5  -4   6    4.54    0.46
   5  -4   6    5.12    0.46
   3  -3   6   26.84    1.03
   3  -3   6   26.74    0.98
  -3   3  -6   27.74    0.76
  -3   3  -6   25.24    0.77
   1  -2   6   78.77    1.85
   1  -2   6   71.19    1.99
   1  -2   6   73.48    2.07
  -1   2  -6   77.63    1.79
  -1   2  -6   75.39    1.65
  -1   2  -6   76.54    1.65
  -1  -1   6   11.90    0.53
  -1  -1   6   12.01    0.50
  -1  -1   6   11.80    0.49
  -1  -1   6   11.79    0.36
   1   1  -6   11.92    0.36
   1   1  -6   11.58    0.35
  -3   0   6   37.25    0.99
  -3   0   6   37.03    1.04
  -3   0   6   35.22    1.15
  -3   0   6   36.26    1.17
   3   0  -6   36.79    0.90
   3   0  -6   36.74    0.92
  -5   1   6    2.56    0.31
  -5   1   6    2.14    0.31
  -5   1   6    2.43    0.33
   5  -1  -6    2.25    0.36
  -7   2   6    1.74    0.33
  -7   2   6    1.73    0.33
   7  -2  -6    1.78    0.41
   7  -5   7    1.07    0.34
   7  -5   7    0.59    0.30
   5  -4   7    3.15    0.42
   5  -4   7    3.45    0.41
   3  -3   7    4.42    0.42
   3  -3   7    5.24    0.44
  -3   3  -7    5.17    0.30
   1  -2   7    2.42    0.29
   1  -2   7    2.75    0.22
   1  -2   7    2.49    0.30
  -1   2  -7    2.89    0.20
  -1   2  -7    2.47    0.15
  -1   2  -7    2.12    0.17
  -1  -1   7    3.63    0.31
  -1  -1   7    3.79    0.18
  -1  -1   7    3.87    0.33
  -1  -1   7    3.48    0.30
   1   1  -7    3.52    0.20
   1   1  -7    3.62    0.19
  -3   0   7    0.23    0.13
  -3   0   7    0.24    0.18
  -3   0   7    0.35    0.19
   3   0  -7    0.15    0.10
  -5   1   7    1.35    0.30
  -5   1   7    1.53    0.26
  -5   1   7    1.51    0.30
   5  -1  -7    0.83    0.28
  -7   2   7   12.48    0.72
  -7   2   7   13.06    0.80
   7  -2  -7   13.33    0.88
   5  -4   8    0.01    0.19
   5  -4   8    0.13    0.24
   3  -3   8    8.61    0.61
   3  -3   8    8.31    0.56
   1  -2   8    0.17    0.19
   1  -2   8   -0.01    0.14
  -1  -1   8   53.16    1.54
  -1  -1   8   56.58    1.64
  -1  -1   8   54.21    1.63
   1   1  -8   53.22    1.23
  -3   0   8   11.35    0.61
  -3   0   8    9.51    0.58
  -5   1   8    0.47    0.20
  -5   1   8    1.15    0.30
  -5   1   8    0.66    0.25
   5  -1  -8    0.66    0.28
   5  -4   9    1.39    0.34
   5  -4   9    0.92    0.32
   3  -3   9   14.20    0.76
   3  -3   9   12.17    0.78
   1  -2   9   24.68    1.00
   1  -2   9   24.90    1.05
  -1  -1   9   10.37    0.60
  -1  -1   9   11.20    0.63
  -1  -1   9   10.97    0.56
  -3   0   9    0.58    0.22
  -3   0   9    0.49    0.24
  -5   1   9    4.74    0.49
  -5   1   9    4.81    0.49
   5  -1  -9    5.34    0.60
   3  -3  10   -0.06    0.23
   3  -3  10    0.13    0.23
   1  -2  10    1.94    0.34
   1  -2  10    2.12    0.37
  -1  -1  10   32.35    1.21
  -1  -1  10   31.83    1.23
  -1  -1  10   32.91    1.12
  -3   0  10    6.48    0.53
  -3   0  10    5.51    0.48
  -5   1  10    0.61    0.29
  -5   1  10    0.62    0.29
   5  -1 -10    0.53    0.30
   3  -3  11    3.89    0.47
   3  -3  11    5.07    0.59
   1  -2  11    0.23    0.23
   1  -2  11    0.17    0.24
  -1  -1  11    1.82    0.36
  -3   0  11    5.96    0.57
  -3   0  11    4.45    0.46
   1  -2  12    0.91    0.31
   1  -2  12    0.81    0.33
  -1  -1  12    2.18    0.40
  -2   3  11    5.01    0.52
   0   2  11    0.01    0.22
   0   2  11    0.22    0.24
   2   1  11    5.85    0.62
   2   1  11    5.98    0.54
   4  -4 -10    1.20    0.37
  -4   4  10    1.52    0.35
  -4   4  10    1.10    0.34
  -2   3  10    2.37    0.36
  -2   3  10    1.52    0.31
   0   2  10    2.47    0.37
   0   2  10    2.34    0.37
   2   1  10    4.33    0.43
   2   1  10    4.73    0.52
   4   0  10   -0.24    0.21
   4   0  10   -0.22    0.22
   4  -4  -9    4.97    0.59
  -4   4   9    5.67    0.53
  -4   4   9    5.84    0.50
  -2   3   9    1.14    0.26
  -2   3   9    1.36    0.31
   0   2   9    2.90    0.37
   0   2   9    2.73    0.35
   2   1   9    4.37    0.41
   2   1   9    4.62    0.48
   4   0   9    0.00    0.22
   4   0   9    0.04    0.19
   6  -5  -8    0.16    0.29
  -6   5   8    0.74    0.28
  -6   5   8    0.19    0.20
   4  -4  -8    7.15    0.61
  -4   4   8    6.62    0.53
  -4   4   8    7.66    0.46
  -4   4   8    7.11    0.52
  -2   3   8    1.35    0.27
  -2   3   8    1.39    0.26
  -2   3   8    0.68    0.16
   0   2   8   -0.07    0.12
   0   2   8   -0.05    0.12
   0   2   8   -0.11    0.15
   2   1   8    3.27    0.34
   2   1   8    3.31    0.39
   4   0   8    2.98    0.42
   4   0   8    3.59    0.37
   6  -1   8    4.23    0.54
   6  -5  -7   -0.35    0.22
  -6   5   7    0.22    0.22
  -6   5   7    0.07    0.18
   4  -4  -7    7.50    0.62
  -4   4   7    9.36    0.58
  -4   4   7   11.26    0.65
  -4   4   7    9.03    0.51
  -2   3   7   16.77    0.73
  -2   3   7   16.80    0.70
  -2   3   7   17.80    0.67
  -2   3   7   16.09    0.63
   0  -2  -7    1.14    0.15
   0   2   7    0.39    0.12
   0   2   7    1.08    0.21
   0   2   7    1.25    0.17
   0   2   7    0.79    0.21
  -2  -1  -7   43.12    1.14
   2   1   7   40.70    1.42
   2   1   7   42.12    1.28
   4   0   7   -0.10    0.16
   4   0   7    0.14    0.16
   6  -1   7    4.59    0.43
   6  -5  -6    4.38    0.54
  -6   5   6    4.34    0.42
  -6   5   6    4.53    0.45
   4  -4  -6    0.78    0.09
   4  -4  -6    0.61    0.24
  -4   4   6    0.59    0.21
  -4   4   6    0.67    0.19
  -4   4   6    0.92    0.26
  -2   3   6   11.72    0.58
  -2   3   6   11.09    0.48
  -2   3   6   11.86    0.55
  -2   3   6   12.16    0.49
   0  -2  -6    2.01    0.18
   0   2   6    1.98    0.18
   0   2   6    1.61    0.23
   0   2   6    1.59    0.22
  -2  -1  -6   19.15    0.59
  -2  -1  -6   20.07    0.64
  -2  -1  -6   19.50    0.56
   2   1   6   19.35    0.71
   2   1   6   18.41    0.80
  -4   0  -6   10.52    0.49
   4   0   6   10.26    0.64
   4   0   6   11.11    0.56
   6  -1   6    9.93    0.69
   6  -1   6    9.01    0.56
   6  -5  -5    5.19    0.54
  -6   5   5    5.22    0.45
  -6   5   5    4.67    0.44
   4  -4  -5   -0.06    0.16
   4  -4  -5   -0.01    0.06
  -4   4   5    0.02    0.13
  -4   4   5   -0.08    0.16
  -4   4   5   -0.01    0.20
   2  -3  -5   19.85    0.81
  -2   3   5   20.02    0.66
  -2   3   5   19.54    0.72
  -2   3   5   19.27    0.72
  -2   3   5   19.89    0.64
   0  -2  -5   46.74    1.23
   0   2   5   49.09    1.31
   0   2   5   48.52    1.39
   0   2   5   47.51    1.26
  -2  -1  -5   40.04    0.99
  -2  -1  -5   39.18    1.06
  -2  -1  -5   39.71    1.04
   2   1   5   39.84    1.12
   2   1   5   40.00    1.28
  -4   0  -5   38.31    1.00
  -4   0  -5   39.09    1.13
   4   0   5   38.53    1.33
   4   0   5   37.35    1.15
  -6   1  -5    2.67    0.31
   6  -1   5    3.10    0.35
   6  -1   5    2.20    0.36
   8  -2   5    0.29    0.28
   8  -6  -4   -0.03    0.28
  -8   6   4    0.24    0.19
  -8   6   4    0.09    0.22
   6  -5  -4    0.61    0.27
  -6   5   4    0.62    0.21
  -6   5   4    0.37    0.19
   4  -4  -4   29.19    1.12
   4  -4  -4   28.78    0.70
  -4   4   4   28.35    0.95
  -4   4   4   29.70    1.01
   2  -3  -4  135.10    3.38
  -2   3   4  137.24    3.22
  -2   3   4  135.89    3.12
  -2   3   4  137.54    3.28
  -2   3   4  134.70    3.27
   0  -2  -4   22.61    0.67
   0   2   4   23.10    0.67
   0   2   4   23.41    0.70
   0   2   4   22.32    0.75
   0   2   4   22.45    0.66
  -2  -1  -4   13.84    0.45
  -2  -1  -4   13.61    0.41
  -2  -1  -4   14.00    0.49
   2   1   4   14.05    0.60
   2   1   4   14.00    0.49
  -4   0  -4   14.32    0.51
  -4   0  -4   14.25    0.58
  -4   0  -4   13.84    0.46
   4   0   4   13.41    0.66
   4   0   4   14.71    0.59
   4   0   4   14.86    0.51
  -6   1  -4   13.95    0.65
   6  -1   4   14.10    0.67
   6  -1   4   14.42    0.76
  -8   2  -4    0.23    0.21
   8  -2   4   -0.10    0.20
   8  -6  -3   -0.35    0.28
  -8   6   3    0.01    0.21
  -8   6   3    0.12    0.19
   6  -5  -3    0.09    0.20
  -6   5   3   -0.23    0.12
  -6   5   3    0.05    0.14
   4  -4  -3    4.46    0.25
   4  -4  -3    4.85    0.22
   4  -4  -3    4.70    0.41
  -4   4   3    4.57    0.34
  -4   4   3    4.58    0.33
   2  -3  -3   -0.03    0.08
  -2   3   3    0.13    0.10
  -2   3   3   -0.21    0.09
  -2   3   3    0.02    0.08
   0  -2  -3  245.04    5.38
   0   2   3  249.59    5.36
   0   2   3  242.18    5.58
   0   2   3  245.58    5.74
   0   2   3  253.31    5.57
  -2  -1  -3    0.05    0.06
  -2  -1  -3    0.09    0.06
  -2  -1  -3    0.07    0.06
   2   1   3    0.04    0.08
   2   1   3    0.09    0.05
   2   1   3   -0.02    0.08
  -4   0  -3   19.61    0.62
  -4   0  -3   20.77    0.57
  -4   0  -3   20.24    0.59
  -4   0  -3   19.35    0.70
   4   0   3   19.66    0.78
   4   0   3   20.30    0.66
  -6   1  -3    0.76    0.21
   6  -1   3    0.65    0.23
   6  -1   3    0.73    0.23
  -8   2  -3    0.27    0.21
   8  -6  -2   -0.11    0.28
  -8   6   2    0.17    0.19
  -8   6   2    0.04    0.21
   6  -5  -2    9.02    0.63
  -6   5   2    9.13    0.52
  -6   5   2    9.32    0.54
   4  -4  -2   37.77    0.91
   4  -4  -2   36.03    1.23
   4  -4  -2   37.14    0.96
  -4   4   2   39.12    1.12
  -4   4   2   38.21    1.14
   2  -3  -2    0.22    0.10
  -2   3   2    0.24    0.09
  -2   3   2    0.28    0.10
   0  -2  -2  708.40   15.41
   0  -2  -2  709.46   15.87
   0   2   2  696.90   15.32
   0   2   2  734.85   16.08
   0   2   2  708.64   15.82
  -2  -1  -2   48.24    1.23
  -2  -1  -2   50.46    1.26
  -2  -1  -2   51.38    1.20
  -2  -1  -2   48.39    1.04
  -2  -1  -2   48.69    1.03
   2   1   2   48.71    1.20
   2   1   2   48.11    1.25
   2   1   2   49.07    1.35
  -4   0  -2   16.21    0.50
  -4   0  -2   16.00    0.51
  -4   0  -2   16.79    0.63
  -4   0  -2   16.26    0.54
   4   0   2   16.05    0.42
   4   0   2   16.50    0.44
   4   0   2   16.03    0.58
   4   0   2   16.21    0.66
  -6   1  -2    0.12    0.16
   6  -1   2    0.02    0.13
   6  -1   2   -0.18    0.20
   6  -1   2   -0.03    0.14
  -8   2  -2    0.08    0.19
   8  -2   2    0.15    0.27
   8  -6  -1    6.73    0.68
  -8   6   1    8.32    0.56
  -8   6   1    7.76    0.56
   6  -5  -1    4.04    0.47
  -6   5   1    3.12    0.34
  -6   5   1    3.67    0.34
   4  -4  -1   20.65    0.83
   4  -4  -1   21.54    0.60
   4  -4  -1   22.15    0.66
  -4   4   1   22.10    0.75
  -4   4   1   21.55    0.74
   2  -3  -1   12.55    0.33
   2  -3  -1   12.50    0.31
   2  -3  -1   12.66    0.50
  -2   3   1   12.54    0.45
  -2   3   1   12.63    0.43
   0  -2  -1    0.95    0.10
   0  -2  -1    1.05    0.09
   0  -2  -1    1.05    0.10
   0   2   1    1.00    0.10
   0   2   1    1.07    0.10
   0   2   1    0.98    0.11
   0   2   1    0.94    0.10
  -2  -1  -1   77.98    1.62
  -2  -1  -1   81.68    1.91
  -2  -1  -1   77.08    1.84
  -2  -1  -1   77.41    1.64
  -2  -1  -1   78.04    1.85
   2   1   1   75.85    1.95
   2   1   1   78.77    1.91
   2   1   1   78.13    1.80
   2   1   1   76.43    1.60
  -4   0  -1   21.01    0.65
  -4   0  -1   21.18    0.61
  -4   0  -1   21.42    0.66
  -4   0  -1   21.78    0.74
   4   0   1   20.10    0.71
   4   0   1   21.89    0.75
   4   0   1   21.31    0.59
   4   0   1   21.26    0.56
  -6   1  -1    2.76    0.31
  -6   1  -1    2.61    0.25
  -6   1  -1    2.64    0.31
   6  -1   1    2.68    0.33
   6  -1   1    2.84    0.29
   6  -1   1    2.61    0.29
  -8   2  -1    0.56    0.23
   8  -2   1    0.57    0.31
   8  -6   0    0.55    0.36
  -8   6   0    0.55    0.23
   6  -5   0   16.28    0.85
  -6   5   0   15.86    0.71
  -6   5   0   16.22    0.68
   4  -4   0    9.05    0.39
   4  -4   0    9.75    0.36
   4  -4   0    9.23    0.51
  -4   4   0    9.27    0.32
  -4   4   0    8.93    0.42
  -4   4   0    9.37    0.30
  -4   4   0    9.93    0.44
   2  -3   0    2.35    0.15
   2  -3   0    2.54    0.22
   2  -3   0    2.66    0.14
  -2   3   0    2.50    0.11
  -2   3   0    2.49    0.10
  -2   3   0    2.27    0.17
  -2   3   0    2.10    0.17
   0  -2   0  206.74    4.60
   0  -2   0  202.47    4.45
   0  -2   0  204.46    4.65
   0  -2   0  207.86    4.70
   0  -2   0  210.61    4.16
   0  -2   0  204.94    4.16
   0   2   0  203.06    4.44
  -2  -1   0   97.65    2.20
  -2  -1   0   93.92    1.97
  -2  -1   0   96.90    2.30
  -2  -1   0   93.25    2.00
  -2  -1   0   96.63    2.25
   2   1   0   91.72    2.29
   2   1   0   95.49    1.98
   2   1   0   94.24    1.95
   2   1   0   96.46    2.18
   2   1   0   94.02    2.29
  -4   0   0  102.48    2.29
  -4   0   0  103.28    2.52
  -4   0   0  103.29    2.25
  -4   0   0  103.70    2.52
   4   0   0  104.41    2.57
   4   0   0  105.90    2.23
   4   0   0  107.52    2.27
   4   0   0  100.32    2.60
  -6   1   0    0.64    0.21
  -6   1   0    1.26    0.24
  -6   1   0    0.43    0.16
   6  -1   0    0.68    0.16
   6  -1   0    0.97    0.19
   6  -1   0    0.69    0.24
  -8   2   0    0.18    0.19
   8  -2   0   -0.09    0.20
   8  -2   0    0.01    0.29
   8  -6   1    0.27    0.32
  -8   6  -1    0.03    0.18
   6  -5   1    0.33    0.26
   6  -5   1   -0.12    0.13
  -6   5  -1    0.21    0.17
  -6   5  -1   -0.21    0.11
   4  -4   1    2.56    0.31
   4  -4   1    2.23    0.21
   4  -4   1    2.37    0.19
  -4   4  -1    1.98    0.19
  -4   4  -1    2.27    0.20
  -4   4  -1    2.02    0.22
  -4   4  -1    2.08    0.16
   2  -3   1  237.20    5.42
   2  -3   1  234.72    4.83
   2  -3   1  237.48    5.46
   2  -3   1  238.61    4.82
  -2   3  -1  234.95    5.17
  -2   3  -1  237.92    4.79
  -2   3  -1  242.46    5.39
  -2   3  -1  245.84    4.83
   0  -2   1  461.66   10.22
   0  -2   1  451.71    9.86
   0  -2   1  472.16   10.21
   0  -2   1  452.20    9.15
   0  -2   1  474.35   10.31
   0  -2   1  443.76    9.25
   0   2  -1  457.86   10.32
   0   2  -1  457.22    9.90
   0   2  -1  469.42    9.16
   0   2  -1  449.74    9.27
  -2  -1   1    0.20    0.06
  -2  -1   1    0.17    0.09
  -2  -1   1    0.19    0.08
  -2  -1   1    0.16    0.07
  -2  -1   1    0.33    0.09
   2   1  -1    0.22    0.09
   2   1  -1    0.38    0.08
   2   1  -1    0.15    0.08
   2   1  -1    0.29    0.06
  -4   0   1   35.73    1.05
  -4   0   1   36.65    0.90
  -4   0   1   34.43    0.92
  -4   0   1   34.94    1.06
   4   0  -1   36.45    0.99
   4   0  -1   37.33    0.90
   4   0  -1   35.59    1.06
   4   0  -1   36.60    0.95
  -6   1   1    3.42    0.29
  -6   1   1    3.09    0.33
  -6   1   1    2.84    0.29
   6  -1  -1    3.70    0.27
   6  -1  -1    3.21    0.35
  -8   2   1    0.05    0.17
  -8   2   1   -0.16    0.15
   8  -2  -1    0.15    0.27
   8  -6   2    1.28    0.38
  -8   6  -2    0.86    0.25
   6  -5   2    3.44    0.29
   6  -5   2    2.89    0.33
   6  -5   2    2.89    0.41
  -6   5  -2    2.74    0.26
  -6   5  -2    2.81    0.30
   4  -4   2   39.68    1.26
   4  -4   2   39.10    1.00
   4  -4   2   39.74    1.02
   4  -4   2   37.84    1.09
  -4   4  -2   39.91    1.03
  -4   4  -2   40.47    0.99
  -4   4  -2   38.67    1.07
  -4   4  -2   38.50    1.09
   2  -3   2   64.77    1.67
   2  -3   2   64.54    1.42
   2  -3   2   64.79    1.43
  -2   3  -2   65.98    1.42
  -2   3  -2   64.32    1.45
  -2   3  -2   66.05    1.52
   0  -2   2  148.10    3.12
   0  -2   2  150.24    3.32
   0  -2   2  140.89    2.90
   0  -2   2  135.69    2.91
   0  -2   2  145.97    3.09
   0  -2   2  143.01    3.30
   0  -2   2  142.51    3.27
   0   2  -2  143.11    3.32
   0   2  -2  136.49    2.91
   0   2  -2  145.61    3.10
   0   2  -2  142.29    2.91
  -2  -1   2   42.55    0.96
  -2  -1   2   41.71    0.95
  -2  -1   2   42.45    1.13
  -2  -1   2   42.10    1.06
  -2  -1   2   42.55    1.08
   2   1  -2   42.94    1.16
   2   1  -2   41.82    0.95
   2   1  -2   41.73    0.98
  -4   0   2    2.97    0.18
  -4   0   2    3.07    0.27
  -4   0   2    2.95    0.20
  -4   0   2    3.08    0.27
   4   0  -2    3.07    0.27
   4   0  -2    2.72    0.19
   4   0  -2    3.34    0.25
  -6   1   2    0.42    0.19
  -6   1   2    0.45    0.19
   6  -1  -2    0.51    0.15
   6  -1  -2    0.54    0.23
  -8   2   2    1.33    0.28
  -8   2   2    1.08    0.31
   8  -2  -2    1.29    0.35
   8  -6   3    2.69    0.47
  -8   6  -3    2.53    0.36
   6  -5   3    0.00    0.14
   6  -5   3    0.16    0.26
  -6   5  -3    0.02    0.12
   4  -4   3    3.58    0.25
   4  -4   3    3.76    0.32
   4  -4   3    3.86    0.24
   4  -4   3    3.38    0.22
   4  -4   3    3.85    0.38
  -4   4  -3    3.69    0.23
  -4   4  -3    4.13    0.25
  -4   4  -3    3.18    0.25
  -4   4  -3    3.80    0.29
   2  -3   3   42.07    1.03
   2  -3   3   40.65    0.95
   2  -3   3   39.19    1.15
   2  -3   3   40.33    0.95
   2  -3   3   42.00    1.05
  -2   3  -3   40.46    0.98
  -2   3  -3   41.60    0.99
  -2   3  -3   40.38    0.96
   0  -2   3   68.55    1.70
   0  -2   3   66.96    1.47
   0  -2   3   69.89    1.71
   0  -2   3   70.03    1.48
   0  -2   3   73.66    1.57
   0  -2   3   71.40    1.55
   0   2  -3   70.91    1.70
   0   2  -3   68.21    1.49
   0   2  -3   69.10    1.49
   0   2  -3   71.89    1.56
  -2  -1   3    2.15    0.12
  -2  -1   3    2.15    0.19
  -2  -1   3    2.08    0.12
  -2  -1   3    2.09    0.17
  -2  -1   3    2.10    0.17
   2   1  -3    2.16    0.15
   2   1  -3    2.10    0.13
  -4   0   3   48.17    1.37
  -4   0   3   51.33    1.15
  -4   0   3   51.47    1.41
  -4   0   3   50.70    1.45
  -4   0   3   50.87    1.14
   4   0  -3   50.41    1.46
   4   0  -3   50.77    1.21
   4   0  -3   51.37    1.27
  -6   1   3    5.91    0.44
  -6   1   3    5.81    0.44
   6  -1  -3    5.60    0.46
  -8   2   3    4.05    0.42
  -8   2   3    3.05    0.41
   8  -2  -3    1.95    0.41
   8  -6   4    1.17    0.39
   6  -5   4    2.94    0.37
   6  -5   4    2.70    0.38
  -6   5  -4    2.58    0.28
   4  -4   4   12.99    0.65
   4  -4   4   13.54    0.64
   4  -4   4   14.46    0.48
   4  -4   4   15.29    0.48
  -4   4  -4   14.42    0.56
  -4   4  -4   14.30    0.52
   2  -3   4   11.21    0.38
   2  -3   4   10.89    0.50
   2  -3   4   10.81    0.34
   2  -3   4   11.17    0.35
   2  -3   4   11.81    0.35
  -2   3  -4   11.00    0.39
  -2   3  -4   11.03    0.33
  -2   3  -4   11.20    0.38
   0  -2   4  171.05    4.07
   0  -2   4  171.00    3.52
   0  -2   4  179.41    3.79
   0  -2   4  180.16    3.81
   0  -2   4  176.95    4.05
   0  -2   4  175.02    3.53
   0   2  -4  172.24    3.57
   0   2  -4  176.20    4.06
   0   2  -4  175.47    3.58
   0   2  -4  178.76    3.79
  -2  -1   4   91.78    1.85
  -2  -1   4   91.25    2.23
  -2  -1   4   89.45    2.27
   2   1  -4   90.83    1.93
   2   1  -4   90.00    1.94
  -4   0   4   16.03    0.40
  -4   0   4   17.01    0.69
  -4   0   4   17.14    0.65
  -4   0   4   17.34    0.66
   4   0  -4   17.75    0.59
   4   0  -4   16.25    0.71
   4   0  -4   17.35    0.54
  -6   1   4    5.59    0.44
  -6   1   4    5.36    0.43
   6  -1  -4    6.55    0.51
  -8   2   4    2.43    0.38
  -8   2   4    3.64    0.42
   8  -2  -4    2.70    0.45
   6  -5   5    1.31    0.30
   6  -5   5    1.36    0.32
   4  -4   5   11.76    0.64
   4  -4   5   10.53    0.60
  -4   4  -5   12.03    0.52
  -4   4  -5   12.03    0.45
   2  -3   5    7.77    0.31
   2  -3   5    7.63    0.25
   2  -3   5    7.54    0.24
   2  -3   5    7.08    0.23
   2  -3   5    7.58    0.44
  -2   3  -5    8.05    0.23
  -2   3  -5    7.42    0.32
  -2   3  -5    7.32    0.31
   0  -2   5    1.08    0.17
   0  -2   5    1.15    0.15
   0   2  -5    1.44    0.12
   0   2  -5    1.13    0.11
   0   2  -5    1.18    0.13
  -2  -1   5    7.16    0.39
  -2  -1   5    7.53    0.32
  -2  -1   5    7.40    0.39
   2   1  -5    7.86    0.28
  -4   0   5    2.93    0.27
  -4   0   5    2.60    0.28
  -4   0   5    2.72    0.31
   4   0  -5    2.97    0.25
   4   0  -5    2.43    0.31
   4   0  -5    2.61    0.20
  -6   1   5    6.10    0.49
  -6   1   5    5.89    0.46
   6  -1  -5    6.36    0.53
  -8   2   5    0.22    0.23
  -8   2   5    0.08    0.20
   8  -2  -5   -0.15    0.26
   6  -5   6    1.34    0.32
   6  -5   6    1.56    0.35
   4  -4   6    4.09    0.42
   4  -4   6    3.64    0.17
   4  -4   6    3.73    0.39
   2  -3   6   15.77    0.49
   2  -3   6   14.75    0.68
   2  -3   6   13.15    0.63
  -2   3  -6   15.33    0.51
  -2   3  -6   15.84    0.50
   0  -2   6    6.07    0.39
   0   2  -6    6.16    0.29
   0   2  -6    6.31    0.26
   0   2  -6    6.07    0.26
  -2  -1   6   58.44    1.63
  -2  -1   6   57.33    1.63
  -2  -1   6   57.61    1.43
  -2  -1   6   61.65    1.57
   2   1  -6   60.04    1.35
   2   1  -6   58.88    1.33
  -4   0   6    7.70    0.51
  -4   0   6    7.60    0.42
  -4   0   6    7.14    0.47
   4   0  -6    6.77    0.36
  -6   1   6    0.47    0.23
  -6   1   6    0.89    0.24
  -6   1   6    0.87    0.27
   6  -1  -6    1.06    0.29
   6  -5   7    1.68    0.37
   6  -5   7    0.86    0.31
   4  -4   7    0.19    0.20
   4  -4   7    0.45    0.23
   2  -3   7    6.05    0.46
   2  -3   7    5.88    0.46
  -2   3  -7    5.98    0.31
   0  -2   7    7.49    0.48
   0  -2   7    8.29    0.47
   0   2  -7    8.76    0.38
   0   2  -7    8.67    0.33
   0   2  -7    8.92    0.34
  -2  -1   7   34.19    1.13
  -2  -1   7   34.24    1.15
  -2  -1   7   36.05    1.08
  -2  -1   7   36.20    0.94
   2   1  -7   34.85    0.88
  -4   0   7   28.76    1.09
  -4   0   7   31.24    0.98
  -4   0   7   29.07    1.06
  -6   1   7    2.01    0.34
  -6   1   7    2.04    0.32
  -6   1   7    1.86    0.35
   6  -1  -7    2.02    0.40
   6  -5   8    1.80    0.39
   6  -5   8    0.94    0.33
   4  -4   8    8.60    0.60
   4  -4   8    7.32    0.60
   2  -3   8   39.52    1.42
   2  -3   8   39.94    1.34
   0  -2   8   75.70    2.13
   0  -2   8   72.32    1.94
   0  -2   8   74.84    2.08
  -2  -1   8    4.02    0.35
  -2  -1   8    4.34    0.36
  -2  -1   8    4.11    0.39
  -4   0   8    4.05    0.41
  -4   0   8    3.97    0.40
  -6   1   8   23.66    1.04
  -6   1   8   23.31    0.95
  -6   1   8   23.78    1.08
   6  -1  -8   21.41    1.11
   4  -4   9    0.69    0.28
   4  -4   9    0.53    0.29
   2  -3   9    0.22    0.20
   2  -3   9    0.02    0.20
   0  -2   9    1.37    0.22
   0  -2   9    1.06    0.27
   0  -2   9    1.44    0.29
  -2  -1   9   18.31    0.84
  -2  -1   9   18.02    0.79
  -4   0   9    6.52    0.52
  -4   0   9    6.52    0.53
  -6   1   9    1.68    0.37
  -6   1   9    1.62    0.36
   6  -1  -9    1.71    0.41
   4  -4  10    4.36    0.50
   4  -4  10    3.58    0.51
   2  -3  10   10.13    0.69
   2  -3  10    8.69    0.61
   0  -2  10    4.27    0.46
   0  -2  10    4.91    0.48
  -2  -1  10    2.40    0.37
  -2  -1  10    2.65    0.34
  -4   0  10    5.00    0.50
  -4   0  10    4.34    0.46
   2  -3  11    3.33    0.44
   2  -3  11    3.31    0.48
   0  -2  11    3.45    0.43
   0  -2  11    2.96    0.43
  -2  -1  11    2.58    0.40
  -2  -1  11    3.15    0.38
  -4   0  11    2.58    0.44
  -4   0  11    1.92    0.38
   0  -2  12    1.42    0.36
   0  -2  12    1.35    0.37
  -2  -1  12    1.70    0.38
  -1   3  11    1.41    0.36
   1   2  11    0.12    0.25
   1   2  11   -0.01    0.21
   3  -4 -10    5.22    0.61
  -3   4  10    7.96    0.57
  -3   4  10    7.98    0.61
  -1   3  10    2.05    0.36
   1   2  10    2.14    0.39
   1   2  10    3.56    0.41
   3   1  10    7.61    0.56
   3   1  10    7.85    0.67
   5  -5  -9    0.11    0.26
  -5   5   9    0.10    0.19
  -5   5   9    0.28    0.26
  -5   5   9    0.16    0.27
   3  -4  -9    4.32    0.52
  -3   4   9    4.81    0.46
  -3   4   9    4.48    0.47
  -1   3   9    8.74    0.51
  -1   3   9    8.65    0.58
  -1   3   9    9.68    0.58
   1   2   9    7.22    0.56
   1   2   9    6.91    0.51
   3   1   9    1.03    0.26
   3   1   9    1.30    0.34
   5   0   9    0.24    0.26
   5  -5  -8    0.40    0.29
  -5   5   8    0.56    0.29
  -5   5   8    0.57    0.26
  -5   5   8    0.53    0.21
   3  -4  -8    2.03    0.37
  -3   4   8    2.14    0.32
  -3   4   8    2.59    0.29
  -3   4   8    2.49    0.36
   1  -3  -8    1.39    0.20
  -1   3   8    1.77    0.26
  -1   3   8    1.12    0.19
  -1   3   8    1.15    0.25
  -1   3   8    1.32    0.23
   1   2   8   -0.09    0.15
   1   2   8    0.25    0.16
   3   1   8    1.26    0.31
   3   1   8    1.35    0.26
   5   0   8    0.14    0.23
   5   0   8    0.01    0.19
   5  -5  -7    2.07    0.42
  -5   5   7    1.66    0.35
  -5   5   7    1.97    0.30
  -5   5   7    1.23    0.29
   3  -4  -7   18.59    0.92
  -3   4   7   19.19    0.74
  -3   4   7   18.55    0.80
  -3   4   7   19.32    0.84
  -1   3   7    9.10    0.48
  -1   3   7    8.91    0.51
  -1   3   7    9.19    0.44
  -1   3   7    8.94    0.49
  -1  -2  -7   12.93    0.51
  -1  -2  -7   12.66    0.50
   1   2   7   11.72    0.58
   1   2   7   11.83    0.64
   1   2   7   12.50    0.49
  -3  -1  -7    2.79    0.25
  -3  -1  -7    2.69    0.17
   3   1   7    2.90    0.37
   3   1   7    3.03    0.31
   5   0   7    2.55    0.42
   5   0   7    3.38    0.35
   7  -1   7    0.25    0.27
   7  -6  -6    2.57    0.50
  -7   6   6    2.33    0.38
  -7   6   6    2.03    0.39
   5  -5  -6    4.46    0.51
  -5   5   6    5.77    0.47
  -5   5   6    5.66    0.42
   3  -4  -6    2.67    0.37
  -3   4   6    3.39    0.30
  -3   4   6    3.19    0.35
  -3   4   6    2.81    0.31
  -1   3   6    6.88    0.41
  -1   3   6    6.82    0.43
  -1   3   6    7.12    0.40
  -1   3   6    7.43    0.38
  -1  -2  -6   29.87    0.90
  -1  -2  -6   31.36    0.91
   1   2   6   30.87    0.97
   1   2   6   30.85    1.09
   1   2   6   31.19    0.88
  -3  -1  -6   15.26    0.60
  -3  -1  -6   16.45    0.45
   3   1   6   16.77    0.66
   3   1   6   17.04    0.80
  -5   0  -6    5.49    0.39
   5   0   6    5.43    0.42
   5   0   6    5.03    0.49
   7  -1   6    3.36    0.49
   7  -6  -5    1.51    0.39
  -7   6   5    1.60    0.34
  -7   6   5    1.60    0.31
   5  -5  -5    0.01    0.19
  -5   5   5    0.15    0.17
  -5   5   5    0.13    0.14
   3  -4  -5    3.88    0.39
  -3   4   5    4.36    0.37
  -3   4   5    3.64    0.34
  -3   4   5    3.99    0.30
  -1   3   5   29.48    0.88
  -1   3   5   30.28    0.95
  -1   3   5   31.09    0.94
  -1   3   5   31.63    0.97
  -1  -2  -5   50.61    1.30
  -1  -2  -5   49.55    1.29
  -1  -2  -5   50.08    1.33
   1   2   5   48.51    1.32
   1   2   5   50.39    1.49
   1   2   5   49.69    1.28
  -3  -1  -5   48.62    1.24
  -3  -1  -5   46.73    1.05
  -3  -1  -5   45.74    1.28
  -3  -1  -5   46.14    1.03
   3   1   5   47.50    1.30
   3   1   5   45.78    1.50
  -5   0  -5    0.32    0.18
   5   0   5    0.91    0.21
   5   0   5    0.74    0.22
  -7   1  -5    1.41    0.29
   7  -1   5    1.21    0.33
   7  -6  -4    0.89    0.35
  -7   6   4    0.51    0.21
  -7   6   4    0.95    0.28
   5  -5  -4    1.06    0.29
  -5   5   4    0.88    0.21
  -5   5   4    1.15    0.25
   3  -4  -4   42.51    1.39
  -3   4   4   43.65    1.29
  -3   4   4   43.33    1.30
  -3   4   4   42.53    1.22
  -1   3   4  452.13   10.02
  -1   3   4  454.86   10.23
  -1   3   4  441.85   10.05
  -1   3   4  439.87    9.61
  -1  -2  -4   -0.01    0.05
  -1  -2  -4    0.00    0.05
  -1  -2  -4    0.05    0.06
   1   2   4    0.12    0.08
   1   2   4    0.10    0.09
   1   2   4    0.22    0.10
  -3  -1  -4   32.92    0.89
  -3  -1  -4   31.04    0.80
  -3  -1  -4   31.21    0.94
  -3  -1  -4   29.49    0.74
  -3  -1  -4   30.62    0.73
   3   1   4   30.76    0.88
   3   1   4   30.58    1.07
   3   1   4   31.59    0.91
  -5   0  -4   35.78    0.98
  -5   0  -4   35.14    1.15
   5   0   4   37.69    1.31
  -7   1  -4    8.11    0.55
   7  -1   4    8.83    0.63
   7  -6  -3    2.15    0.43
  -7   6   3    2.16    0.34
  -7   6   3    2.27    0.34
   5  -5  -3    3.01    0.40
  -5   5   3    2.76    0.32
  -5   5   3    2.15    0.29
   3  -4  -3    0.02    0.13
  -3   4   3    0.02    0.11
  -3   4   3    0.06    0.10
   1  -3  -3   30.66    0.94
  -1   3   3   31.39    0.86
  -1   3   3   29.84    0.88
  -1   3   3   30.80    0.89
  -1   3   3   31.21    0.88
  -1  -2  -3    4.43    0.23
  -1  -2  -3    4.37    0.22
  -1  -2  -3    4.47    0.24
   1   2   3    4.35    0.21
   1   2   3    4.34    0.28
  -3  -1  -3   45.56    1.11
  -3  -1  -3   45.38    1.19
  -3  -1  -3   43.20    1.02
  -3  -1  -3   43.64    0.99
  -3  -1  -3   41.69    1.19
   3   1   3   44.82    1.19
   3   1   3   43.17    1.34
   3   1   3   44.30    1.16
  -5   0  -3    0.32    0.16
  -5   0  -3    0.26    0.12
   5   0   3    0.11    0.14
   5   0   3    0.29    0.13
   5   0   3    0.33    0.16
  -7   1  -3    0.25    0.19
   7  -1   3   -0.05    0.18
   7  -1   3   -0.09    0.22
   7  -6  -2    5.50    0.59
  -7   6   2    6.48    0.49
  -7   6   2    5.99    0.48
   5  -5  -2    0.96    0.28
   5  -5  -2    1.11    0.21
  -5   5   2    1.02    0.23
  -5   5   2    1.04    0.23
   3  -4  -2    5.11    0.36
   3  -4  -2    5.21    0.20
   3  -4  -2    5.65    0.22
  -3   4   2    5.32    0.32
  -3   4   2    5.03    0.30
   1  -3  -2  291.82    6.62
  -1   3   2  292.27    6.61
  -1   3   2  293.77    6.56
  -1   3   2  290.80    6.32
  -1  -2  -2   24.44    0.69
  -1  -2  -2   24.52    0.71
  -1  -2  -2   24.95    0.72
   1   2   2   26.10    0.79
   1   2   2   24.80    0.64
  -3  -1  -2   24.83    0.67
  -3  -1  -2   25.79    0.72
  -3  -1  -2   24.56    0.63
  -3  -1  -2   25.82    0.80
   3   1   2   26.04    0.72
   3   1   2   25.80    0.79
   3   1   2   26.38    0.87
  -5   0  -2   10.46    0.42
  -5   0  -2    9.85    0.52
  -5   0  -2   10.40    0.48
  -5   0  -2   10.65    0.43
   5   0   2   10.76    0.50
   5   0   2   10.06    0.49
   5   0   2   10.26    0.54
   5   0   2   10.27    0.35
  -7   1  -2    4.77    0.43
   7  -1   2    4.86    0.44
   7  -1   2    6.01    0.48
   7  -6  -1    7.21    0.64
  -7   6   1    6.50    0.49
  -7   6   1    7.33    0.50
   5  -5  -1    0.18    0.17
   5  -5  -1    0.10    0.19
  -5   5   1    0.24    0.14
  -5   5   1    0.14    0.15
   3  -4  -1    5.66    0.38
   3  -4  -1    6.23    0.24
   3  -4  -1    6.32    0.26
  -3   4   1    6.19    0.33
  -3   4   1    6.42    0.33
   1  -3  -1  170.16    4.02
   1  -3  -1  174.67    4.00
  -1   3   1  176.96    4.00
  -1   3   1  173.81    3.82
  -1  -2  -1  204.84    4.68
  -1  -2  -1  208.41    4.75
  -1  -2  -1  206.07    4.52
   1   2   1  207.61    4.76
   1   2   1  204.76    4.80
  -3  -1  -1  173.31    3.59
  -3  -1  -1  173.63    3.97
  -3  -1  -1  172.56    3.63
  -3  -1  -1  178.45    4.04
   3   1   1  176.00    3.55
   3   1   1  177.13    4.14
   3   1   1  176.45    3.98
   3   1   1  177.47    4.20
   3   1   1  172.69    3.53
  -5   0  -1    1.34    0.17
  -5   0  -1    1.35    0.22
  -5   0  -1    1.27    0.22
  -5   0  -1    1.27    0.17
   5   0   1    0.87    0.19
   5   0   1    1.33    0.20
   5   0   1    1.21    0.14
   5   0   1    1.24    0.20
  -7   1  -1    0.48    0.21
   7  -1   1    0.48    0.22
   7  -1   1    0.92    0.23
   7  -1   1    0.40    0.26
   7  -6   0    3.41    0.48
  -7   6   0    3.84    0.39
  -7   6   0    3.77    0.37
   5  -5   0    8.61    0.44
   5  -5   0    7.64    0.56
   5  -5   0    8.35    0.38
  -5   5   0    8.64    0.45
  -5   5   0    8.06    0.45
  -5   5   0    8.00    0.27
   3  -4   0   98.19    2.09
   3  -4   0   97.83    2.12
   3  -4   0   94.45    2.48
  -3   4   0  100.49    2.32
  -3   4   0   99.79    2.39
  -3   4   0   97.27    1.99
  -3   4   0   97.20    2.01
   1  -3   0   13.14    0.33
   1  -3   0   13.54    0.46
   1  -3   0   13.29    0.34
   1  -3   0   13.09    0.45
  -1   3   0   12.91    0.41
  -1   3   0   12.95    0.44
  -1  -2   0    2.36    0.14
  -1  -2   0    2.42    0.18
  -1  -2   0    2.52    0.12
  -1  -2   0    3.47    0.19
  -1  -2   0    2.52    0.18
   1   2   0    2.37    0.09
   1   2   0    2.83    0.18
   1   2   0    2.70    0.18
  -3  -1   0   36.57    1.02
  -3  -1   0   36.09    0.90
  -3  -1   0   35.55    0.86
  -3  -1   0   36.71    1.00
   3   1   0   35.50    0.94
   3   1   0   35.65    1.04
   3   1   0   35.21    0.83
   3   1   0   36.17    1.02
   3   1   0   35.40    0.86
  -5   0   0    0.48    0.15
  -5   0   0    0.30    0.17
  -5   0   0    0.67    0.18
   5   0   0    0.52    0.14
   5   0   0    0.58    0.18
   5   0   0    0.75    0.13
  -7   1   0   -0.07    0.14
  -7   1   0    0.09    0.16
   7  -1   0   -0.02    0.16
   7  -1   0   -0.01    0.24
   7  -6   1    1.45    0.39
  -7   6  -1    1.42    0.25
  -7   6  -1    1.07    0.25
   5  -5   1    1.62    0.19
   5  -5   1    1.47    0.32
  -5   5  -1    1.47    0.22
  -5   5  -1    1.50    0.21
   3  -4   1   78.89    2.12
   3  -4   1   80.25    2.04
   3  -4   1   84.23    1.82
   3  -4   1   81.79    1.79
  -3   4  -1   82.99    1.75
  -3   4  -1   80.81    1.95
  -3   4  -1   82.06    1.78
  -3   4  -1   82.44    2.01
   1  -3   1    0.54    0.08
   1  -3   1    0.64    0.10
   1  -3   1    0.73    0.13
   1  -3   1    0.65    0.09
  -1   3  -1    0.59    0.09
  -1   3  -1    0.56    0.09
  -1   3  -1    0.58    0.07
  -1  -2   1   48.66    1.16
  -1  -2   1   47.44    1.22
  -1  -2   1   46.81    1.05
  -1  -2   1   46.95    1.03
  -1  -2   1   46.95    1.11
  -1  -2   1   49.30    1.24
   1   2  -1   46.33    1.04
   1   2  -1   47.63    1.02
   1   2  -1   45.97    1.23
  -3  -1   1   22.27    0.72
  -3  -1   1   23.50    0.63
  -3  -1   1   22.32    0.71
  -3  -1   1   21.82    0.59
   3   1  -1   22.72    0.63
   3   1  -1   22.32    0.67
   3   1  -1   22.27    0.58
   3   1  -1   23.02    0.68
   3   1  -1   21.96    0.74
  -5   0   1   11.48    0.57
  -5   0   1   11.92    0.54
  -5   0   1   11.73    0.49
   5   0  -1   13.22    0.61
   5   0  -1   12.58    0.58
   5   0  -1   13.44    0.50
   5   0  -1   12.90    0.46
  -7   1   1    7.51    0.53
  -7   1   1    7.36    0.48
   7  -1  -1    7.13    0.54
   7  -1  -1    7.42    0.54
   7  -6   2    0.03    0.28
  -7   6  -2    0.08    0.16
   5  -5   2    2.21    0.22
   5  -5   2    1.88    0.34
   5  -5   2    2.64    0.28
  -5   5  -2    2.15    0.23
  -5   5  -2    2.82    0.27
  -5   5  -2    2.47    0.27
   3  -4   2    1.01    0.21
   3  -4   2    0.36    0.09
   3  -4   2    0.77    0.11
   3  -4   2    0.60    0.12
  -3   4  -2    0.61    0.12
  -3   4  -2    0.70    0.13
  -3   4  -2    0.73    0.10
  -3   4  -2    0.66    0.12
   1  -3   2   12.54    0.45
   1  -3   2   14.87    0.48
   1  -3   2   15.06    0.52
   1  -3   2   14.90    0.41
   1  -3   2   15.14    0.42
  -1   3  -2   15.23    0.42
  -1   3  -2   14.40    0.40
  -1   3  -2   15.18    0.42
  -1  -2   2    0.05    0.08
  -1  -2   2    0.05    0.06
  -1  -2   2    0.01    0.05
  -1  -2   2    0.05    0.05
  -1  -2   2    0.02    0.06
  -1  -2   2    0.10    0.08
   1   2  -2    0.01    0.05
   1   2  -2    0.08    0.07
   1   2  -2    0.11    0.07
  -3  -1   2   15.94    0.47
  -3  -1   2   16.39    0.53
  -3  -1   2   16.82    0.60
  -3  -1   2   16.97    0.60
  -3  -1   2   16.42    0.49
   3   1  -2   16.54    0.52
   3   1  -2   16.15    0.62
   3   1  -2   16.47    0.48
  -5   0   2   -0.14    0.13
  -5   0   2    0.02    0.12
  -5   0   2    0.07    0.13
   5   0  -2   -0.05    0.10
   5   0  -2   -0.20    0.13
  -7   1   2    3.22    0.35
  -7   1   2    2.64    0.35
   7  -1  -2    3.13    0.39
   7  -6   3    0.28    0.31
   7  -6   3    0.78    0.26
  -7   6  -3    0.66    0.21
   5  -5   3    4.82    0.45
   5  -5   3    5.29    0.40
   5  -5   3    5.05    0.31
   5  -5   3    5.18    0.31
  -5   5  -3    4.99    0.34
  -5   5  -3    5.76    0.38
  -5   5  -3    4.81    0.32
   3  -4   3    3.08    0.31
   3  -4   3    2.93    0.20
   3  -4   3    2.96    0.21
   3  -4   3    3.47    0.22
  -3   4  -3    3.93    0.22
  -3   4  -3    3.41    0.22
  -3   4  -3    2.94    0.23
   1  -3   3    0.61    0.13
   1  -3   3    0.67    0.10
   1  -3   3    0.54    0.08
   1  -3   3    0.56    0.10
   1  -3   3    0.26    0.07
  -1   3  -3    0.39    0.07
  -1   3  -3    0.84    0.11
  -1   3  -3    0.33    0.08
  -1  -2   3    0.44    0.07
  -1  -2   3    0.46    0.11
  -1  -2   3    0.58    0.09
  -1  -2   3    0.39    0.07
  -1  -2   3    0.37    0.10
   1   2  -3    0.43    0.08
   1   2  -3    0.50    0.10
   1   2  -3    0.55    0.09
  -3  -1   3   62.82    1.67
  -3  -1   3   61.76    1.57
  -3  -1   3   60.47    1.58
  -3  -1   3   62.82    1.38
  -3  -1   3   62.11    1.37
   3   1  -3   61.30    1.40
   3   1  -3   62.67    1.44
  -5   0   3   43.75    1.36
  -5   0   3   45.45    1.39
   5   0  -3   43.66    1.39
   5   0  -3   47.42    1.16
  -7   1   3    4.80    0.44
  -7   1   3    5.57    0.46
   7  -1  -3    5.34    0.49
   7  -6   4    1.19    0.31
   7  -6   4    0.46    0.30
  -7   6  -4    1.18    0.24
   5  -5   4    0.13    0.16
   5  -5   4   -0.13    0.23
  -5   5  -4    0.63    0.22
  -5   5  -4    0.33    0.15
   3  -4   4    0.61    0.12
   3  -4   4    0.62    0.10
   3  -4   4    0.64    0.20
   3  -4   4    0.67    0.12
   3  -4   4    0.73    0.12
  -3   4  -4    0.52    0.15
  -3   4  -4    0.52    0.12
  -3   4  -4    0.81    0.12
   1  -3   4  113.44    2.77
   1  -3   4  117.96    2.49
   1  -3   4   96.00    2.67
   1  -3   4  118.21    2.68
   1  -3   4  109.92    2.36
   1  -3   4  117.75    2.37
   1  -3   4  119.42    2.48
  -1   3  -4  111.58    2.67
  -1   3  -4  116.52    2.48
  -1   3  -4  113.36    2.41
  -1   3  -4  116.74    2.42
  -1  -2   4  599.37   13.30
  -1  -2   4  584.07   11.85
  -1  -2   4  606.47   12.71
  -1  -2   4  594.98   13.37
  -1  -2   4  611.30   11.85
   1   2  -4  595.28   11.88
   1   2  -4  591.11   11.89
   1   2  -4  607.95   13.49
  -3  -1   4    9.32    0.43
  -3  -1   4    9.36    0.29
  -3  -1   4    9.84    0.43
  -3  -1   4    9.26    0.47
  -3  -1   4    9.47    0.29
   3   1  -4    9.55    0.35
   3   1  -4    9.40    0.38
  -5   0   4    3.91    0.34
  -5   0   4    3.86    0.36
  -5   0   4    3.57    0.34
  -5   0   4    3.53    0.19
   5   0  -4    3.94    0.33
   5   0  -4    3.75    0.37
  -7   1   4    0.02    0.17
  -7   1   4    0.14    0.19
   7  -1  -4    0.10    0.23
   7  -6   5    0.04    0.25
   7  -6   5   -0.12    0.20
   5  -5   5    9.32    0.60
   5  -5   5    8.46    0.58
  -5   5  -5    9.71    0.45
   3  -4   5   32.85    1.11
   3  -4   5   34.83    0.92
   3  -4   5   33.58    0.84
   3  -4   5   33.66    0.84
  -3   4  -5   34.16    0.87
  -3   4  -5   35.04    0.92
  -3   4  -5   31.85    0.93
   1  -3   5    2.60    0.26
   1  -3   5    2.19    0.13
   1  -3   5    2.35    0.13
   1  -3   5    2.40    0.20
  -1   3  -5    2.21    0.15
  -1   3  -5    2.40    0.18
  -1   3  -5    2.27    0.17
  -1  -2   5  119.33    2.90
  -1  -2   5  123.93    2.65
  -1  -2   5  117.50    2.89
   1   2  -5  123.50    2.52
   1   2  -5  113.10    2.49
   1   2  -5  118.17    2.90
  -3  -1   5    0.27    0.13
  -3  -1   5    0.37    0.13
  -3  -1   5    0.43    0.18
   3   1  -5    0.40    0.13
   3   1  -5    0.12    0.09
  -5   0   5    2.21    0.28
  -5   0   5    2.62    0.33
  -5   0   5    2.98    0.32
   5   0  -5    2.59    0.29
   5   0  -5    2.47    0.33
  -7   1   5   -0.04    0.18
  -7   1   5    0.21    0.19
   7  -1  -5    0.15    0.23
   7  -6   6    2.42    0.44
   7  -6   6    1.15    0.34
   5  -5   6    7.68    0.58
   5  -5   6    7.75    0.56
   3  -4   6    8.62    0.53
   3  -4   6    9.25    0.55
   3  -4   6    8.61    0.28
  -3   4  -6    9.05    0.40
  -3   4  -6    8.92    0.42
   1  -3   6    0.63    0.14
   1  -3   6    0.45    0.17
  -1   3  -6    0.56    0.09
  -1   3  -6    0.56    0.12
  -1   3  -6    0.27    0.11
  -1  -2   6   15.78    0.63
  -1  -2   6   15.59    0.61
  -1  -2   6   15.18    0.44
   1   2  -6   15.51    0.59
   1   2  -6   15.13    0.46
   1   2  -6   14.97    0.47
  -3  -1   6    6.94    0.44
  -3  -1   6    7.11    0.44
   3   1  -6    6.98    0.34
   3   1  -6    7.60    0.32
  -5   0   6   36.15    1.17
  -5   0   6   37.52    1.30
  -5   0   6   36.21    1.22
   5   0  -6   36.04    1.34
  -7   1   6    0.63    0.25
  -7   1   6    0.28    0.22
   7  -1  -6    0.59    0.29
   5  -5   7    6.59    0.57
   5  -5   7    6.87    0.55
   3  -4   7    0.61    0.23
   3  -4   7    1.15    0.27
  -3   4  -7    0.96    0.17
   1  -3   7    0.01    0.12
   1  -3   7    0.20    0.17
   1  -3   7    0.01    0.12
  -1   3  -7    0.13    0.11
  -1   3  -7   -0.02    0.09
  -1   3  -7    0.06    0.06
  -1  -2   7    8.52    0.50
  -1  -2   7    8.28    0.46
  -1  -2   7    8.38    0.46
   1   2  -7    9.02    0.36
   1   2  -7    8.75    0.44
   1   2  -7    9.62    0.35
  -3  -1   7    1.01    0.18
  -3  -1   7    0.94    0.24
  -3  -1   7    0.93    0.24
  -5   0   7   38.50    1.38
  -5   0   7   38.26    1.33
  -5   0   7   39.48    1.24
   5   0  -7   41.13    1.49
  -7   1   7    0.23    0.23
  -7   1   7    0.46    0.24
   7  -1  -7    0.24    0.26
   5  -5   8    3.64    0.48
   5  -5   8    3.82    0.46
   3  -4   8    0.14    0.18
   3  -4   8    0.51    0.23
   1  -3   8   35.61    1.02
   1  -3   8   33.21    1.23
   1  -3   8   33.19    1.18
  -1  -2   8    8.56    0.54
  -1  -2   8    9.06    0.52
  -1  -2   8    8.73    0.48
   1   2  -8    7.34    0.43
  -3  -1   8    5.50    0.43
  -3  -1   8    6.21    0.46
  -5   0   8    0.36    0.19
  -5   0   8    0.91    0.28
  -5   0   8    0.63    0.25
   5   0  -8    0.94    0.28
   5  -5   9    2.86    0.43
   5  -5   9    3.30    0.51
   3  -4   9    2.83    0.43
   3  -4   9    3.09    0.40
   1  -3   9   12.22    0.71
   1  -3   9   11.57    0.65
  -1  -2   9    8.03    0.49
  -1  -2   9    8.03    0.54
  -1  -2   9    7.80    0.54
  -3  -1   9    6.15    0.51
  -3  -1   9    6.07    0.48
   3   1  -9    4.80    0.43
  -5   0   9    1.77    0.36
  -5   0   9    1.48    0.33
   5   0  -9    2.13    0.42
   3  -4  10    1.03    0.33
   3  -4  10    1.64    0.35
   1  -3  10    9.37    0.64
   1  -3  10    9.96    0.68
  -1  -2  10    0.30    0.19
  -1  -2  10   -0.21    0.18
  -1  -2  10    0.30    0.21
  -3  -1  10    1.82    0.36
  -3  -1  10    1.83    0.33
  -5   0  10    1.91    0.37
  -5   0  10    1.36    0.34
   5   0 -10    2.34    0.47
   3  -4  11    0.18    0.29
   3  -4  11   -0.03    0.21
   1  -3  11    1.16    0.32
   1  -3  11    0.83    0.30
  -1  -2  11    1.45    0.34
  -3  -1  11    1.75    0.34
  -3  -1  11    2.57    0.42
   1  -3  12    1.26    0.37
   1  -3  12    2.20    0.41
  -1  -2  12    2.09    0.41
   0   3  11    1.17    0.33
   2   2  11   -0.22    0.22
   2   2  11    0.14    0.27
  -2   4  10    0.88    0.27
  -2   4  10    0.51    0.26
   0   3  10   -0.04    0.20
   0   3  10   -0.08    0.19
   2   2  10    0.24    0.24
   2   2  10    0.08    0.20
   4   1  10    1.81    0.43
   4  -5  -9    0.55    0.30
  -4   5   9   -0.09    0.25
  -4   5   9    0.22    0.24
  -4   5   9    0.27    0.19
  -2   4   9    0.48    0.24
  -2   4   9    0.59    0.23
   0   3   9    4.24    0.44
   0   3   9    5.12    0.45
   2   2   9   -0.06    0.17
   2   2   9   -0.08    0.15
   4   1   9    2.22    0.44
   4  -5  -8    0.02    0.21
  -4   5   8    0.16    0.16
  -4   5   8    0.25    0.22
  -4   5   8   -0.07    0.20
  -2   4   8    1.06    0.22
  -2   4   8    0.87    0.24
  -2   4   8    1.03    0.27
   0  -3  -8   21.60    0.77
   0   3   8   21.73    0.76
   0   3   8   21.02    0.86
   0   3   8   22.20    0.93
   2   2   8    1.32    0.24
   2   2   8    1.36    0.31
   4   1   8    1.53    0.28
   4   1   8    0.92    0.28
   6   0   8    0.07    0.26
   6  -6  -7   -0.04    0.27
  -6   6   7    0.12    0.19
  -6   6   7    0.06    0.21
   4  -5  -7   -0.19    0.16
  -4   5   7   -0.04    0.19
  -4   5   7    0.12    0.20
  -4   5   7   -0.04    0.14
   2  -4  -7    3.76    0.42
  -2   4   7    4.38    0.34
  -2   4   7    4.42    0.33
  -2   4   7    4.42    0.39
  -2   4   7    4.83    0.38
   0  -3  -7   21.25    0.75
   0   3   7   21.63    0.76
   0   3   7   22.97    0.84
   0   3   7   20.65    0.87
  -2  -2  -7    0.51    0.14
   2   2   7    0.37    0.19
   2   2   7    0.37    0.17
   4   1   7    1.73    0.36
   4   1   7    2.02    0.27
   6   0   7    0.40    0.26
   6  -6  -6    1.70    0.41
  -6   6   6    3.38    0.39
  -6   6   6    2.53    0.40
   4  -5  -6    2.29    0.39
  -4   5   6    3.11    0.32
  -4   5   6    2.36    0.34
  -4   5   6    3.26    0.37
   2  -4  -6    8.06    0.54
  -2   4   6    8.00    0.48
  -2   4   6    8.24    0.44
  -2   4   6    7.61    0.49
  -2   4   6    8.47    0.43
   0  -3  -6    5.79    0.34
   0   3   6    6.33    0.41
   0   3   6    5.79    0.33
   0   3   6    6.11    0.35
   0   3   6    5.93    0.39
  -2  -2  -6    1.24    0.18
  -2  -2  -6    1.39    0.16
   2   2   6    1.36    0.26
   2   2   6    1.06    0.19
  -4  -1  -6   36.40    1.13
   4   1   6   35.82    1.37
  -6   0  -6   -0.14    0.16
   6   0   6   -0.06    0.18
   6  -6  -5    4.31    0.54
  -6   6   5    3.97    0.41
  -6   6   5    4.89    0.46
   4  -5  -5    0.00    0.16
   4  -5  -5    0.12    0.06
  -4   5   5    0.05    0.16
  -4   5   5    0.15    0.13
   2  -4  -5    0.99    0.23
  -2   4   5    1.59    0.18
  -2   4   5    1.23    0.19
  -2   4   5    1.54    0.23
  -2   4   5    1.79    0.24
   0  -3  -5    0.18    0.09
   0   3   5    0.02    0.10
   0   3   5    0.01    0.10
   0   3   5    0.14    0.13
   0   3   5    0.16    0.10
  -2  -2  -5    4.80    0.28
  -2  -2  -5    4.91    0.30
  -2  -2  -5    4.61    0.25
   2   2   5    4.59    0.37
  -4  -1  -5   24.96    0.86
   4   1   5   25.03    0.83
   4   1   5   23.89    1.01
  -6   0  -5    3.38    0.36
   6   0   5    4.29    0.47
   6  -6  -4    4.61    0.55
  -6   6   4    6.31    0.46
  -6   6   4    5.00    0.45
   4  -5  -4   -0.03    0.07
   4  -5  -4    0.00    0.17
  -4   5   4   -0.08    0.13
  -4   5   4    0.02    0.15
   2  -4  -4  102.47    2.61
  -2   4   4   98.92    2.49
  -2   4   4   97.86    2.50
  -2   4   4   97.73    2.38
   0  -3  -4    0.75    0.13
   0  -3  -4   -0.03    0.07
   0   3   4    0.29    0.11
   0   3   4    0.00    0.09
   0   3   4    0.03    0.09
   0   3   4    0.15    0.11
  -2  -2  -4   64.63    1.65
  -2  -2  -4   65.74    1.59
  -2  -2  -4   62.70    1.62
   2   2   4   64.69    1.59
   2   2   4   61.67    1.81
  -4  -1  -4   28.60    0.78
  -4  -1  -4   28.56    0.81
  -4  -1  -4   29.58    0.97
   4   1   4   30.18    0.90
   4   1   4   30.19    1.11
   4   1   4   31.11    0.92
  -6   0  -4    2.56    0.32
   6   0   4    2.65    0.36
  -8   1  -4    2.92    0.41
   8  -1   4    3.28    0.47
   8  -7  -3    1.54    0.43
  -8   7   3    1.43    0.32
  -8   7   3    1.39    0.32
   6  -6  -3    0.47    0.29
  -6   6   3    0.64    0.21
  -6   6   3    1.04    0.24
   4  -5  -3    4.90    0.23
   4  -5  -3    5.51    0.47
  -4   5   3    4.88    0.36
  -4   5   3    5.10    0.40
   2  -4  -3  381.44    8.60
  -2   4   3  371.31    8.52
  -2   4   3  366.53    8.14
  -2   4   3  382.62    8.49
   0  -3  -3   64.06    1.62
   0  -3  -3   61.95    1.57
   0   3   3   62.77    1.59
   0   3   3   63.90    1.67
   0   3   3   62.21    1.55
  -2  -2  -3    0.04    0.07
  -2  -2  -3    0.04    0.06
  -2  -2  -3    0.03    0.06
   2   2   3    0.04    0.07
   2   2   3    0.04    0.08
  -4  -1  -3   15.64    0.63
  -4  -1  -3   15.77    0.52
  -4  -1  -3   15.91    0.50
  -4  -1  -3   15.47    0.53
   4   1   3   15.88    0.59
   4   1   3   16.61    0.71
   4   1   3   15.72    0.57
  -6   0  -3    0.38    0.18
   6   0   3    0.71    0.21
   6   0   3    0.68    0.18
   6   0   3    0.81    0.24
  -8   1  -3    2.02    0.36
   8  -7  -2    2.26    0.48
  -8   7   2    2.72    0.39
  -8   7   2    3.02    0.40
   6  -6  -2   14.84    0.82
  -6   6   2   14.78    0.71
  -6   6   2   13.80    0.68
   4  -5  -2   11.19    0.38
   4  -5  -2    9.82    0.59
   4  -5  -2   11.01    0.42
  -4   5   2   11.13    0.51
  -4   5   2   11.26    0.53
   2  -4  -2   43.06    1.25
  -2   4   2   42.70    1.15
  -2   4   2   43.50    1.20
   0  -3  -2    0.01    0.05
   0  -3  -2    0.17    0.08
   0  -3  -2    0.04    0.06
   0   3   2    0.09    0.08
   0   3   2    0.17    0.08
   0   3   2   -0.02    0.06
   0   3   2    0.13    0.08
  -2  -2  -2   20.98    0.69
  -2  -2  -2   23.37    0.71
  -2  -2  -2   22.95    0.67
  -2  -2  -2   22.90    0.50
  -2  -2  -2   22.05    0.51
   2   2   2   22.64    0.77
   2   2   2   22.14    0.71
   2   2   2   22.18    0.58
  -4  -1  -2    0.27    0.13
  -4  -1  -2    0.01    0.12
  -4  -1  -2   -0.01    0.09
  -4  -1  -2    0.02    0.07
   4   1   2   -0.02    0.08
   4   1   2    0.15    0.12
   4   1   2    0.24    0.12
  -6   0  -2    8.63    0.52
   6   0   2    7.76    0.48
   6   0   2    8.45    0.48
   6   0   2    7.72    0.51
  -8   1  -2    1.68    0.34
   8  -7  -1    0.94    0.39
  -8   7   1    1.05    0.29
  -8   7   1    0.79    0.27
   6  -6  -1    0.04    0.23
  -6   6   1   -0.03    0.14
  -6   6   1   -0.15    0.12
   4  -5  -1   10.39    0.57
   4  -5  -1    9.81    0.41
   4  -5  -1   10.15    0.37
  -4   5   1    9.31    0.47
  -4   5   1   10.87    0.50
   2  -4  -1    6.25    0.21
   2  -4  -1    6.52    0.20
   2  -4  -1    6.49    0.36
  -2   4   1    6.76    0.33
  -2   4   1    6.96    0.32
   0  -3  -1   28.99    0.82
   0  -3  -1   28.02    0.80
   0  -3  -1   27.81    0.74
   0  -3  -1   27.41    0.78
   0   3   1   27.12    0.76
  -2  -2  -1  241.38    4.85
  -2  -2  -1  238.84    4.83
  -2  -2  -1  250.33    5.58
  -2  -2  -1  239.91    5.31
  -2  -2  -1  241.74    5.48
   2   2   1  238.79    5.57
   2   2   1  246.49    5.41
   2   2   1  230.54    5.63
  -4  -1  -1   18.51    0.71
  -4  -1  -1   18.87    0.57
  -4  -1  -1   19.41    0.62
  -4  -1  -1   20.29    0.65
   4   1   1   18.91    0.71
   4   1   1   19.02    0.62
   4   1   1   18.83    0.49
   4   1   1   19.15    0.52
   4   1   1   18.77    0.70
  -6   0  -1    1.98    0.23
  -6   0  -1    1.79    0.29
   6   0   1    2.00    0.27
   6   0   1    2.26    0.28
   6   0   1    1.93    0.29
  -8   1  -1    2.56    0.38
   8  -7   0    0.97    0.41
  -8   7   0    1.16    0.29
   6  -6   0    1.69    0.35
  -6   6   0    2.06    0.27
  -6   6   0    2.18    0.29
   4  -5   0    6.94    0.35
   4  -5   0    6.72    0.31
   4  -5   0    7.18    0.48
  -4   5   0    6.65    0.38
  -4   5   0    6.38    0.37
   2  -4   0   18.69    0.67
   2  -4   0   19.57    0.49
   2  -4   0   19.11    0.64
   2  -4   0   19.03    0.51
  -2   4   0   19.08    0.62
  -2   4   0   18.60    0.59
   0  -3   0   79.49    1.66
   0  -3   0   81.78    1.66
   0  -3   0   83.35    1.88
   0  -3   0   81.75    1.99
   0  -3   0   77.07    1.95
   0  -3   0   79.75    1.88
   0   3   0   80.38    1.86
  -2  -2   0    0.09    0.07
  -2  -2   0    0.25    0.10
  -2  -2   0    0.12    0.08
  -2  -2   0    0.02    0.05
  -2  -2   0    0.19    0.09
   2   2   0    0.13    0.05
   2   2   0    0.25    0.09
   2   2   0    0.26    0.09
   2   2   0    0.12    0.06
  -4  -1   0    0.18    0.13
  -4  -1   0    0.19    0.13
  -4  -1   0    0.32    0.12
  -4  -1   0    0.12    0.09
   4   1   0    0.18    0.10
   4   1   0    0.06    0.10
   4   1   0    0.12    0.08
   4   1   0    0.34    0.12
   4   1   0    0.10    0.11
  -6   0   0    0.12    0.17
  -6   0   0    0.27    0.15
  -6   0   0    0.41    0.20
   6   0   0    0.04    0.14
   6   0   0    0.08    0.16
   6   0   0    0.16    0.13
  -8   1   0    2.33    0.37
   8  -1   0    2.25    0.37
   8  -7   1    0.66    0.39
  -8   7  -1    0.83    0.26
   6  -6   1    5.25    0.40
   6  -6   1    4.93    0.39
   6  -6   1    5.34    0.53
  -6   6  -1    4.47    0.38
  -6   6  -1    4.86    0.37
   4  -5   1   11.05    0.46
   4  -5   1   11.50    0.50
   4  -5   1   10.66    0.59
   4  -5   1   11.13    0.42
  -4   5  -1   10.98    0.48
  -4   5  -1   11.14    0.36
  -4   5  -1   11.52    0.49
  -4   5  -1   11.34    0.40
   2  -4   1    0.39    0.14
   2  -4   1    0.22    0.08
   2  -4   1    0.27    0.09
   2  -4   1    0.36    0.10
  -2   4  -1    0.21    0.10
  -2   4  -1    0.34    0.08
  -2   4  -1    0.30    0.06
  -2   4  -1    0.31    0.08
   0  -3   1   51.89    1.25
   0  -3   1   50.35    1.11
   0  -3   1   49.43    1.11
   0  -3   1   51.30    1.25
   0  -3   1   49.79    1.31
   0  -3   1   53.31    1.33
   0   3  -1   50.77    1.23
   0   3  -1   50.49    1.33
   0   3  -1   52.60    1.10
   0   3  -1   51.27    1.10
  -2  -2   1   73.90    1.81
  -2  -2   1   74.45    1.73
  -2  -2   1   73.93    1.61
  -2  -2   1   78.19    1.93
  -2  -2   1   76.17    1.64
  -2  -2   1   73.99    1.88
   2   2  -1   77.24    1.76
   2   2  -1   76.29    1.60
   2   2  -1   74.31    1.63
   2   2  -1   73.01    1.91
  -4  -1   1   26.89    0.72
  -4  -1   1   26.39    0.76
  -4  -1   1   26.82    0.87
  -4  -1   1   26.09    0.88
   4   1  -1   28.19    0.77
   4   1  -1   25.20    0.80
   4   1  -1   24.67    0.89
   4   1  -1   26.18    0.70
   4   1  -1   27.22    0.83
  -6   0   1    0.46    0.19
  -6   0   1    0.17    0.18
  -6   0   1    0.02    0.15
   6   0  -1    0.38    0.20
   6   0  -1    0.20    0.12
   6   0  -1    0.04    0.16
   6   0  -1    0.37    0.14
  -8   1   1    1.77    0.29
  -8   1   1    1.38    0.32
   8  -7   2    0.00    0.32
  -8   7  -2    0.40    0.22
   6  -6   2    7.09    0.60
   6  -6   2    6.30    0.47
  -6   6  -2    6.53    0.44
  -6   6  -2    6.69    0.41
   4  -5   2   -0.02    0.08
   4  -5   2   -0.03    0.13
   4  -5   2   -0.04    0.19
   4  -5   2    0.07    0.10
  -4   5  -2   -0.08    0.10
  -4   5  -2    0.35    0.13
  -4   5  -2    0.00    0.13
  -4   5  -2    0.04    0.09
   2  -4   2   -0.03    0.06
   2  -4   2    0.10    0.07
   2  -4   2   -0.04    0.07
   2  -4   2    0.15    0.14
  -2   4  -2    0.04    0.09
  -2   4  -2    0.04    0.06
  -2   4  -2    0.06    0.06
   0  -3   2   51.21    1.29
   0  -3   2   55.75    1.35
   0  -3   2   57.17    1.41
   0  -3   2   53.15    1.20
   0  -3   2   54.84    1.40
   0  -3   2   53.87    1.19
   0   3  -2   53.65    1.40
   0   3  -2   53.73    1.20
   0   3  -2   54.41    1.20
  -2  -2   2   26.88    0.68
  -2  -2   2   26.58    0.67
  -2  -2   2   26.15    0.82
  -2  -2   2   26.88    0.78
  -2  -2   2   26.60    0.71
   2   2  -2   26.54    0.66
   2   2  -2   26.50    0.84
   2   2  -2   26.84    0.70
  -4  -1   2   10.34    0.40
  -4  -1   2    9.56    0.48
  -4  -1   2    9.19    0.47
  -4  -1   2    9.76    0.37
   4   1  -2    9.57    0.50
   4   1  -2    9.99    0.37
   4   1  -2   10.27    0.43
  -6   0   2    4.61    0.41
  -6   0   2    4.55    0.39
   6   0  -2    4.98    0.43
   6   0  -2    4.84    0.31
   6   0  -2    4.65    0.41
  -8   1   2    4.28    0.42
  -8   1   2    4.27    0.46
   8  -7   3   -0.15    0.29
  -8   7  -3    0.01    0.18
   6  -6   3    0.86    0.24
   6  -6   3    0.87    0.32
  -6   6  -3    0.80    0.20
   4  -5   3    2.37    0.21
   4  -5   3    2.22    0.33
   4  -5   3    2.14    0.20
  -4   5  -3    2.16    0.25
  -4   5  -3    2.29    0.22
   2  -4   3    2.22    0.17
   2  -4   3    2.09    0.16
   2  -4   3    2.06    0.23
   2  -4   3    2.57    0.18
  -2   4  -3    2.45    0.19
  -2   4  -3    2.07    0.16
  -2   4  -3    2.22    0.16
   0  -3   3    0.51    0.08
   0  -3   3    0.76    0.12
   0  -3   3    0.53    0.11
   0  -3   3    0.35    0.08
   0  -3   3    0.54    0.09
   0  -3   3    0.35    0.11
   0   3  -3    0.31    0.08
   0   3  -3    0.42    0.09
  -2  -2   3  133.56    3.25
  -2  -2   3  136.26    3.15
  -2  -2   3  136.25    2.81
  -2  -2   3  136.35    3.08
   2   2  -3  135.90    2.82
   2   2  -3  134.29    3.29
   2   2  -3  135.48    2.86
  -4  -1   3    5.59    0.39
  -4  -1   3    5.40    0.27
  -4  -1   3    5.37    0.34
  -4  -1   3    5.27    0.36
  -4  -1   3    5.36    0.26
   4   1  -3    5.78    0.36
   4   1  -3    5.40    0.28
   4   1  -3    5.35    0.33
   4   1  -3    4.96    0.37
  -6   0   3   -0.20    0.13
  -6   0   3    0.19    0.18
   6   0  -3    0.13    0.18
   6   0  -3    0.13    0.18
  -8   1   3    0.16    0.20
  -8   1   3   -0.06    0.17
   8  -1  -3    0.12    0.26
   6  -6   4    0.50    0.22
   6  -6   4    0.03    0.24
  -6   6  -4    0.43    0.17
   4  -5   4   11.84    0.45
   4  -5   4   11.36    0.62
   4  -5   4   12.44    0.48
  -4   5  -4   11.49    0.51
  -4   5  -4   11.45    0.47
   2  -4   4   91.52    2.38
   2  -4   4   97.94    2.26
   2  -4   4   94.68    2.28
   2  -4   4   90.87    2.02
   2  -4   4   94.17    2.03
  -2   4  -4   92.50    2.07
  -2   4  -4   93.61    2.11
  -2   4  -4   94.42    2.05
   0  -3   4    9.00    0.30
   0  -3   4    8.58    0.40
   0  -3   4    9.14    0.30
   0  -3   4    9.24    0.40
   0  -3   4    8.85    0.29
   0   3  -4    8.58    0.36
   0   3  -4    8.69    0.32
   0   3  -4    9.23    0.33
  -2  -2   4   28.84    0.69
  -2  -2   4   28.75    0.91
  -2  -2   4   23.57    0.78
  -2  -2   4   28.62    0.69
  -2  -2   4   29.11    0.85
   2   2  -4   28.92    0.91
   2   2  -4   28.99    0.73
   2   2  -4   28.57    0.75
  -4  -1   4    0.68    0.11
  -4  -1   4    0.45    0.18
  -4  -1   4   -0.08    0.16
  -4  -1   4    0.54    0.16
  -4  -1   4    0.76    0.11
   4   1  -4    0.28    0.18
   4   1  -4    0.79    0.19
   4   1  -4    0.80    0.18
   4   1  -4    0.65    0.13
  -6   0   4   10.57    0.61
  -6   0   4   10.23    0.59
   6   0  -4   10.26    0.62
  -8   1   4    0.21    0.21
  -8   1   4    0.06    0.19
   8  -1  -4   -0.11    0.28
   6  -6   5    1.96    0.39
   6  -6   5    0.99    0.29
   4  -5   5    4.15    0.42
  -4   5  -5    4.43    0.35
  -4   5  -5    3.81    0.25
   2  -4   5    0.52    0.10
   2  -4   5    0.44    0.10
   2  -4   5    0.39    0.10
   2  -4   5    0.28    0.18
   2  -4   5    0.39    0.12
  -2   4  -5    0.38    0.14
  -2   4  -5    0.53    0.12
  -2   4  -5    0.53    0.08
   0  -3   5   18.36    0.47
   0  -3   5   17.53    0.65
   0  -3   5   17.71    0.63
   0  -3   5   18.13    0.46
   0  -3   5   17.91    0.46
   0  -3   5   18.65    0.47
   0   3  -5   17.94    0.53
   0   3  -5   17.75    0.60
   0   3  -5   17.90    0.52
  -2  -2   5    6.24    0.31
  -2  -2   5    6.60    0.40
  -2  -2   5    5.70    0.36
  -2  -2   5    6.54    0.21
  -2  -2   5    6.21    0.20
   2   2  -5    6.03    0.36
   2   2  -5    6.04    0.29
   2   2  -5    6.58    0.28
  -4  -1   5    0.10    0.04
  -4  -1   5    0.30    0.18
  -4  -1   5    0.58    0.18
  -4  -1   5    0.23    0.16
   4   1  -5    0.33    0.13
   4   1  -5    0.38    0.17
  -6   0   5   23.55    0.94
  -6   0   5   23.15    0.98
   6   0  -5   22.92    1.01
  -8   1   5    0.36    0.24
  -8   1   5    0.27    0.22
   8  -1  -5    0.08    0.27
   6  -6   6   -0.10    0.17
   6  -6   6    0.00    0.24
   4  -5   6   27.83    1.08
   4  -5   6   27.92    1.12
   2  -4   6    7.77    0.37
   2  -4   6    7.41    0.49
   2  -4   6    7.12    0.26
  -2   4  -6    8.00    0.37
  -2   4  -6    7.29    0.36
   0  -3   6   31.46    0.96
   0  -3   6   29.89    1.00
   0   3  -6   31.50    0.82
   0   3  -6   32.18    0.83
   0   3  -6   31.10    0.92
  -2  -2   6    2.03    0.25
  -2  -2   6    2.30    0.27
   2   2  -6    1.69    0.17
   2   2  -6    1.56    0.17
   2   2  -6    1.85    0.23
  -4  -1   6    6.11    0.46
  -4  -1   6    6.18    0.42
  -4  -1   6    6.64    0.40
   4   1  -6    6.75    0.39
  -6   0   6   23.79    1.04
  -6   0   6   24.34    0.98
  -6   0   6   24.55    0.98
   6   0  -6   25.28    1.10
   6  -6   7    0.32    0.29
   6  -6   7    0.40    0.27
   4  -5   7    3.38    0.40
   4  -5   7    3.73    0.43
   2  -4   7   18.77    0.85
   2  -4   7   18.87    0.82
  -2   4  -7   20.64    0.66
   0  -3   7   45.62    1.32
   0  -3   7   44.97    1.40
   0   3  -7   45.41    1.13
   0   3  -7   46.25    1.27
   0   3  -7   47.58    1.15
  -2  -2   7   25.07    0.92
  -2  -2   7   25.40    0.73
  -2  -2   7   24.74    0.91
   2   2  -7   24.45    0.89
  -4  -1   7    1.02    0.20
  -4  -1   7    0.83    0.22
  -4  -1   7    0.65    0.24
  -6   0   7    0.27    0.20
  -6   0   7    0.53    0.25
  -6   0   7    0.68    0.26
   6   0  -7    0.97    0.31
   6  -6   8    0.40    0.30
   6  -6   8    0.13    0.25
   4  -5   8    0.80    0.28
   4  -5   8    0.48    0.24
   2  -4   8    2.80    0.35
   2  -4   8    2.36    0.36
   0  -3   8   32.55    1.16
   0  -3   8   33.91    1.17
  -2  -2   8    4.14    0.34
  -2  -2   8    4.29    0.39
  -2  -2   8    3.81    0.35
   2   2  -8    3.71    0.34
  -4  -1   8    3.13    0.37
  -4  -1   8    2.39    0.34
   4   1  -8    3.06    0.37
  -6   0   8   -0.16    0.18
  -6   0   8    0.06    0.23
  -6   0   8    0.16    0.19
   6   0  -8    0.20    0.24
   4  -5   9   -0.04    0.24
   4  -5   9    0.66    0.27
   2  -4   9    0.73    0.26
   2  -4   9    0.84    0.29
   0  -3   9   27.11    1.05
   0  -3   9   26.85    1.08
  -2  -2   9   22.39    0.96
  -2  -2   9   24.20    0.94
   2   2  -9   23.16    0.91
  -4  -1   9    0.05    0.20
  -4  -1   9    0.08    0.22
   4   1  -9   -0.12    0.18
  -6   0   9    1.01    0.33
  -6   0   9    1.44    0.36
   6   0  -9    1.03    0.36
   4  -5  10    7.69    0.62
   4  -5  10    5.34    0.61
   2  -4  10    8.06    0.60
   2  -4  10    6.69    0.60
   0  -3  10    7.40    0.55
   0  -3  10    7.24    0.57
  -2  -2  10    3.38    0.42
  -2  -2  10    2.31    0.33
  -4  -1  10    2.54    0.41
  -4  -1  10    2.88    0.41
   2  -4  11   -0.02    0.22
   2  -4  11    0.11    0.25
   0  -3  11    0.19    0.23
   0  -3  11    0.05    0.21
  -2  -2  11    1.04    0.27
  -2  -2  11    0.83    0.28
  -4  -1  11    1.10    0.32
  -4  -1  11    1.10    0.35
   0  -3  12    4.61    0.55
   0  -3  12    4.76    0.52
  -1   4  11    2.01    0.38
   1   3  11    6.06    0.63
   1   3  11    6.41    0.56
   3  -5 -10    2.58    0.48
  -3   5  10    2.22    0.39
  -3   5  10    2.49    0.42
  -1   4  10    0.73    0.28
   1   3  10    2.34    0.42
   1   3  10    1.78    0.33
   3   2  10    0.53    0.30
   3  -5  -9    3.32    0.50
  -3   5   9    3.49    0.37
  -3   5   9    4.10    0.46
  -3   5   9    4.10    0.43
  -1   4   9    3.59    0.39
  -1   4   9    3.09    0.38
  -1   4   9    2.98    0.33
   1   3   9    2.23    0.37
   1   3   9    2.16    0.34
   3   2   9    3.08    0.47
   3   2   9    3.70    0.37
   5   1   9    3.71    0.55
   5  -6  -8    0.41    0.27
  -5   6   8    0.30    0.26
  -5   6   8    0.23    0.20
   3  -5  -8    0.27    0.22
  -3   5   8    0.23    0.17
  -3   5   8    0.44    0.23
  -3   5   8   -0.12    0.17
   1  -4  -8    2.25    0.27
  -1   4   8    2.63    0.32
  -1   4   8    2.63    0.32
  -1   4   8    2.52    0.30
  -1   4   8    2.34    0.26
  -1  -3  -8   23.86    0.83
   1   3   8   23.93    0.92
   1   3   8   24.28    1.04
   3   2   8    5.90    0.43
   3   2   8    6.29    0.57
   5   1   8    4.51    0.55
   5  -6  -7    4.69    0.56
  -5   6   7    5.53    0.44
  -5   6   7    5.27    0.51
   3  -5  -7    0.76    0.27
  -3   5   7    0.69    0.20
  -3   5   7    0.95    0.25
  -3   5   7    0.65    0.25
   1  -4  -7    0.53    0.15
  -1   4   7    0.17    0.16
  -1   4   7    0.23    0.15
  -1   4   7    0.20    0.19
  -1   4   7    0.36    0.16
  -1  -3  -7    6.60    0.38
  -1  -3  -7    6.46    0.38
   1   3   7    7.06    0.49
   1   3   7    7.08    0.44
   1   3   7    7.12    0.38
  -3  -2  -7   11.48    0.53
   3   2   7   10.73    0.54
   3   2   7   10.81    0.68
   5   1   7    7.00    0.61
   5  -6  -6    1.08    0.33
  -5   6   6    1.66    0.32
  -5   6   6    1.76    0.29
   3  -5  -6    7.39    0.55
  -3   5   6    7.01    0.50
  -3   5   6    6.47    0.42
  -3   5   6    6.65    0.46
  -1   4   6    0.34    0.15
  -1   4   6    0.07    0.13
  -1   4   6    0.46    0.20
  -1   4   6    0.53    0.18
  -1  -3  -6    3.61    0.27
  -1  -3  -6    3.36    0.27
   1   3   6    2.84    0.25
  -3  -2  -6    1.49    0.11
  -3  -2  -6    1.04    0.19
   3   2   6    1.15    0.27
   3   2   6    1.28    0.21
  -5  -1  -6   38.57    1.23
   5   1   6   35.72    1.43
   7   0   6    1.72    0.41
   7  -7  -5   -0.23    0.26
  -7   7   5   -0.15    0.16
  -7   7   5    0.05    0.22
   5  -6  -5    0.78    0.30
  -5   6   5    0.98    0.26
  -5   6   5    1.19    0.25
   3  -5  -5   16.21    0.80
  -3   5   5   15.73    0.72
  -3   5   5   15.98    0.70
  -3   5   5   15.69    0.66
   1  -4  -5   28.99    1.05
  -1   4   5   30.47    0.94
  -1   4   5   32.60    1.01
  -1   4   5   31.48    0.99
  -1   4   5   30.83    0.98
  -1  -3  -5   18.72    0.64
  -1  -3  -5   18.50    0.66
   1   3   5   18.53    0.76
   1   3   5   17.48    0.61
  -3  -2  -5    1.82    0.23
  -3  -2  -5    2.04    0.14
   3   2   5    1.91    0.29
   3   2   5    2.22    0.22
  -5  -1  -5    0.23    0.17
   5   1   5    0.52    0.23
  -7   0  -5    0.31    0.22
   7   0   5    0.08    0.24
   7  -7  -4    0.07    0.28
  -7   7   4    0.06    0.18
  -7   7   4    0.22    0.23
   5  -6  -4    1.12    0.33
  -5   6   4    1.47    0.27
  -5   6   4    1.58    0.30
   3  -5  -4    8.39    0.53
  -3   5   4    8.33    0.44
  -3   5   4    9.05    0.49
   1  -4  -4   89.77    2.34
  -1   4   4   89.54    2.24
  -1   4   4   88.66    2.18
  -1   4   4   88.37    2.26
  -1   4   4   91.28    2.30
  -1  -3  -4    3.13    0.22
  -1  -3  -4    3.24    0.24
   1   3   4    2.58    0.27
   1   3   4    2.99    0.23
  -3  -2  -4    2.61    0.22
  -3  -2  -4    2.76    0.26
  -3  -2  -4    2.91    0.25
  -3  -2  -4    2.95    0.15
  -3  -2  -4    2.61    0.17
   3   2   4    3.15    0.24
   3   2   4    2.84    0.32
  -5  -1  -4    1.10    0.23
   5   1   4    1.40    0.28
   5   1   4    1.28    0.19
  -7   0  -4    0.34    0.22
   7   0   4    0.40    0.24
   7  -7  -3    0.42    0.32
  -7   7   3    0.42    0.22
  -7   7   3    0.26    0.19
   5  -6  -3   -0.08    0.18
  -5   6   3   -0.09    0.12
  -5   6   3    0.04    0.16
   3  -5  -3    1.94    0.28
  -3   5   3    2.09    0.25
  -3   5   3    2.11    0.24
   1  -4  -3   22.02    0.75
   1  -4  -3   20.82    0.74
  -1   4   3   20.93    0.69
  -1   4   3   20.92    0.69
  -1   4   3   21.26    0.71
  -1  -3  -3    9.65    0.39
  -1  -3  -3    9.76    0.42
  -1  -3  -3    8.55    0.40
   1   3   3    9.12    0.34
   1   3   3    8.29    0.43
  -3  -2  -3   20.69    0.64
  -3  -2  -3   19.34    0.71
  -3  -2  -3   19.94    0.51
  -3  -2  -3   18.78    0.53
   3   2   3   20.94    0.60
   3   2   3   19.38    0.68
   3   2   3   19.84    0.79
  -5  -1  -3    1.10    0.17
  -5  -1  -3    1.27    0.24
   5   1   3    1.24    0.21
   5   1   3    1.59    0.27
   5   1   3    1.39    0.21
  -7   0  -3    1.42    0.29
   7   0   3    1.97    0.35
   7  -7  -2   15.99    0.95
  -7   7   2   17.30    0.82
  -7   7   2   16.09    0.80
   5  -6  -2   10.94    0.67
  -5   6   2   11.57    0.58
  -5   6   2   10.60    0.56
   3  -5  -2    1.34    0.11
   3  -5  -2    1.09    0.22
   3  -5  -2    1.25    0.12
  -3   5   2    1.16    0.19
  -3   5   2    1.35    0.19
   1  -4  -2    7.31    0.36
   1  -4  -2    7.07    0.36
  -1   4   2    6.98    0.36
  -1   4   2    7.81    0.35
  -1  -3  -2   26.88    0.82
  -1  -3  -2   27.23    0.80
  -1  -3  -2   28.12    0.85
   1   3   2   28.67    0.70
   1   3   2   27.03    0.87
  -3  -2  -2  205.21    4.13
  -3  -2  -2  203.03    4.61
  -3  -2  -2  211.31    4.69
  -3  -2  -2  195.98    4.16
   3   2   2  198.34    4.78
   3   2   2  198.87    4.90
   3   2   2  208.51    4.56
  -5  -1  -2   19.18    0.61
  -5  -1  -2   16.50    0.62
  -5  -1  -2   16.93    0.73
   5   1   2   17.66    0.71
   5   1   2   18.07    0.77
   5   1   2   18.53    0.65
  -7   0  -2    1.36    0.29
   7   0   2    1.17    0.29
   7  -7  -1    1.45    0.42
  -7   7   1    1.53    0.30
  -7   7   1    1.67    0.29
   5  -6  -1   12.27    0.71
   5  -6  -1   12.12    0.53
  -5   6   1   12.48    0.60
  -5   6   1   12.51    0.59
   3  -5  -1    7.06    0.27
   3  -5  -1    6.66    0.42
   3  -5  -1    6.47    0.28
  -3   5   1    6.33    0.35
  -3   5   1    6.51    0.37
   1  -4  -1  125.43    3.01
   1  -4  -1  126.10    2.97
  -1   4   1  122.83    2.97
  -1   4   1  125.98    2.86
  -1  -3  -1   45.66    1.20
  -1  -3  -1   46.04    1.22
  -1  -3  -1   46.90    1.25
  -1  -3  -1   46.16    1.08
   1   3   1   45.93    1.25
   1   3   1   44.59    1.26
  -3  -2  -1   29.58    0.86
  -3  -2  -1   26.94    0.74
  -3  -2  -1   28.21    0.89
  -3  -2  -1   27.67    0.71
   3   2   1   28.71    0.92
   3   2   1   28.17    0.71
   3   2   1   27.11    0.89
  -5  -1  -1    0.02    0.13
  -5  -1  -1    0.02    0.12
  -5  -1  -1    0.14    0.17
  -5  -1  -1    0.13    0.11
   5   1   1    0.12    0.13
   5   1   1    0.10    0.12
   5   1   1   -0.10    0.15
   5   1   1    0.00    0.10
  -7   0  -1    1.70    0.32
   7   0   1    1.53    0.29
   7   0   1    1.62    0.28
   7  -7   0    0.92    0.36
  -7   7   0    0.68    0.23
  -7   7   0    0.49    0.21
   5  -6   0    8.64    0.45
   5  -6   0    8.10    0.58
  -5   6   0    7.92    0.46
  -5   6   0    8.07    0.46
   3  -5   0    4.24    0.35
   3  -5   0    4.31    0.24
   3  -5   0    3.89    0.21
   3  -5   0    3.93    0.29
  -3   5   0    3.91    0.27
  -3   5   0    3.66    0.27
   1  -4   0    2.61    0.20
   1  -4   0    2.69    0.14
   1  -4   0    2.46    0.20
   1  -4   0    2.65    0.13
  -1   4   0    2.38    0.18
  -1  -3   0    0.64    0.12
  -1  -3   0    0.55    0.09
  -1  -3   0    0.34    0.10
  -1  -3   0    0.51    0.07
   1   3   0    0.55    0.11
  -3  -2   0   21.52    0.60
  -3  -2   0   22.83    0.73
  -3  -2   0   22.51    0.75
  -3  -2   0   20.87    0.63
   3   2   0   22.17    0.76
   3   2   0   22.67    0.55
   3   2   0   22.48    0.57
   3   2   0   21.99    0.74
   3   2   0   21.96    0.60
  -5  -1   0   19.40    0.71
  -5  -1   0   18.46    0.67
  -5  -1   0   18.97    0.78
   5   1   0   18.95    0.71
   5   1   0   19.23    0.68
   5   1   0   19.78    0.56
   5   1   0   17.56    0.75
  -7   0   0    0.13    0.17
  -7   0   0    0.18    0.16
   7   0   0   -0.08    0.16
   7  -7   1    0.68    0.23
   7  -7   1    0.11    0.30
  -7   7  -1    1.13    0.25
  -7   7  -1    0.54    0.21
   5  -6   1    0.20    0.25
   5  -6   1    0.01    0.11
  -5   6  -1    0.01    0.12
  -5   6  -1    0.01    0.14
   3  -5   1   84.25    1.87
   3  -5   1   82.37    2.20
   3  -5   1   83.71    1.85
   3  -5   1   81.34    2.13
  -3   5  -1   83.01    1.76
  -3   5  -1   84.03    1.78
  -3   5  -1   82.45    2.02
  -3   5  -1   85.09    2.11
   1  -4   1  177.31    3.63
   1  -4   1  173.24    3.62
   1  -4   1  177.56    4.14
   1  -4   1  180.56    4.11
   1  -4   1  180.49    4.17
  -1   4  -1  177.47    3.59
  -1   4  -1  175.28    3.59
  -1   4  -1  180.92    3.93
  -1  -3   1  145.38    3.00
  -1  -3   1  142.93    3.02
  -1  -3   1  144.00    3.45
  -1  -3   1  143.83    3.29
  -1  -3   1  153.13    3.51
  -1  -3   1  144.51    3.30
   1   3  -1  149.57    2.98
   1   3  -1  148.71    3.00
   1   3  -1  145.14    3.49
  -3  -2   1    1.85    0.15
  -3  -2   1    1.83    0.20
  -3  -2   1    1.84    0.20
  -3  -2   1    2.07    0.18
   3   2  -1    1.74    0.17
   3   2  -1    1.70    0.20
   3   2  -1    1.54    0.14
   3   2  -1    1.75    0.14
  -5  -1   1    6.56    0.38
  -5  -1   1    5.09    0.40
  -5  -1   1    5.58    0.39
   5   1  -1    6.60    0.39
   5   1  -1    5.77    0.34
   5   1  -1    5.97    0.30
   5   1  -1    5.85    0.43
  -7   0   1    4.39    0.44
  -7   0   1    3.91    0.37
   7   0  -1    3.49    0.42
   7  -7   2    1.71    0.42
  -7   7  -2    2.11    0.31
   5  -6   2   12.72    0.51
   5  -6   2   12.14    0.70
   5  -6   2   12.64    0.57
  -5   6  -2   12.38    0.56
  -5   6  -2   12.68    0.56
   3  -5   2   21.21    0.70
   3  -5   2   20.00    0.79
   3  -5   2   20.00    0.62
   3  -5   2   20.91    0.61
  -3   5  -2   20.91    0.66
  -3   5  -2   20.68    0.58
  -3   5  -2   20.40    0.61
   1  -4   2   35.65    0.88
   1  -4   2   35.28    0.88
   1  -4   2   36.46    1.03
   1  -4   2   38.41    1.04
   1  -4   2   37.02    1.03
  -1   4  -2   36.50    0.86
  -1   4  -2   37.39    0.88
  -1   4  -2   37.95    0.95
  -1  -3   2  141.52    3.41
  -1  -3   2  138.97    2.98
  -1  -3   2  153.02    3.47
  -1  -3   2  139.49    2.97
  -1  -3   2  142.82    3.27
  -1  -3   2  146.74    3.24
   1   3  -2  142.67    2.99
   1   3  -2  144.75    3.45
   1   3  -2  145.78    2.96
  -3  -2   2    5.99    0.27
  -3  -2   2    6.20    0.37
  -3  -2   2    6.69    0.36
  -3  -2   2    6.45    0.28
  -3  -2   2    6.26    0.30
   3   2  -2    6.44    0.27
   3   2  -2    6.55    0.32
   3   2  -2    6.36    0.31
   3   2  -2    6.00    0.36
  -5  -1   2    0.27    0.16
  -5  -1   2    0.38    0.16
  -5  -1   2    0.51    0.20
   5   1  -2    0.53    0.18
   5   1  -2    0.37    0.12
   5   1  -2    0.54    0.17
  -7   0   2   20.68    0.95
  -7   0   2   21.73    0.91
   7   0  -2   21.59    0.99
   7   0  -2   22.12    0.93
   7  -7   3   -0.09    0.19
   7  -7   3    0.03    0.27
  -7   7  -3   -0.13    0.14
   5  -6   3    2.07    0.35
  -5   6  -3    2.51    0.27
   3  -5   3    1.00    0.15
   3  -5   3    0.88    0.14
   3  -5   3    0.62    0.13
   3  -5   3    1.07    0.25
  -3   5  -3    0.70    0.12
  -3   5  -3    0.88    0.17
  -3   5  -3    0.81    0.13
   1  -4   3    2.22    0.22
   1  -4   3    2.21    0.19
   1  -4   3    2.61    0.16
   1  -4   3    2.08    0.19
   1  -4   3    2.05    0.16
   1  -4   3    2.56    0.17
  -1   4  -3    2.18    0.15
  -1   4  -3    2.37    0.18
  -1   4  -3    2.60    0.17
  -1  -3   3   35.35    1.00
  -1  -3   3   32.50    0.98
  -1  -3   3   32.20    0.80
  -1  -3   3   32.75    0.89
  -1  -3   3   31.88    0.80
   1   3  -3   32.62    0.97
   1   3  -3   32.42    0.82
   1   3  -3   32.73    0.80
  -3  -2   3   68.72    1.88
  -3  -2   3   72.84    1.58
  -3  -2   3   72.14    1.59
  -3  -2   3   69.17    1.79
  -3  -2   3   68.88    1.74
   3   2  -3   69.74    1.58
   3   2  -3   69.38    1.92
   3   2  -3   71.05    1.64
  -5  -1   3   34.78    1.15
  -5  -1   3   35.41    0.93
  -5  -1   3   34.61    1.17
   5   1  -3   32.78    1.20
   5   1  -3   35.37    0.95
   5   1  -3   34.07    1.13
  -7   0   3    0.08    0.17
  -7   0   3    0.10    0.18
   7   0  -3   -0.11    0.19
   7  -7   4    0.92    0.31
   7  -7   4    0.91    0.34
  -7   7  -4    1.22    0.26
   5  -6   4   11.67    0.69
  -5   6  -4   10.71    0.50
   3  -5   4   18.55    0.65
   3  -5   4   19.11    0.59
   3  -5   4   19.23    0.63
   3  -5   4   18.41    0.77
  -3   5  -4   18.45    0.63
  -3   5  -4   19.08    0.59
   1  -4   4  102.62    2.18
   1  -4   4   96.66    2.16
   1  -4   4  100.33    2.52
   1  -4   4  104.76    2.29
   1  -4   4  100.73    2.48
   1  -4   4  106.36    2.48
  -1   4  -4  101.50    2.20
  -1   4  -4   98.28    2.21
  -1   4  -4  102.00    2.27
  -1  -3   4   13.67    0.50
  -1  -3   4   13.15    0.41
  -1  -3   4   13.08    0.40
  -1  -3   4   14.26    0.56
  -1  -3   4   13.50    0.45
   1   3  -4   12.57    0.42
   1   3  -4   13.15    0.52
   1   3  -4   13.02    0.44
  -3  -2   4    9.66    0.51
  -3  -2   4   10.51    0.36
  -3  -2   4   10.33    0.47
  -3  -2   4   10.33    0.45
  -3  -2   4   10.22    0.36
   3   2  -4    9.97    0.43
   3   2  -4   10.41    0.39
   3   2  -4   11.35    0.54
  -5  -1   4   15.21    0.65
  -5  -1   4   14.13    0.67
  -5  -1   4   14.95    0.71
   5   1  -4   14.99    0.74
   5   1  -4   15.88    0.56
   5   1  -4   15.40    0.71
  -7   0   4    1.73    0.32
  -7   0   4    2.76    0.36
   7   0  -4    2.09    0.37
   7  -7   5    0.20    0.30
   7  -7   5    0.89    0.31
   5  -6   5    7.49    0.54
   5  -6   5    8.73    0.62
  -5   6  -5    8.05    0.49
   3  -5   5    4.42    0.39
   3  -5   5    5.67    0.33
   3  -5   5    5.42    0.28
  -3   5  -5    5.23    0.35
  -3   5  -5    5.51    0.27
   1  -4   5    0.15    0.08
   1  -4   5    0.20    0.12
   1  -4   5    0.20    0.06
   1  -4   5    0.19    0.08
   1  -4   5    0.03    0.14
   1  -4   5    0.03    0.09
  -1   4  -5    0.09    0.06
  -1   4  -5    0.19    0.12
  -1   4  -5    0.19    0.09
  -1  -3   5   50.02    1.23
  -1  -3   5   51.47    1.14
  -1  -3   5   52.19    1.13
  -1  -3   5   51.24    1.43
  -1  -3   5   47.99    1.38
   1   3  -5   49.16    1.40
   1   3  -5   50.97    1.19
   1   3  -5   50.88    1.20
  -3  -2   5   28.87    0.73
  -3  -2   5   30.66    0.96
  -3  -2   5   30.60    1.04
  -3  -2   5   29.46    0.92
  -3  -2   5   31.16    0.73
   3   2  -5   30.11    0.82
   3   2  -5   30.85    0.87
   3   2  -5   28.99    1.02
  -5  -1   5    5.83    0.42
  -5  -1   5    5.76    0.45
  -5  -1   5    5.73    0.43
   5   1  -5    6.52    0.51
   5   1  -5    5.80    0.46
  -7   0   5    1.22    0.31
  -7   0   5    0.95    0.26
   7   0  -5    1.24    0.34
   7  -7   6   -0.27    0.22
   7  -7   6   -0.33    0.22
   5  -6   6    9.80    0.67
   5  -6   6   10.78    0.67
   3  -5   6   26.52    1.02
  -3   5  -6   25.60    0.83
   1  -4   6   58.84    1.70
   1  -4   6   59.65    1.31
   1  -4   6   59.14    1.32
  -1   4  -6   61.49    1.43
  -1   4  -6   60.01    1.44
  -1   4  -6   60.66    1.54
  -1  -3   6    3.76    0.14
  -1  -3   6    4.03    0.21
  -1  -3   6    3.73    0.32
  -1  -3   6    3.09    0.29
   1   3  -6    3.91    0.25
   1   3  -6    4.48    0.25
   1   3  -6    3.36    0.28
  -3  -2   6    2.79    0.31
  -3  -2   6    2.16    0.27
   3   2  -6    2.39    0.29
   3   2  -6    2.74    0.25
  -5  -1   6   16.58    0.72
  -5  -1   6   16.66    0.79
  -5  -1   6   16.42    0.74
   5   1  -6   17.40    0.84
   5   1  -6   16.74    0.83
  -7   0   6    1.64    0.35
  -7   0   6    0.85    0.26
   7   0  -6    0.84    0.31
   5  -6   7    0.05    0.19
   5  -6   7    0.52    0.28
   3  -5   7    9.97    0.63
   3  -5   7   12.79    0.69
   1  -4   7   39.55    1.17
   1  -4   7   37.92    1.27
  -1   4  -7   42.06    1.08
  -1   4  -7   40.22    1.10
  -1  -3   7    3.21    0.32
  -1  -3   7    3.03    0.32
   1   3  -7    4.15    0.27
   1   3  -7    3.42    0.29
  -3  -2   7    6.69    0.46
  -3  -2   7    6.91    0.49
  -3  -2   7    6.86    0.37
   3   2  -7    6.99    0.38
   3   2  -7    6.37    0.46
  -5  -1   7    4.47    0.46
  -5  -1   7    4.88    0.43
  -5  -1   7    6.09    0.43
   5   1  -7    5.60    0.49
   5   1  -7    4.99    0.50
  -7   0   7    0.47    0.25
  -7   0   7    0.75    0.28
   7   0  -7    0.17    0.27
   5  -6   8   -0.07    0.21
   5  -6   8   -0.11    0.21
   3  -5   8    0.98    0.28
   3  -5   8    1.03    0.28
   1  -4   8    4.20    0.40
   1  -4   8    5.05    0.36
  -1   4  -8    4.84    0.32
  -1  -3   8    1.93    0.27
  -1  -3   8    1.92    0.29
   1   3  -8    1.59    0.22
  -3  -2   8    1.83    0.28
  -3  -2   8    1.53    0.29
   3   2  -8    1.68    0.28
  -5  -1   8    2.00    0.34
  -5  -1   8    1.92    0.35
   5   1  -8    1.89    0.39
   5  -6   9   -0.06    0.23
   5  -6   9    0.58    0.29
   3  -5   9    1.59    0.33
   3  -5   9    1.44    0.35
   1  -4   9   15.20    0.76
   1  -4   9   15.02    0.80
  -1  -3   9   17.48    0.79
  -1  -3   9   17.42    0.74
  -1  -3   9   15.87    0.79
  -3  -2   9   19.09    0.87
  -3  -2   9   17.60    0.86
   3   2  -9   18.32    0.84
  -5  -1   9    0.57    0.28
  -5  -1   9    1.52    0.33
   5   1  -9    0.74    0.29
   3  -5  10   14.11    0.82
   3  -5  10   12.79    0.84
   1  -4  10    7.78    0.58
   1  -4  10    6.02    0.56
  -1  -3  10    0.22    0.21
  -1  -3  10    0.35    0.20
  -1  -3  10    0.35    0.22
  -3  -2  10    4.67    0.46
  -3  -2  10    5.13    0.49
  -5  -1  10   -0.16    0.22
  -5  -1  10   -0.05    0.21
   3  -5  11    2.54    0.44
   3  -5  11    2.01    0.46
   1  -4  11    0.77    0.27
   1  -4  11    0.26    0.26
  -1  -3  11    3.75    0.45
  -3  -2  11   -0.27    0.21
  -3  -2  11   -0.02    0.22
   2  -5 -10    1.09    0.34
  -2   5  10    0.70    0.30
  -2   5  10    0.69    0.27
   0   4  10    0.93    0.31
   0   4  10    1.15    0.31
   2   3  10    0.43    0.28
   4  -6  -9    0.60    0.30
  -4   6   9    0.85    0.34
  -4   6   9    1.12    0.33
  -4   6   9    0.89    0.26
   2  -5  -9    1.75    0.39
  -2   5   9    2.08    0.36
  -2   5   9    1.75    0.31
   0   4   9    0.47    0.24
   0   4   9    0.36    0.24
   2   3   9    1.65    0.36
   2   3   9    1.76    0.30
   4   2   9    0.87    0.33
   4  -6  -8    0.36    0.29
  -4   6   8    0.75    0.28
  -4   6   8    0.51    0.22
  -4   6   8    0.64    0.29
   2  -5  -8    1.11    0.31
  -2   5   8    0.72    0.27
  -2   5   8    1.39    0.28
  -2   5   8    1.24    0.25
   0  -4  -8    6.76    0.46
   0  -4  -8    6.83    0.43
   0   4   8    7.67    0.55
   0   4   8    7.66    0.45
   0   4   8    7.24    0.45
   0   4   8    7.75    0.50
   2   3   8   12.19    0.75
   2   3   8   12.69    0.62
   4   2   8   10.21    0.73
  -6   7   7    0.65    0.29
   4  -6  -7    0.94    0.31
  -4   6   7    0.55    0.28
  -4   6   7    0.50    0.21
  -4   6   7    0.89    0.28
   2  -5  -7    6.44    0.54
  -2   5   7    6.62    0.46
  -2   5   7    6.28    0.48
  -2   5   7    6.97    0.43
  -2   5   7    7.15    0.45
   0  -4  -7    5.51    0.39
   0  -4  -7    5.67    0.38
   0   4   7    5.85    0.40
   0   4   7    6.03    0.46
   0   4   7    5.87    0.38
   0   4   7    5.94    0.42
  -2  -3  -7   20.20    0.76
   2   3   7   19.53    0.93
   2   3   7   20.15    0.76
  -4  -2  -7    7.41    0.47
   4   2   7    7.35    0.59
   6   1   7   -0.02    0.23
   6  -7  -6   -0.11    0.27
  -6   7   6    0.21    0.24
  -6   7   6    0.32    0.21
   4  -6  -6    3.12    0.43
  -4   6   6    2.77    0.33
  -4   6   6    3.38    0.38
   2  -5  -6   68.34    2.06
  -2   5   6   69.50    1.93
  -2   5   6   66.02    1.92
  -2   5   6   70.23    1.86
   0  -4  -6    0.44    0.15
   0  -4  -6    0.99    0.18
   0   4   6    0.64    0.20
   0   4   6    0.59    0.18
   0   4   6    0.79    0.18
   0   4   6    0.55    0.19
  -2  -3  -6    0.09    0.09
  -2  -3  -6    0.23    0.12
   2   3   6    0.36    0.15
   2   3   6    0.21    0.16
  -4  -2  -6   41.83    1.28
   4   2   6   39.19    1.48
  -6  -1  -6   18.07    0.84
   6   1   6   17.52    0.97
   6  -7  -5   -0.05    0.26
  -6   7   5    0.05    0.20
  -6   7   5    0.01    0.17
   4  -6  -5    0.89    0.27
  -4   6   5    1.41    0.25
  -4   6   5    1.00    0.24
   2  -5  -5   13.54    0.68
  -2   5   5   12.94    0.57
  -2   5   5   13.50    0.61
  -2   5   5   13.29    0.61
   0  -4  -5   18.54    0.70
   0  -4  -5   19.77    0.72
   0   4   5   19.47    0.70
   0   4   5   18.63    0.69
   0   4   5   19.47    0.77
   0   4   5   19.53    0.68
  -2  -3  -5   48.06    1.30
  -2  -3  -5   47.46    1.36
   2   3   5   49.35    1.29
   2   3   5   46.79    1.53
  -4  -2  -5    2.01    0.26
   4   2   5    1.33    0.29
  -6  -1  -5    2.27    0.33
   6   1   5    4.13    0.47
   6  -7  -4    0.36    0.30
  -6   7   4    0.13    0.19
  -6   7   4    0.36    0.19
   4  -6  -4   14.45    0.77
   4  -6  -4   14.48    0.41
  -4   6   4   13.09    0.67
  -4   6   4   13.36    0.63
   2  -5  -4    0.66    0.20
  -2   5   4    0.61    0.20
  -2   5   4    0.35    0.14
  -2   5   4    0.27    0.15
   0  -4  -4   10.85    0.48
   0  -4  -4   11.03    0.49
   0  -4  -4   10.65    0.48
   0   4   4   10.26    0.46
   0   4   4   10.36    0.46
   0   4   4   10.37    0.50
  -2  -3  -4   47.55    1.30
  -2  -3  -4   47.28    1.34
   2   3   4   46.64    1.48
   2   3   4   49.98    1.24
  -4  -2  -4    0.76    0.16
  -4  -2  -4    0.81    0.19
   4   2   4    0.84    0.16
   4   2   4    0.47    0.19
  -6  -1  -4    1.50    0.28
   6   1   4    1.53    0.31
  -8   0  -4   -0.06    0.20
   8   0   4    0.63    0.31
   6  -7  -3    1.60    0.38
  -6   7   3    2.12    0.32
  -6   7   3    1.64    0.30
   4  -6  -3    1.10    0.29
   4  -6  -3    0.86    0.12
  -4   6   3    0.63    0.18
  -4   6   3    0.71    0.20
   2  -5  -3    8.83    0.49
   2  -5  -3    8.45    0.46
  -2   5   3    9.52    0.46
  -2   5   3    8.46    0.43
   0  -4  -3    4.21    0.28
   0  -4  -3    4.78    0.28
   0  -4  -3    4.19    0.27
   0   4   3    3.95    0.27
   0   4   3    4.18    0.27
   0   4   3    4.28    0.25
   0   4   3    4.52    0.30
  -2  -3  -3   80.49    2.01
  -2  -3  -3   79.52    2.02
   2   3   3   77.72    2.17
   2   3   3   83.16    1.89
  -4  -2  -3    0.51    0.17
  -4  -2  -3    0.70    0.15
  -4  -2  -3    0.78    0.17
  -4  -2  -3    0.76    0.12
   4   2   3    0.78    0.17
   4   2   3    0.75    0.14
   4   2   3    0.54    0.18
  -6  -1  -3    3.27    0.37
   6   1   3    4.05    0.41
   6   1   3    3.65    0.33
  -8   0  -3    0.74    0.29
   8   0   3    1.15    0.31
   6  -7  -2    0.10    0.25
  -6   7   2    0.05    0.16
  -6   7   2    0.37    0.19
   4  -6  -2    2.20    0.33
   4  -6  -2    1.74    0.17
  -4   6   2    1.94    0.27
  -4   6   2    1.78    0.24
   2  -5  -2   10.32    0.49
   2  -5  -2   10.61    0.51
  -2   5   2   10.10    0.45
  -2   5   2    9.44    0.46
   0  -4  -2    3.07    0.21
   0  -4  -2    2.73    0.22
   0  -4  -2    2.87    0.22
   0   4   2    2.57    0.21
   0   4   2    2.85    0.24
  -2  -3  -2    0.26    0.11
  -2  -3  -2    0.28    0.11
  -2  -3  -2    0.38    0.06
  -2  -3  -2    0.34    0.07
   2   3   2    0.24    0.11
   2   3   2    0.34    0.06
   2   3   2    0.20    0.09
  -4  -2  -2    1.13    0.17
  -4  -2  -2    0.95    0.20
  -4  -2  -2    0.57    0.17
  -4  -2  -2    0.85    0.14
   4   2   2    0.89    0.18
   4   2   2    1.26    0.15
   4   2   2    0.70    0.18
  -6  -1  -2    1.83    0.29
   6   1   2    1.28    0.27
   6   1   2    2.11    0.28
  -8   0  -2   -0.10    0.20
   6  -7  -1    3.20    0.46
  -6   7   1    2.76    0.33
  -6   7   1    2.96    0.35
   4  -6  -1   37.94    1.01
   4  -6  -1   37.90    1.24
   4  -6  -1   38.20    0.97
   4  -6  -1   36.84    1.29
  -4   6   1   38.60    1.17
  -4   6   1   38.42    1.19
   2  -5  -1    0.43    0.16
   2  -5  -1    0.26    0.10
   2  -5  -1    0.40    0.07
   2  -5  -1    0.33    0.08
  -2   5   1    0.55    0.14
  -2   5   1    0.37    0.11
   0  -4  -1   51.31    1.32
   0  -4  -1   49.22    1.34
   0  -4  -1   49.83    1.25
   0   4   1   49.41    1.29
  -2  -3  -1    1.10    0.10
  -2  -3  -1    0.98    0.11
  -2  -3  -1    1.02    0.15
  -2  -3  -1    0.96    0.16
   2   3   1    0.80    0.16
   2   3   1    0.98    0.15
  -4  -2  -1    3.77    0.28
  -4  -2  -1    4.52    0.31
  -4  -2  -1    4.72    0.35
  -4  -2  -1    4.27    0.24
   4   2   1    4.18    0.32
   4   2   1    4.24    0.33
   4   2   1    4.31    0.24
   4   2   1    3.77    0.14
   4   2   1    3.99    0.14
  -6  -1  -1    0.32    0.15
  -6  -1  -1    0.21    0.17
   6   1   1    0.38    0.18
   6   1   1    0.21    0.16
  -8   0  -1    0.00    0.20
   8  -8   0   -0.50    0.27
  -8   8   0   -0.06    0.18
   6  -7   0   -0.02    0.26
   6  -7   0    0.35    0.19
  -6   7   0   -0.02    0.14
  -6   7   0    0.01    0.15
   4  -6   0    8.34    0.40
   4  -6   0    7.40    0.52
   4  -6   0    7.82    0.35
   4  -6   0    8.29    0.45
  -4   6   0    7.89    0.45
  -4   6   0    7.19    0.41
   2  -5   0   16.20    0.46
   2  -5   0   16.14    0.61
   2  -5   0   16.33    0.63
   2  -5   0   16.43    0.48
  -2   5   0   16.53    0.57
  -2   5   0   16.16    0.60
   0  -4   0   59.31    1.58
   0  -4   0   63.36    1.63
   0  -4   0   60.90    1.30
   0  -4   0   61.83    1.48
   0  -4   0   61.43    1.31
   0  -4   0   61.11    1.54
   0   4   0   59.79    1.51
  -2  -3   0   34.59    1.03
  -2  -3   0   36.44    1.03
  -2  -3   0   36.08    0.84
  -2  -3   0   34.95    0.87
   2   3   0   35.70    0.75
   2   3   0   35.36    1.07
  -4  -2   0   16.72    0.64
  -4  -2   0   16.51    0.57
  -4  -2   0   16.69    0.53
  -4  -2   0   15.78    0.66
   4   2   0   16.15    0.64
   4   2   0   16.61    0.53
   4   2   0   16.54    0.50
   4   2   0   15.32    0.67
   4   2   0   17.00    0.47
  -6  -1   0   15.56    0.75
  -6  -1   0   15.71    0.67
   6   1   0   14.10    0.71
   6   1   0   16.42    0.69
  -8   0   0    0.07    0.19
   8  -8   1    0.32    0.35
  -8   8  -1    0.22    0.20
   6  -7   1    0.59    0.29
   6  -7   1    1.09    0.23
  -6   7  -1    0.48    0.18
  -6   7  -1    0.81    0.22
   4  -6   1    4.72    0.28
   4  -6   1    4.16    0.31
   4  -6   1    3.65    0.31
   4  -6   1    4.18    0.40
  -4   6  -1    3.96    0.32
  -4   6  -1    3.99    0.31
  -4   6  -1    4.20    0.19
   2  -5   1   34.63    0.86
   2  -5   1   34.30    1.05
   2  -5   1   34.30    0.86
   2  -5   1   34.44    1.03
  -2   5  -1   34.59    0.96
  -2   5  -1   34.25    0.76
  -2   5  -1   34.43    0.77
   0  -4   1   63.12    1.51
   0  -4   1   60.64    1.35
   0  -4   1   60.85    1.36
   0  -4   1   63.19    1.62
   0  -4   1   61.32    1.54
   0  -4   1   63.29    1.64
   0   4  -1   62.43    1.52
   0   4  -1   62.05    1.31
   0   4  -1   62.19    1.31
  -2  -3   1    0.17    0.05
  -2  -3   1    0.15    0.10
  -2  -3   1    0.32    0.11
  -2  -3   1   -0.02    0.10
  -2  -3   1    0.37    0.08
   2   3  -1    0.23    0.07
   2   3  -1    0.16    0.10
   2   3  -1    0.21    0.09
  -4  -2   1   41.57    1.07
  -4  -2   1   40.35    1.03
  -4  -2   1   38.30    1.22
  -4  -2   1   40.37    1.22
   4   2  -1   41.20    0.98
   4   2  -1   41.80    1.10
   4   2  -1   40.62    1.19
   4   2  -1   41.10    1.04
   4   2  -1   36.94    1.24
  -6  -1   1    8.60    0.47
  -6  -1   1    8.87    0.51
  -6  -1   1    8.92    0.57
   6   1  -1    9.23    0.47
   6   1  -1    8.61    0.56
  -8   0   1    0.70    0.27
  -8   0   1    0.46    0.21
   6  -7   2    1.63    0.27
   6  -7   2    1.71    0.37
  -6   7  -2    1.51    0.25
  -6   7  -2    1.53    0.25
   4  -6   2   16.93    0.78
   4  -6   2   17.19    0.67
   4  -6   2   18.28    0.62
   4  -6   2   17.23    0.59
  -4   6  -2   16.84    0.66
  -4   6  -2   18.20    0.66
   2  -5   2    2.71    0.23
   2  -5   2    2.61    0.19
   2  -5   2    2.41    0.26
   2  -5   2    2.44    0.19
  -2   5  -2    2.51    0.20
  -2   5  -2    2.38    0.18
  -2   5  -2    2.70    0.17
   0  -4   2  248.96    5.53
   0  -4   2  237.82    5.36
   0  -4   2  236.64    5.20
   0  -4   2  233.49    4.81
   0  -4   2  232.99    4.81
   0  -4   2  233.43    5.47
   0   4  -2  238.76    4.80
   0   4  -2  232.72    5.51
   0   4  -2  237.41    4.80
  -2  -3   2    5.13    0.23
  -2  -3   2    4.92    0.33
  -2  -3   2    5.58    0.27
  -2  -3   2    5.55    0.31
  -2  -3   2    5.53    0.24
   2   3  -2    5.32    0.33
   2   3  -2    5.31    0.23
   2   3  -2    5.17    0.26
  -4  -2   2   25.84    0.72
  -4  -2   2   25.38    0.89
  -4  -2   2   25.53    0.75
  -4  -2   2   24.41    0.87
   4   2  -2   23.62    0.90
   4   2  -2   23.67    0.78
   4   2  -2   25.73    0.70
   4   2  -2   24.94    0.76
  -6  -1   2    4.85    0.40
  -6  -1   2    5.33    0.44
   6   1  -2    5.48    0.42
   6   1  -2    4.58    0.43
   6   1  -2    5.22    0.32
  -8   0   2    4.37    0.43
  -8   0   2    4.06    0.47
   6  -7   3    0.10    0.25
  -6   7  -3    0.09    0.14
   4  -6   3    2.68    0.24
   4  -6   3    1.99    0.33
   4  -6   3    2.81    0.25
  -4   6  -3    3.32    0.26
  -4   6  -3    2.84    0.28
   2  -5   3   11.59    0.53
   2  -5   3   12.00    0.42
   2  -5   3   10.58    0.40
   2  -5   3   12.27    0.48
   2  -5   3   10.89    0.47
  -2   5  -3   11.99    0.41
  -2   5  -3   11.51    0.42
  -2   5  -3   11.53    0.43
   0  -4   3  192.29    4.02
   0  -4   3  192.34    4.01
   0  -4   3  206.52    4.62
   0  -4   3  191.78    4.58
   0  -4   3  196.41    4.50
   0   4  -3  195.53    4.02
   0   4  -3  193.26    4.60
   0   4  -3  196.69    4.03
  -2  -3   3   11.59    0.41
  -2  -3   3   10.56    0.45
  -2  -3   3   10.80    0.51
  -2  -3   3    9.74    0.37
  -2  -3   3   11.42    0.38
   2   3  -3   10.66    0.50
   2   3  -3   10.64    0.37
   2   3  -3   10.57    0.41
  -4  -2   3    0.41    0.16
  -4  -2   3    0.20    0.13
  -4  -2   3    0.48    0.19
  -4  -2   3    0.29    0.14
   4   2  -3    0.12    0.12
   4   2  -3    0.40    0.12
   4   2  -3    0.10    0.15
  -6  -1   3    2.57    0.32
  -6  -1   3    3.29    0.37
   6   1  -3    2.87    0.25
   6   1  -3    2.47    0.36
  -8   0   3    2.23    0.38
  -8   0   3    1.89    0.35
   6  -7   4    5.25    0.52
   6  -7   4    5.62    0.48
  -6   7  -4    5.14    0.38
   4  -6   4   13.64    0.72
   4  -6   4   13.00    0.51
   4  -6   4   13.36    0.56
  -4   6  -4   13.19    0.57
  -4   6  -4   13.03    0.52
   2  -5   4    0.87    0.14
   2  -5   4    0.96    0.14
   2  -5   4    0.77    0.16
   2  -5   4    1.00    0.15
   2  -5   4    1.20    0.23
  -2   5  -4    0.88    0.14
  -2   5  -4    1.09    0.13
  -2   5  -4    1.06    0.18
   0  -4   4   26.93    0.72
   0  -4   4   25.84    0.70
   0  -4   4   28.54    0.87
   0  -4   4   28.51    0.89
   0  -4   4   28.02    0.75
   0  -4   4   26.18    0.84
   0   4  -4   28.01    0.73
   0   4  -4   26.47    0.73
   0   4  -4   25.76    0.84
  -2  -3   4   22.42    0.81
  -2  -3   4   22.61    0.62
  -2  -3   4   21.95    0.71
  -2  -3   4   23.30    0.62
  -2  -3   4   22.78    0.72
   2   3  -4   22.42    0.63
   2   3  -4   21.74    0.66
   2   3  -4   22.03    0.80
  -4  -2   4   58.24    1.74
  -4  -2   4   59.90    1.60
  -4  -2   4   59.52    1.65
   4   2  -4   60.74    1.69
   4   2  -4   59.77    1.43
   4   2  -4   60.35    1.80
  -6  -1   4    1.96    0.31
  -6  -1   4    2.84    0.35
   6   1  -4    2.12    0.35
   6   1  -4    1.91    0.31
  -8   0   4    0.47    0.24
  -8   0   4    0.76    0.27
   6  -7   5    2.96    0.42
   6  -7   5    3.01    0.44
   4  -6   5    1.03    0.28
  -4   6  -5    1.38    0.18
  -4   6  -5    1.58    0.26
   2  -5   5   -0.14    0.16
   2  -5   5    0.10    0.11
   2  -5   5   -0.05    0.06
   2  -5   5    0.11    0.11
   2  -5   5   -0.05    0.09
  -2   5  -5    0.03    0.10
  -2   5  -5    0.00    0.07
  -2   5  -5   -0.19    0.13
   0  -4   5   53.05    1.23
   0  -4   5   55.01    1.51
   0  -4   5   54.72    1.25
   0  -4   5   52.48    1.48
   0  -4   5   56.59    1.30
   0   4  -5   54.50    1.29
   0   4  -5   52.32    1.46
   0   4  -5   52.78    1.28
  -2  -3   5    3.05    0.30
  -2  -3   5    2.46    0.22
  -2  -3   5    2.53    0.17
  -2  -3   5    2.37    0.18
  -2  -3   5    2.86    0.25
   2   3  -5    2.68    0.21
   2   3  -5    3.42    0.25
   2   3  -5    2.47    0.25
  -4  -2   5   46.81    1.47
  -4  -2   5   47.22    1.35
  -4  -2   5   44.69    1.34
   4   2  -5   47.66    1.19
   4   2  -5   43.52    1.47
  -6  -1   5    0.47    0.22
  -6  -1   5    0.30    0.19
  -6  -1   5    0.48    0.21
   6   1  -5    0.10    0.18
  -8   0   5   -0.13    0.17
  -8   0   5    0.15    0.22
   6  -7   6    3.44    0.47
   6  -7   6    3.18    0.45
   4  -6   6    0.18    0.21
   2  -5   6    7.92    0.42
   2  -5   6    6.82    0.48
  -2   5  -6    7.00    0.39
   0  -4   6    8.10    0.46
   0  -4   6    8.92    0.31
   0  -4   6    8.67    0.30
   0  -4   6    8.85    0.48
   0  -4   6    9.26    0.31
   0   4  -6    8.04    0.40
   0   4  -6    8.70    0.38
   0   4  -6    8.90    0.39
  -2  -3   6    0.94    0.19
  -2  -3   6    0.81    0.22
  -2  -3   6    0.61    0.14
  -2  -3   6    0.67    0.09
   2   3  -6    0.55    0.15
   2   3  -6    0.75    0.15
   2   3  -6    0.42    0.16
  -4  -2   6    3.41    0.31
  -4  -2   6    3.17    0.37
  -4  -2   6    3.21    0.32
   4   2  -6    2.95    0.35
  -6  -1   6    8.67    0.55
  -6  -1   6    8.22    0.54
  -6  -1   6    9.08    0.62
   6   1  -6    7.11    0.57
   6  -7   7    1.18    0.35
   6  -7   7    1.16    0.34
   4  -6   7    0.63    0.23
   4  -6   7    0.13    0.26
   2  -5   7   29.50    1.09
   2  -5   7   30.91    0.96
   0  -4   7    0.22    0.18
   0  -4   7    0.08    0.16
   0   4  -7    0.59    0.14
   0   4  -7    0.15    0.12
  -2  -3   7    3.43    0.34
  -2  -3   7    2.51    0.29
   2   3  -7    2.62    0.29
   2   3  -7    3.05    0.26
  -4  -2   7   15.51    0.71
  -4  -2   7   15.67    0.77
  -4  -2   7   14.97    0.64
   4   2  -7   15.34    0.77
  -6  -1   7    2.24    0.38
  -6  -1   7    3.60    0.40
  -6  -1   7    3.01    0.37
   6   1  -7    2.60    0.41
   4  -6   8    0.72    0.29
   4  -6   8    0.07    0.20
   2  -5   8    4.63    0.44
   0  -4   8    1.89    0.26
   0  -4   8    1.93    0.30
   0   4  -8    2.04    0.22
  -2  -3   8    0.06    0.16
  -2  -3   8    0.02    0.16
   2   3  -8   -0.02    0.12
  -4  -2   8    6.64    0.52
  -4  -2   8    5.80    0.46
   4   2  -8    5.72    0.49
  -6  -1   8    6.16    0.54
  -6  -1   8    5.06    0.52
   6   1  -8    6.14    0.61
   4  -6   9    0.30    0.25
   4  -6   9    0.12    0.23
   2  -5   9    2.94    0.41
   2  -5   9    2.42    0.36
   0  -4   9    0.59    0.20
   0  -4   9    0.19    0.20
   0  -4   9    0.12    0.18
  -2  -3   9    3.39    0.39
  -2  -3   9    3.58    0.38
  -2  -3   9    3.48    0.35
   2   3  -9    3.89    0.36
  -4  -2   9    0.38    0.22
  -4  -2   9    0.60    0.25
   4   2  -9    0.36    0.25
  -6  -1   9    0.06    0.23
  -6  -1   9   -0.26    0.22
   4  -6  10    0.22    0.27
   4  -6  10    0.33    0.29
   2  -5  10    4.18    0.51
   2  -5  10    5.60    0.51
   0  -4  10    8.85    0.60
   0  -4  10    8.02    0.60
  -2  -3  10    2.80    0.36
  -2  -3  10    2.41    0.38
  -4  -2  10   -0.29    0.18
  -4  -2  10    0.13    0.23
   2  -5  11    2.49    0.43
   2  -5  11    2.58    0.45
   0  -4  11    0.52    0.26
   0  -4  11    0.73    0.29
  -2  -3  11    3.41    0.40
  -2  -3  11    3.15    0.43
   1  -5 -10    1.59    0.38
  -1   5  10    1.28    0.33
   1   4  10    0.98    0.30
   1   4  10    0.52    0.28
   3   3  10    0.47    0.31
   3  -6  -9    2.05    0.44
  -3   6   9    2.43    0.39
  -3   6   9    2.03    0.34
  -3   6   9    1.78    0.37
   1  -5  -9    5.36    0.54
   1  -5  -9    5.13    0.46
  -1   5   9    4.37    0.44
  -1   5   9    5.10    0.44
   1   4   9    0.35    0.22
   1   4   9    0.29    0.22
   3   3   9   -0.16    0.20
   3  -6  -8    0.11    0.22
  -3   6   8   -0.01    0.14
  -3   6   8   -0.07    0.21
  -3   6   8   -0.01    0.19
   1  -5  -8    8.13    0.54
   1  -5  -8    7.11    0.57
   1  -5  -8    7.34    0.48
  -1   5   8    8.23    0.52
  -1   5   8    7.75    0.48
  -1   5   8    7.69    0.53
  -1   5   8    7.40    0.52
  -1  -4  -8    0.37    0.16
   1   4   8    0.10    0.19
   1   4   8    0.22    0.19
   3   3   8   14.63    0.87
   5   2   8    2.60    0.48
   5  -7  -7    0.59    0.37
  -5   7   7    0.87    0.30
  -5   7   7    1.22    0.28
   3  -6  -7    3.10    0.45
  -3   6   7    2.86    0.37
  -3   6   7    3.41    0.40
  -3   6   7    3.08    0.34
   1  -5  -7    2.80    0.33
   1  -5  -7    3.14    0.39
   1  -5  -7    2.87    0.31
  -1   5   7    2.57    0.32
  -1   5   7    2.37    0.31
  -1   5   7    2.91    0.31
  -1   5   7    3.15    0.31
  -1  -4  -7    0.47    0.16
  -1  -4  -7    0.32    0.15
   1   4   7    0.83    0.25
   1   4   7    0.75    0.19
   1   4   7    0.55    0.19
  -3  -3  -7   12.13    0.59
   3   3   7   10.26    0.69
   5   2   7    4.15    0.52
   5  -7  -6   -0.04    0.22
  -5   7   6    0.07    0.19
  -5   7   6   -0.10    0.14
   3  -6  -6    8.59    0.62
  -3   6   6    8.88    0.55
  -3   6   6    7.82    0.55
  -3   6   6    8.74    0.50
   1  -5  -6    6.08    0.47
   1  -5  -6    6.03    0.41
   1  -5  -6    6.39    0.44
  -1   5   6    6.28    0.43
  -1   5   6    6.11    0.41
  -1   5   6    6.38    0.43
  -1   5   6    7.07    0.45
  -1  -4  -6   15.92    0.67
  -1  -4  -6   16.98    0.66
   1   4   6   16.05    0.76
  -3  -3  -6   41.58    1.29
   3   3   6   42.00    1.50
  -5  -2  -6    1.28    0.26
   5   2   6    0.48    0.24
   7   1   6    0.77    0.33
   5  -7  -5    0.12    0.25
  -5   7   5    0.20    0.16
  -5   7   5    0.45    0.22
   3  -6  -5   49.49    1.67
  -3   6   5   51.64    1.51
  -3   6   5   51.52    1.58
   1  -5  -5   18.25    0.78
   1  -5  -5   18.59    0.74
   1  -5  -5   18.74    0.76
  -1   5   5   19.55    0.75
  -1   5   5   17.83    0.71
  -1   5   5   18.59    0.74
  -1   5   5   18.99    0.72
  -1  -4  -5    4.90    0.33
  -1  -4  -5    4.92    0.35
   1   4   5    5.29    0.40
   1   4   5    5.33    0.34
  -3  -3  -5    7.52    0.24
  -3  -3  -5    7.27    0.44
   3   3   5    7.74    0.54
  -5  -2  -5   -0.02    0.15
   5   2   5   -0.13    0.14
  -7  -1  -5    6.71    0.55
   7   1   5    7.08    0.62
   7  -8  -4    4.06    0.59
  -7   8   4    3.91    0.46
  -7   8   4    3.29    0.42
   5  -7  -4    1.80    0.38
  -5   7   4    1.69    0.28
  -5   7   4    1.96    0.32
   3  -6  -4    9.03    0.59
  -3   6   4    9.97    0.50
  -3   6   4    8.74    0.52
   1  -5  -4   14.93    0.65
   1  -5  -4   15.88    0.66
  -1   5   4   13.64    0.61
  -1   5   4   14.92    0.61
  -1   5   4   14.97    0.59
  -1  -4  -4   19.43    0.73
  -1  -4  -4   19.25    0.69
   1   4   4   20.33    0.63
   1   4   4   19.95    0.79
  -3  -3  -4   14.35    0.41
  -3  -3  -4   14.88    0.57
  -3  -3  -4   14.30    0.63
   3   3   4   15.25    0.72
  -5  -2  -4    0.16    0.16
   5   2   4    0.45    0.19
  -7  -1  -4    2.42    0.37
   7   1   4    2.23    0.40
   7  -8  -3   -0.15    0.30
  -7   8   3    0.24    0.19
  -7   8   3    0.28    0.25
   5  -7  -3    0.58    0.27
  -5   7   3    0.58    0.21
  -5   7   3    0.35    0.18
   3  -6  -3   21.15    0.88
   3  -6  -3   21.60    0.87
  -3   6   3   21.01    0.78
  -3   6   3   21.45    0.82
   1  -5  -3   12.58    0.56
   1  -5  -3   12.69    0.55
  -1   5   3   12.86    0.55
  -1   5   3   12.43    0.54
  -1  -4  -3   43.09    1.14
  -1  -4  -3   42.53    1.21
  -1  -4  -3   42.05    1.23
   1   4   3   41.94    1.31
   1   4   3   44.48    1.09
  -3  -3  -3    8.44    0.29
  -3  -3  -3    7.78    0.31
  -3  -3  -3    8.28    0.40
  -3  -3  -3    7.78    0.44
   3   3   3    8.30    0.50
   3   3   3    8.32    0.43
  -5  -2  -3    2.89    0.33
   5   2   3    3.26    0.30
   5   2   3    3.35    0.36
  -7  -1  -3    4.55    0.46
   7   1   3    5.43    0.52
   7  -8  -2   -0.23    0.28
  -7   8   2    0.16    0.19
  -7   8   2    0.25    0.23
   5  -7  -2    0.23    0.23
  -5   7   2    0.44    0.20
  -5   7   2    0.10    0.15
   3  -6  -2    9.85    0.53
   3  -6  -2   10.35    0.32
   3  -6  -2    9.04    0.55
   3  -6  -2    9.48    0.34
  -3   6   2    9.23    0.49
  -3   6   2    9.26    0.47
   1  -5  -2   17.88    0.67
   1  -5  -2   16.51    0.63
  -1   5   2   17.75    0.65
  -1   5   2   17.53    0.64
  -1  -4  -2   16.02    0.59
  -1  -4  -2   16.39    0.48
  -1  -4  -2   15.83    0.61
   1   4   2   15.65    0.63
  -3  -3  -2    2.20    0.25
  -3  -3  -2    1.87    0.21
  -3  -3  -2    1.94    0.15
  -3  -3  -2    2.00    0.17
   3   3   2    1.75    0.21
   3   3   2    2.38    0.26
  -5  -2  -2    1.35    0.21
  -5  -2  -2    1.68    0.19
  -5  -2  -2    1.32    0.25
   5   2   2    1.49    0.24
   5   2   2    1.18    0.24
  -7  -1  -2    0.19    0.22
   7   1   2    0.70    0.25
   7  -8  -1    0.11    0.19
   7  -8  -1   -0.10    0.29
  -7   8   1   -0.19    0.16
  -7   8   1    0.02    0.18
   5  -7  -1    2.85    0.34
   5  -7  -1    2.53    0.39
  -5   7   1    2.56    0.30
  -5   7   1    2.61    0.31
   3  -6  -1   14.74    0.44
   3  -6  -1   12.54    0.60
   3  -6  -1   13.92    0.65
   3  -6  -1   14.82    0.47
  -3   6   1   13.56    0.60
  -3   6   1   12.97    0.56
   1  -5  -1    9.25    0.24
   1  -5  -1    9.54    0.42
   1  -5  -1    9.24    0.24
   1  -5  -1    9.11    0.44
  -1   5   1   10.16    0.43
  -1   5   1    9.48    0.43
  -1  -4  -1    1.28    0.10
  -1  -4  -1    1.21    0.10
  -1  -4  -1    1.70    0.19
  -1  -4  -1    1.33    0.17
  -1  -4  -1    1.30    0.09
  -3  -3  -1    0.27    0.12
  -3  -3  -1    0.30    0.09
  -3  -3  -1    0.24    0.13
  -3  -3  -1    0.26    0.12
   3   3   1    0.42    0.14
   3   3   1    0.17    0.10
  -5  -2  -1    9.40    0.41
  -5  -2  -1    9.04    0.54
  -5  -2  -1    8.92    0.47
   5   2   1    9.56    0.52
   5   2   1    8.93    0.51
  -7  -1  -1   14.91    0.78
   7   1   1   14.63    0.76
   7   1   1   14.06    0.73
   7  -8   0    2.54    0.47
   7  -8   0    3.22    0.41
  -7   8   0    1.94    0.33
  -7   8   0    2.78    0.36
   5  -7   0    0.82    0.21
   5  -7   0    0.76    0.21
   5  -7   0    0.72    0.30
  -5   7   0    1.07    0.23
  -5   7   0    0.51    0.18
   3  -6   0    9.41    0.49
   3  -6   0    9.71    0.40
   3  -6   0    9.66    0.54
   3  -6   0   10.15    0.37
  -3   6   0   10.61    0.48
  -3   6   0    9.82    0.48
   1  -5   0    0.13    0.13
   1  -5   0    0.27    0.08
   1  -5   0    0.12    0.09
   1  -5   0    0.03    0.06
  -1   5   0    0.25    0.10
  -1  -4   0   82.00    2.12
  -1  -4   0   85.37    1.92
  -1  -4   0   85.03    1.80
  -1  -4   0   85.33    2.07
  -1  -4   0   83.00    1.78
   1   4   0   83.26    2.18
  -3  -3   0  134.28    2.89
  -3  -3   0  137.11    3.30
  -3  -3   0  133.67    3.21
  -3  -3   0  137.13    2.85
   3   3   0  132.73    3.35
   3   3   0  130.18    3.36
   3   3   0  137.31    2.74
   3   3   0  138.04    2.75
  -5  -2   0    1.67    0.28
  -5  -2   0    1.93    0.26
  -5  -2   0    1.67    0.25
   5   2   0    1.89    0.24
   5   2   0    1.95    0.27
  -7  -1   0   10.38    0.57
  -7  -1   0   11.06    0.67
   7   1   0   10.87    0.67
   7  -8   1    0.05    0.18
   7  -8   1    0.57    0.33
  -7   8  -1    0.24    0.19
  -7   8  -1    0.44    0.22
   5  -7   1    4.16    0.36
   5  -7   1    3.57    0.44
  -5   7  -1    3.76    0.33
  -5   7  -1    4.24    0.35
   3  -6   1    8.78    0.53
   3  -6   1    9.00    0.39
   3  -6   1    8.50    0.36
   3  -6   1    8.89    0.45
  -3   6  -1    8.81    0.42
  -3   6  -1    8.88    0.44
   1  -5   1   49.63    1.34
   1  -5   1   51.64    1.16
   1  -5   1   50.26    1.17
   1  -5   1   51.74    1.36
   1  -5   1   50.40    1.39
  -1   5  -1   50.71    1.06
  -1   5  -1   51.10    1.31
  -1  -4   1    3.27    0.17
  -1  -4   1    2.73    0.21
  -1  -4   1    2.95    0.20
  -1  -4   1    2.81    0.17
  -1  -4   1    2.86    0.25
   1   4  -1    2.95    0.15
   1   4  -1    2.80    0.23
   1   4  -1    2.84    0.15
  -3  -3   1    0.20    0.13
  -3  -3   1    0.27    0.10
  -3  -3   1    0.18    0.12
  -3  -3   1    0.27    0.15
   3   3  -1    0.38    0.12
   3   3  -1    0.47    0.14
   3   3  -1    0.36    0.08
   3   3  -1    0.45    0.09
  -5  -2   1    0.22    0.18
  -5  -2   1    0.12    0.15
  -5  -2   1    0.16    0.16
   5   2  -1    0.03    0.13
  -7  -1   1    0.47    0.22
  -7  -1   1    0.12    0.17
   7   1  -1    0.11    0.20
   7  -8   2    1.42    0.41
  -7   8  -2    1.73    0.29
   5  -7   2    1.12    0.32
   5  -7   2    0.77    0.19
  -5   7  -2    1.09    0.22
  -5   7  -2    0.56    0.18
   3  -6   2    4.02    0.37
   3  -6   2    3.99    0.30
   3  -6   2    3.44    0.24
   3  -6   2    3.88    0.27
  -3   6  -2    4.15    0.28
  -3   6  -2    4.00    0.25
  -3   6  -2    3.61    0.21
   1  -5   2    7.52    0.39
   1  -5   2    8.14    0.40
   1  -5   2    7.74    0.35
   1  -5   2    7.73    0.31
   1  -5   2    7.72    0.31
  -1   5  -2    7.92    0.30
  -1   5  -2    7.71    0.35
  -1   5  -2    7.70    0.29
  -1  -4   2  147.61    3.06
  -1  -4   2  149.51    3.34
  -1  -4   2  142.10    3.50
  -1  -4   2  144.52    3.04
  -1  -4   2  144.45    3.33
   1   4  -2  147.80    3.02
   1   4  -2  144.06    3.04
   1   4  -2  144.68    3.55
  -3  -3   2    0.09    0.09
  -3  -3   2   -0.01    0.12
  -3  -3   2   -0.03    0.09
  -3  -3   2    0.00    0.08
  -3  -3   2    0.26    0.12
   3   3  -2    0.11    0.12
   3   3  -2    0.14    0.08
   3   3  -2   -0.12    0.09
   3   3  -2    0.11    0.08
  -5  -2   2    5.32    0.43
  -5  -2   2    4.55    0.39
  -5  -2   2    5.21    0.37
   5   2  -2    4.68    0.41
   5   2  -2    4.82    0.29
   5   2  -2    4.57    0.35
  -7  -1   2    0.05    0.18
  -7  -1   2    0.15    0.18
   7  -8   3   -0.05    0.21
   7  -8   3   -0.22    0.25
  -7   8  -3   -0.24    0.15
   5  -7   3    6.95    0.57
   5  -7   3    6.93    0.43
  -5   7  -3    6.96    0.42
   3  -6   3    6.00    0.45
   3  -6   3    5.81    0.33
   3  -6   3    5.99    0.32
   3  -6   3    6.10    0.36
  -3   6  -3    6.22    0.33
  -3   6  -3    6.01    0.34
   1  -5   3    2.44    0.23
   1  -5   3    1.56    0.16
   1  -5   3    2.62    0.19
   1  -5   3    2.35    0.18
   1  -5   3    2.96    0.26
  -1   5  -3    2.44    0.18
  -1   5  -3    2.54    0.18
  -1   5  -3    2.33    0.19
  -1  -4   3   50.26    1.31
  -1  -4   3   49.43    1.18
  -1  -4   3   50.25    1.29
  -1  -4   3   49.17    1.17
  -1  -4   3   51.09    1.44
   1   4  -3   52.32    1.18
   1   4  -3   49.85    1.20
   1   4  -3   48.41    1.41
  -3  -3   3    9.29    0.50
  -3  -3   3    9.13    0.38
  -3  -3   3    9.35    0.39
  -3  -3   3    8.88    0.45
  -3  -3   3    9.88    0.38
   3   3  -3    9.39    0.50
   3   3  -3    9.34    0.36
   3   3  -3    9.85    0.43
  -5  -2   3   14.72    0.71
  -5  -2   3   16.17    0.75
  -5  -2   3   15.65    0.57
   5   2  -3   14.86    0.75
   5   2  -3   16.44    0.56
   5   2  -3   15.97    0.67
  -7  -1   3    0.27    0.19
  -7  -1   3    0.63    0.25
   7  -8   4   -0.01    0.26
   7  -8   4    0.34    0.26
   5  -7   4   17.87    0.66
   5  -7   4   16.69    0.85
  -5   7  -4   18.18    0.70
   3  -6   4   14.50    0.52
   3  -6   4   13.09    0.68
   3  -6   4   13.59    0.57
  -3   6  -4   14.19    0.56
  -3   6  -4   14.21    0.52
   1  -5   4    0.06    0.07
   1  -5   4   -0.07    0.09
   1  -5   4    0.11    0.14
   1  -5   4    0.47    0.12
   1  -5   4    0.13    0.12
  -1   5  -4   -0.05    0.07
  -1   5  -4    0.13    0.09
  -1  -4   4    3.54    0.27
  -1  -4   4    3.29    0.23
  -1  -4   4    4.43    0.24
  -1  -4   4    4.17    0.34
  -1  -4   4    4.09    0.23
   1   4  -4    3.77    0.25
   1   4  -4    4.29    0.24
   1   4  -4    3.46    0.28
  -3  -3   4   27.89    0.86
  -3  -3   4   28.04    0.77
  -3  -3   4   28.22    1.01
  -3  -3   4   28.51    0.92
   3   3  -4   29.25    1.02
   3   3  -4   28.87    0.79
   3   3  -4   28.13    0.84
  -5  -2   4  115.72    2.99
  -5  -2   4  116.65    3.11
  -5  -2   4  119.62    2.92
   5   2  -4  121.77    2.64
   5   2  -4  115.35    3.19
  -7  -1   4    1.08    0.29
  -7  -1   4    0.86    0.27
   7  -8   5    1.09    0.38
   7  -8   5    0.15    0.26
   5  -7   5    2.10    0.39
   3  -6   5    5.88    0.33
   3  -6   5    6.47    0.50
   3  -6   5    5.75    0.38
  -3   6  -5    5.61    0.39
  -3   6  -5    6.02    0.31
   1  -5   5   40.96    1.29
   1  -5   5   44.07    1.10
   1  -5   5   44.33    1.08
   1  -5   5   42.93    1.27
  -1   5  -5   44.82    1.11
  -1   5  -5   42.98    1.12
  -1  -4   5   56.95    1.33
  -1  -4   5   57.15    1.56
  -1  -4   5   57.42    1.44
  -1  -4   5   57.08    1.63
  -1  -4   5   58.24    1.32
   1   4  -5   56.41    1.36
   1   4  -5   57.35    1.61
   1   4  -5   58.99    1.39
  -3  -3   5    1.50    0.16
  -3  -3   5    1.52    0.21
  -3  -3   5    1.64    0.22
  -3  -3   5    1.59    0.27
   3   3  -5    1.86    0.20
   3   3  -5    1.39    0.24
  -5  -2   5   25.47    0.98
  -5  -2   5   27.11    1.06
  -5  -2   5   26.83    0.93
   5   2  -5   25.90    1.01
   5   2  -5   26.79    1.10
  -7  -1   5    1.29    0.32
  -7  -1   5    1.67    0.32
   5  -7   6    2.16    0.38
   5  -7   6    2.22    0.38
   3  -6   6   10.09    0.60
  -3   6  -6    9.45    0.49
   1  -5   6   35.80    1.20
   1  -5   6   37.67    1.15
  -1   5  -6   37.29    1.02
  -1  -4   6    9.86    0.38
  -1  -4   6    9.64    0.53
  -1  -4   6    8.64    0.48
  -1  -4   6    9.61    0.34
   1   4  -6    9.60    0.40
   1   4  -6    9.45    0.48
   1   4  -6    9.68    0.42
  -3  -3   6    2.13    0.30
  -3  -3   6    2.44    0.27
   3   3  -6    2.49    0.30
  -5  -2   6    2.03    0.30
  -5  -2   6    1.73    0.31
  -5  -2   6    2.24    0.29
   5   2  -6    2.15    0.34
   5   2  -6    2.48    0.34
  -7  -1   6    0.47    0.24
  -7  -1   6    0.63    0.27
   5  -7   7   -0.28    0.16
   5  -7   7   -0.19    0.21
   3  -6   7    0.06    0.19
   1  -5   7   31.24    1.07
   1  -5   7   37.59    1.19
  -1  -4   7    9.10    0.28
  -1  -4   7   10.88    0.58
  -1  -4   7   10.56    0.55
   1   4  -7   10.87    0.52
   1   4  -7   10.82    0.46
  -3  -3   7    0.34    0.21
  -3  -3   7    0.47    0.17
  -3  -3   7    0.18    0.19
   3   3  -7    0.38    0.19
  -5  -2   7    0.06    0.18
  -5  -2   7    0.04    0.18
  -5  -2   7   -0.28    0.14
   5   2  -7    0.00    0.20
  -7  -1   7    0.13    0.22
  -7  -1   7    0.21    0.24
   7   1  -7    0.53    0.29
   5  -7   8    0.24    0.26
   5  -7   8    0.62    0.28
   1  -5   8    0.81    0.24
   1  -5   8    0.26    0.16
  -1  -4   8    5.87    0.44
  -1  -4   8    6.69    0.47
   1   4  -8    6.19    0.40
  -3  -3   8   12.34    0.66
  -3  -3   8   11.83    0.68
   3   3  -8   12.41    0.67
  -5  -2   8   14.00    0.74
  -5  -2   8   13.72    0.78
   5   2  -8   14.87    0.85
   3  -6   9    0.15    0.22
   3  -6   9    0.10    0.24
   1  -5   9    0.51    0.25
  -1  -4   9   14.55    0.75
  -1  -4   9   15.12    0.72
  -3  -3   9    2.67    0.37
  -3  -3   9    3.15    0.38
   3   3  -9    2.41    0.34
  -5  -2   9    5.10    0.50
  -5  -2   9    5.05    0.52
   3  -6  10    0.48    0.29
   3  -6  10    0.83    0.32
   1  -5  10    0.85    0.27
   1  -5  10    0.74    0.27
  -1  -4  10    6.43    0.50
  -1  -4  10    6.38    0.53
  -1  -4  10    5.92    0.50
  -3  -3  10    0.07    0.20
  -3  -3  10   -0.10    0.21
   1  -5  11    0.84    0.32
   1  -5  11    0.86    0.31
  -1  -4  11    0.24    0.24
  -3  -3  11    0.24    0.25
  -3  -3  11    0.34    0.25
   0   5  10    4.17    0.46
   0   5  10    4.82    0.53
   2   4  10    0.59    0.31
   2  -6  -9    0.19    0.18
   2  -6  -9    0.29    0.21
   2  -6  -9    0.23    0.25
  -2   6   9    0.18    0.21
  -2   6   9    0.09    0.23
   0   5   9    7.02    0.58
   0   5   9    6.21    0.50
   2   4   9    3.06    0.47
   4   3   9    4.43    0.58
   4  -7  -8    2.42    0.48
  -4   7   8    2.15    0.36
  -4   7   8    1.68    0.36
   2  -6  -8    0.58    0.27
   2  -6  -8    0.68    0.22
   2  -6  -8    1.29    0.28
  -2   6   8    0.72    0.26
  -2   6   8    1.24    0.26
  -2   6   8    0.64    0.23
   0  -5  -8    4.13    0.38
   0  -5  -8    3.55    0.36
   0   5   8    3.83    0.38
   0   5   8    3.98    0.43
   0   5   8    4.79    0.40
   2   4   8    1.92    0.37
   4   3   8   25.44    1.23
   4  -7  -7    4.58    0.54
  -4   7   7    4.15    0.46
  -4   7   7    4.48    0.44
   2  -6  -7    0.10    0.12
   2  -6  -7    0.10    0.16
   2  -6  -7   -0.03    0.19
  -2   6   7    0.08    0.15
  -2   6   7   -0.11    0.20
  -2   6   7   -0.18    0.17
   0  -5  -7    0.91    0.21
   0  -5  -7    1.01    0.21
   0   5   7    0.56    0.19
   0   5   7    0.69    0.22
   0   5   7    1.30    0.27
   0   5   7    1.01    0.22
  -2  -4  -7    2.53    0.29
   2   4   7    1.30    0.30
  -4  -3  -7    0.82    0.23
   4   3   7    0.94    0.29
   6   2   7    0.23    0.25
  -6   8   6    0.05    0.21
   4  -7  -6    0.49    0.26
  -4   7   6    0.92    0.23
  -4   7   6    0.91    0.27
   2  -6  -6   23.90    1.00
   2  -6  -6   24.81    1.06
  -2   6   6   25.30    0.96
  -2   6   6   24.97    0.97
  -2   6   6   28.57    0.99
   0  -5  -6    0.07    0.11
   0  -5  -6    0.18    0.13
   0  -5  -6   -0.04    0.14
   0   5   6   -0.03    0.13
   0   5   6    0.10    0.14
   0   5   6    0.22    0.18
   0   5   6    0.27    0.15
  -2  -4  -6   13.86    0.63
  -2  -4  -6   14.32    0.59
   2   4   6   11.92    0.70
  -4  -3  -6    7.99    0.51
   4   3   6    6.81    0.57
  -6  -2  -6    3.01    0.39
   6   2   6    3.67    0.50
   6  -8  -5   -0.10    0.27
  -6   8   5    0.09    0.21
  -6   8   5    0.00    0.19
   4  -7  -5    0.87    0.29
  -4   7   5    1.07    0.27
  -4   7   5    1.18    0.25
   2  -6  -5   67.47    2.02
   2  -6  -5   71.11    2.02
  -2   6   5   69.94    1.95
  -2   6   5   68.27    1.91
  -2   6   5   64.36    1.86
   0  -5  -5   65.10    1.78
   0  -5  -5   63.07    1.77
   0  -5  -5   61.17    1.74
   0   5   5   63.13    1.84
   0   5   5   61.78    1.72
   0   5   5   60.56    1.70
  -2  -4  -5   10.29    0.48
  -2  -4  -5    9.98    0.52
   2   4   5    9.82    0.58
  -4  -3  -5    4.09    0.36
   4   3   5    3.60    0.42
  -6  -2  -5    1.86    0.33
   6   2   5    1.86    0.38
   6  -8  -4    3.49    0.51
  -6   8   4    4.49    0.47
  -6   8   4    4.42    0.44
   4  -7  -4    8.56    0.61
  -4   7   4    9.56    0.57
  -4   7   4    9.86    0.55
   2  -6  -4   17.19    0.77
   2  -6  -4   16.29    0.74
  -2   6   4   17.22    0.73
  -2   6   4   17.33    0.71
   0  -5  -4   16.92    0.65
   0  -5  -4   16.91    0.69
   0  -5  -4   16.86    0.67
   0   5   4   17.59    0.61
   0   5   4   17.13    0.68
   0   5   4   16.63    0.66
   0   5   4   15.63    0.69
  -2  -4  -4   88.92    2.29
  -2  -4  -4   92.46    2.28
   2   4   4   85.06    2.44
  -4  -3  -4    6.34    0.43
   4   3   4    5.69    0.47
   4   3   4    6.26    0.39
  -6  -2  -4    1.16    0.27
   6   2   4    0.92    0.28
   6  -8  -3    0.49    0.31
   6  -8  -3    0.24    0.19
  -6   8   3    0.13    0.19
  -6   8   3    0.18    0.19
   4  -7  -3    4.30    0.45
   4  -7  -3    5.76    0.46
  -4   7   3    4.86    0.38
  -4   7   3    4.88    0.42
   2  -6  -3   20.17    0.81
   2  -6  -3   20.13    0.81
  -2   6   3   19.66    0.78
  -2   6   3   20.44    0.76
   0  -5  -3   11.78    0.48
   0  -5  -3   10.89    0.51
   0  -5  -3   11.45    0.53
   0   5   3   11.64    0.52
   0   5   3   11.56    0.55
  -2  -4  -3   71.24    1.89
  -2  -4  -3   72.90    1.73
  -2  -4  -3   70.26    1.91
   2   4   3   73.82    1.70
   2   4   3   72.86    2.05
  -4  -3  -3   18.37    0.68
  -4  -3  -3   16.88    0.74
   4   3   3   18.42    0.74
   4   3   3   17.38    0.80
  -6  -2  -3    0.13    0.17
   6   2   3    0.10    0.18
  -8  -1  -3    0.80    0.31
   8   1   3    0.63    0.30
   6  -8  -2    4.25    0.54
   6  -8  -2    4.11    0.45
  -6   8   2    4.63    0.44
  -6   8   2    3.40    0.39
   4  -7  -2    0.85    0.22
   4  -7  -2    1.03    0.29
  -4   7   2    1.08    0.22
  -4   7   2    0.88    0.23
   2  -6  -2    7.04    0.44
   2  -6  -2    6.94    0.43
  -2   6   2    7.01    0.42
  -2   6   2    7.44    0.41
   0  -5  -2   13.88    0.59
   0  -5  -2   15.51    0.53
   0  -5  -2   15.01    0.60
   0   5   2   14.86    0.58
  -2  -4  -2    0.01    0.07
  -2  -4  -2    0.07    0.11
  -2  -4  -2    0.37    0.12
  -2  -4  -2    0.04    0.06
   2   4   2   -0.08    0.06
   2   4   2    0.10    0.10
  -4  -3  -2   14.81    0.49
  -4  -3  -2   15.73    0.62
  -4  -3  -2   13.49    0.66
   4   3   2   13.99    0.64
   4   3   2   14.60    0.68
  -6  -2  -2    6.47    0.50
   6   2   2    6.42    0.49
   6   2   2    5.85    0.46
  -8  -1  -2    0.50    0.27
   6  -8  -1    2.51    0.36
   6  -8  -1    2.43    0.44
  -6   8   1    2.61    0.35
  -6   8   1    2.60    0.34
   4  -7  -1    5.40    0.47
   4  -7  -1    5.21    0.40
  -4   7   1    4.75    0.36
  -4   7   1    5.47    0.40
   2  -6  -1    5.49    0.25
   2  -6  -1    5.83    0.39
   2  -6  -1    5.49    0.22
   2  -6  -1    5.69    0.37
  -2   6   1    5.86    0.35
  -2   6   1    5.22    0.36
   0  -5  -1    3.95    0.15
   0  -5  -1    4.43    0.16
   0  -5  -1    4.11    0.29
   0  -5  -1    4.60    0.26
   0  -5  -1    4.12    0.29
   0   5   1    4.65    0.30
  -2  -4  -1    0.04    0.06
  -2  -4  -1    0.01    0.08
  -2  -4  -1    0.06    0.09
  -2  -4  -1    0.30    0.12
   2   4   1   -0.10    0.07
   2   4   1    0.06    0.10
  -4  -3  -1    0.12    0.15
  -4  -3  -1    0.30    0.16
  -4  -3  -1    0.13    0.10
  -4  -3  -1    0.26    0.14
   4   3   1    0.22    0.13
   4   3   1    0.12    0.13
  -6  -2  -1    3.68    0.40
  -6  -2  -1    4.06    0.34
   6   2   1    4.84    0.42
   6   2   1    3.80    0.38
  -8  -1  -1    0.69    0.27
   6  -8   0    0.31    0.31
   6  -8   0    0.13    0.18
  -6   8   0    0.41    0.18
  -6   8   0    0.57    0.22
   4  -7   0    0.29    0.25
   4  -7   0    0.11    0.12
   4  -7   0    0.12    0.17
  -4   7   0    0.08    0.13
  -4   7   0   -0.01    0.14
   2  -6   0   13.60    0.45
   2  -6   0   15.10    0.61
   2  -6   0   13.72    0.43
   2  -6   0   12.90    0.58
  -2   6   0   13.43    0.55
   0  -5   0   21.50    0.75
   0  -5   0   23.78    0.68
   0  -5   0   22.71    0.58
   0  -5   0   22.20    0.59
   0  -5   0   22.31    0.77
   0   5   0   23.31    0.74
  -2  -4   0   74.92    1.60
  -2  -4   0   72.49    1.88
  -2  -4   0   71.38    1.92
  -2  -4   0   73.17    1.64
   2   4   0   71.57    1.97
  -4  -3   0   10.99    0.54
  -4  -3   0   10.11    0.46
  -4  -3   0   10.60    0.55
  -4  -3   0   10.34    0.41
   4   3   0    9.44    0.52
   4   3   0   10.14    0.51
   4   3   0   10.56    0.33
  -6  -2   0   25.45    1.03
  -6  -2   0   24.65    0.94
   6   2   0   26.45    0.97
   6   2   0   24.36    1.01
  -8  -1   0    9.84    0.70
   6  -8   1   -0.05    0.16
   6  -8   1   -0.20    0.27
  -6   8  -1    0.21    0.16
  -6   8  -1   -0.12    0.16
   4  -7   1    1.32    0.22
   4  -7   1    1.60    0.24
   4  -7   1    1.84    0.34
  -4   7  -1    1.61    0.23
  -4   7  -1    1.47    0.24
   2  -6   1   79.34    1.74
   2  -6   1   78.06    1.76
   2  -6   1   75.65    2.05
   2  -6   1   77.22    2.05
  -2   6  -1   79.21    1.95
   0  -5   1   71.24    1.60
   0  -5   1   71.40    1.59
   0  -5   1   72.96    1.91
   0  -5   1   72.62    1.82
   0  -5   1   73.38    1.77
   0   5  -1   72.22    1.79
  -2  -4   1   20.56    0.76
  -2  -4   1   21.68    0.60
  -2  -4   1   21.33    0.63
  -2  -4   1   21.11    0.75
  -2  -4   1   21.82    0.53
   2   4  -1   21.49    0.55
   2   4  -1   22.29    0.54
   2   4  -1   20.69    0.78
  -4  -3   1   23.37    0.69
  -4  -3   1   23.13    0.87
  -4  -3   1   23.24    0.74
  -4  -3   1   22.70    0.86
   4   3  -1   23.33    0.63
   4   3  -1   22.15    0.88
  -6  -2   1    3.24    0.39
  -6  -2   1    3.20    0.35
   6   2  -1    3.23    0.39
  -8  -1   1    0.69    0.25
  -8  -1   1    0.27    0.23
   6  -8   2   12.35    0.66
   6  -8   2   11.90    0.80
  -6   8  -2   12.76    0.64
  -6   8  -2   12.40    0.64
   4  -7   2    1.00    0.20
   4  -7   2    1.01    0.30
  -4   7  -2    0.99    0.19
   2  -6   2   16.66    0.54
   2  -6   2   17.39    0.70
   2  -6   2   17.46    0.65
   2  -6   2   16.11    0.54
  -2   6  -2   16.74    0.50
  -2   6  -2   16.53    0.60
  -2   6  -2   16.79    0.48
   0  -5   2    3.09    0.22
   0  -5   2    2.90    0.19
   0  -5   2    2.72    0.25
   0  -5   2    3.04    0.24
   0   5  -2    2.41    0.23
   0   5  -2    2.89    0.18
   0   5  -2    2.90    0.19
  -2  -4   2   24.88    0.69
  -2  -4   2   23.88    0.87
  -2  -4   2   25.23    0.83
  -2  -4   2   25.37    0.67
  -2  -4   2   24.70    0.71
   2   4  -2   24.98    0.89
   2   4  -2   25.09    0.66
   2   4  -2   25.45    0.69
  -4  -3   2   36.98    1.02
  -4  -3   2   37.38    1.20
  -4  -3   2   36.52    1.21
   4   3  -2   35.51    1.24
   4   3  -2   37.80    1.04
   4   3  -2   38.42    0.95
  -6  -2   2   14.00    0.70
  -6  -2   2   14.08    0.73
  -6  -2   2   14.14    0.60
   6   2  -2   14.34    0.76
  -8  -1   2    3.86    0.48
  -8  -1   2    4.43    0.45
   6  -8   3    3.04    0.46
  -6   8  -3    4.08    0.37
   4  -7   3    0.32    0.15
   4  -7   3    0.65    0.28
  -4   7  -3    0.21    0.13
   2  -6   3    0.53    0.21
   2  -6   3    0.68    0.15
   2  -6   3    0.55    0.15
   2  -6   3    0.60    0.14
  -2   6  -3    0.73    0.13
  -2   6  -3    0.53    0.13
  -2   6  -3    0.57    0.15
   0  -5   3   18.38    0.55
   0  -5   3   17.18    0.62
   0  -5   3   17.34    0.55
   0  -5   3   17.99    0.61
   0  -5   3   18.37    0.70
   0   5  -3   18.85    0.55
   0   5  -3   18.54    0.55
   0   5  -3   17.37    0.67
  -2  -4   3   29.67    0.81
  -2  -4   3   29.96    0.83
  -2  -4   3   27.56    0.98
  -2  -4   3   30.02    0.79
  -2  -4   3   29.72    0.92
   2   4  -3   30.74    0.83
   2   4  -3   28.62    0.99
   2   4  -3   30.26    0.78
  -4  -3   3   76.49    2.06
  -4  -3   3   76.37    1.90
  -4  -3   3   78.25    2.13
  -4  -3   3   77.48    1.79
   4   3  -3   73.34    2.16
   4   3  -3   74.75    1.96
   4   3  -3   76.98    1.75
  -6  -2   3    0.12    0.17
  -6  -2   3    0.12    0.18
   6   2  -3   -0.09    0.16
  -8  -1   3    0.04    0.20
  -8  -1   3    0.54    0.27
   6  -8   4    0.46    0.31
  -6   8  -4    0.28    0.17
   4  -7   4    4.35    0.43
   4  -7   4    4.81    0.32
   4  -7   4    4.63    0.35
  -4   7  -4    4.18    0.31
   2  -6   4   21.34    0.79
   2  -6   4   22.39    0.71
   2  -6   4   21.20    0.67
   2  -6   4   20.36    0.82
  -2   6  -4   22.06    0.68
  -2   6  -4   22.09    0.70
   0  -5   4    7.83    0.33
   0  -5   4    7.23    0.34
   0  -5   4    7.23    0.33
   0  -5   4    7.93    0.44
   0  -5   4    7.56    0.40
   0   5  -4    6.95    0.38
   0   5  -4    8.13    0.35
   0   5  -4    7.77    0.35
  -2  -4   4   -0.01    0.11
  -2  -4   4    0.25    0.17
  -2  -4   4    0.31    0.11
  -2  -4   4    0.28    0.12
  -2  -4   4    0.39    0.13
   2   4  -4    0.26    0.14
   2   4  -4    0.02    0.10
   2   4  -4    0.16    0.11
  -4  -3   4   13.34    0.54
  -4  -3   4   11.61    0.64
  -4  -3   4   11.80    0.60
  -4  -3   4   13.38    0.49
   4   3  -4   12.83    0.66
   4   3  -4   12.68    0.58
   4   3  -4   13.15    0.50
  -6  -2   4    0.47    0.21
  -6  -2   4    0.29    0.20
   6   2  -4    0.44    0.23
  -8  -1   4   -0.22    0.20
  -8  -1   4    0.02    0.20
   6  -8   5    0.23    0.23
   6  -8   5    0.84    0.34
   4  -7   5    3.94    0.42
   2  -6   5   45.67    1.18
   2  -6   5   45.74    1.16
   2  -6   5   44.44    1.33
   2  -6   5   43.28    1.39
  -2   6  -5   45.14    1.20
  -2   6  -5   44.32    1.15
   0  -5   5   18.03    0.73
   0  -5   5   18.20    0.59
   0  -5   5   17.65    0.56
   0  -5   5   16.71    0.68
   0   5  -5   17.58    0.68
   0   5  -5   18.00    0.59
   0   5  -5   18.68    0.60
  -2  -4   5   13.19    0.63
  -2  -4   5   11.09    0.43
  -2  -4   5   12.30    0.53
   2   4  -5   12.44    0.59
   2   4  -5   12.22    0.46
  -4  -3   5   30.83    0.98
  -4  -3   5   31.82    1.05
  -4  -3   5   28.16    1.10
   4   3  -5   28.98    1.12
   4   3  -5   30.80    0.88
  -6  -2   5    0.61    0.24
  -6  -2   5    0.80    0.25
   6  -8   6    1.07    0.34
   6  -8   6    0.64    0.31
   4  -7   6    1.84    0.34
   2  -6   6    0.04    0.14
   2  -6   6    0.10    0.22
  -2   6  -6    0.12    0.17
   0  -5   6   14.03    0.47
   0  -5   6   13.27    0.61
   0  -5   6   12.89    0.61
   0   5  -6   13.23    0.57
   0   5  -6   13.08    0.52
  -2  -4   6   26.77    1.01
  -2  -4   6   26.75    0.84
  -2  -4   6   25.83    0.91
   2   4  -6   26.41    0.98
   2   4  -6   27.62    0.80
  -4  -3   6    2.49    0.29
  -4  -3   6    2.38    0.28
  -4  -3   6    2.14    0.33
   4   3  -6    2.16    0.31
  -6  -2   6    2.45    0.35
  -6  -2   6    2.95    0.35
  -6  -2   6    2.92    0.40
   6   2  -6    3.82    0.43
   6  -8   7    0.01    0.27
   6  -8   7    0.15    0.25
   4  -7   7    4.48    0.49
   2  -6   7    1.31    0.27
   2  -6   7    1.24    0.23
   0  -5   7    2.67    0.31
   0  -5   7    2.83    0.33
   0   5  -7    3.14    0.27
  -2  -4   7   42.04    1.31
  -2  -4   7   41.16    1.37
   2   4  -7   42.02    1.36
  -4  -3   7    1.01    0.23
  -4  -3   7    0.87    0.26
  -4  -3   7    0.87    0.24
   4   3  -7    0.78    0.25
  -6  -2   7    1.57    0.30
  -6  -2   7    1.47    0.34
  -6  -2   7    1.28    0.30
   6   2  -7    1.12    0.33
   4  -7   8    2.79    0.43
   4  -7   8    2.20    0.39
   2  -6   8    4.05    0.42
   0  -5   8    6.93    0.48
   0  -5   8    6.78    0.47
  -2  -4   8    2.16    0.30
  -2  -4   8    2.00    0.32
   2   4  -8    1.90    0.27
  -4  -3   8    4.64    0.47
  -4  -3   8    4.71    0.43
   4   3  -8    4.66    0.46
  -6  -2   8    8.76    0.63
  -6  -2   8    8.19    0.65
   6   2  -8    9.10    0.71
   4  -7   9    1.84    0.38
   4  -7   9    1.50    0.39
   2  -6   9    0.36    0.23
   0  -5   9   10.75    0.65
   0  -5   9   11.90    0.62
  -2  -4   9    3.83    0.41
  -2  -4   9    3.55    0.40
  -4  -3   9    0.17    0.22
  -4  -3   9   -0.12    0.19
   2  -6  10    0.82    0.27
   2  -6  10    0.24    0.24
   0  -5  10   12.23    0.75
   0  -5  10   13.01    0.75
  -2  -4  10    4.39    0.45
  -2  -4  10    4.06    0.45
  -4  -3  10    0.42    0.27
  -4  -3  10    0.48    0.27
   2  -6  11    0.26    0.24
   0  -5  11    5.13    0.52
   0  -5  11    5.15    0.55
  -2  -4  11    8.39    0.60
  -2  -4  11    7.69    0.61
   1  -6  -9    1.13    0.28
   1  -6  -9    1.26    0.35
  -1   6   9    1.11    0.28
  -1   6   9    1.44    0.32
   1   5   9    4.33    0.51
   3   4   9    6.75    0.66
   3  -7  -8   12.33    0.77
   3  -7  -8   11.70    0.82
  -3   7   8   12.31    0.73
  -3   7   8   11.86    0.73
  -3   7   8   12.38    0.72
   1  -6  -8    0.47    0.21
   1  -6  -8    0.20    0.22
   1  -6  -8    0.40    0.19
  -1   6   8    0.44    0.20
  -1   6   8    0.78    0.24
  -1   6   8    0.31    0.20
  -1   6   8   -0.25    0.17
  -1  -5  -8    4.59    0.41
   1   5   8    4.44    0.49
   3   4   8    1.10    0.34
   5   3   8    3.55    0.53
   3  -7  -7   16.10    0.91
   3  -7  -7   16.40    0.87
  -3   7   7   16.45    0.82
  -3   7   7   15.45    0.77
   1  -6  -7    0.59    0.19
   1  -6  -7    0.56    0.19
   1  -6  -7    0.39    0.21
  -1   6   7    0.36    0.20
  -1   6   7    0.40    0.18
  -1   6   7    0.17    0.20
  -1   6   7    0.39    0.21
  -1  -5  -7    2.88    0.33
  -1  -5  -7    3.22    0.32
   1   5   7    2.99    0.39
  -3  -4  -7   10.33    0.57
   3   4   7    9.21    0.68
   5   3   7    9.36    0.74
   5  -8  -6    0.32    0.29
  -5   8   6    0.57    0.24
  -5   8   6    0.34    0.25
   3  -7  -6    0.05    0.14
   3  -7  -6    0.11    0.23
  -3   7   6   -0.03    0.17
  -3   7   6    0.10    0.16
   1  -6  -6   16.99    0.77
   1  -6  -6   17.13    0.79
   1  -6  -6   17.88    0.81
  -1   6   6   17.62    0.76
  -1   6   6   17.77    0.74
  -1   6   6   17.12    0.75
  -1   6   6   16.82    0.78
  -1  -5  -6   48.73    1.45
  -1  -5  -6   45.84    1.45
   1   5   6   48.43    1.60
  -3  -4  -6    1.66    0.27
   3   4   6    1.43    0.32
  -5  -3  -6    0.10    0.19
   5   3   6    0.04    0.20
   5  -8  -5    1.69    0.34
   5  -8  -5    2.40    0.46
  -5   8   5    2.26    0.34
  -5   8   5    1.88    0.34
   3  -7  -5    1.49    0.30
   3  -7  -5    1.50    0.33
  -3   7   5    2.09    0.32
  -3   7   5    1.57    0.28
   1  -6  -5    4.57    0.39
   1  -6  -5    4.47    0.39
   1  -6  -5    4.56    0.38
  -1   6   5    5.27    0.38
  -1   6   5    4.63    0.40
  -1   6   5    4.79    0.39
  -1  -5  -5   10.44    0.52
  -1  -5  -5   10.19    0.53
  -1  -5  -5   10.48    0.56
   1   5   5   11.51    0.63
   1   5   5   11.89    0.49
  -3  -4  -5    3.49    0.35
  -3  -4  -5    3.42    0.17
   3   4   5    3.33    0.39
  -5  -3  -5   14.06    0.73
   5   3   5   13.79    0.81
  -7  -2  -5    0.73    0.30
   7   2   5    0.87    0.34
   5  -8  -4   -0.35    0.22
   5  -8  -4    0.03    0.18
  -5   8   4   -0.08    0.18
  -5   8   4    0.30    0.19
   3  -7  -4    8.89    0.57
   3  -7  -4    8.11    0.59
  -3   7   4    8.78    0.51
  -3   7   4    8.19    0.54
   1  -6  -4    2.92    0.31
   1  -6  -4    2.98    0.31
   1  -6  -4    3.43    0.33
  -1   6   4    2.95    0.32
  -1   6   4    2.97    0.31
  -1  -5  -4   10.01    0.44
  -1  -5  -4    9.67    0.49
  -1  -5  -4    9.33    0.51
   1   5   4    8.35    0.52
   1   5   4    9.78    0.41
  -3  -4  -4    0.86    0.19
  -3  -4  -4    1.50    0.15
  -3  -4  -4    0.77    0.19
   3   4   4    0.99    0.25
  -5  -3  -4    0.25    0.19
   5   3   4    0.23    0.17
  -7  -2  -4    0.17    0.21
   7   2   4    0.06    0.23
   5  -8  -3   10.57    0.68
   5  -8  -3   10.48    0.73
  -5   8   3   10.51    0.61
  -5   8   3   10.05    0.63
   3  -7  -3    0.03    0.14
   3  -7  -3    0.05    0.07
   3  -7  -3    0.06    0.21
  -3   7   3   -0.13    0.11
  -3   7   3    0.21    0.18
   1  -6  -3    7.41    0.44
   1  -6  -3    6.27    0.42
   1  -6  -3    7.13    0.43
  -1   6   3    7.22    0.42
  -1   6   3    7.55    0.44
  -1  -5  -3    2.31    0.26
  -1  -5  -3    1.90    0.22
  -1  -5  -3    1.75    0.17
   1   5   3    1.75    0.24
  -3  -4  -3    2.28    0.25
  -3  -4  -3    1.66    0.25
  -3  -4  -3    1.83    0.18
   3   4   3    1.43    0.26
  -5  -3  -3    0.08    0.14
   5   3   3    0.27    0.15
   5   3   3   -0.01    0.14
  -7  -2  -3    0.17    0.23
   7   2   3    0.13    0.21
   7  -9  -2    0.18    0.24
   7  -9  -2    0.14    0.33
  -7   9   2    0.40    0.27
  -7   9   2    0.39    0.23
   5  -8  -2    0.46    0.29
   5  -8  -2    0.73    0.23
  -5   8   2    0.30    0.17
  -5   8   2    0.29    0.19
   3  -7  -2    0.64    0.23
   3  -7  -2    1.03    0.22
   3  -7  -2    0.98    0.12
  -3   7   2    1.37    0.25
  -3   7   2    1.31    0.23
   1  -6  -2    6.14    0.38
   1  -6  -2    5.51    0.37
   1  -6  -2    6.10    0.39
  -1   6   2    5.39    0.38
  -1   6   2    5.94    0.37
  -1  -5  -2    4.10    0.31
  -1  -5  -2    4.33    0.23
  -1  -5  -2    4.77    0.33
  -3  -4  -2    1.57    0.22
  -3  -4  -2    1.44    0.15
  -3  -4  -2    1.34    0.22
  -3  -4  -2    1.38    0.18
   3   4   2    1.48    0.22
   3   4   2    1.77    0.26
  -5  -3  -2   14.80    0.63
  -5  -3  -2   14.77    0.72
   5   3   2   13.01    0.69
   5   3   2   14.48    0.69
  -7  -2  -2    0.05    0.18
   7   2   2    0.18    0.20
   7  -9  -1    1.02    0.39
   7  -9  -1    1.08    0.31
  -7   9   1    1.49    0.32
  -7   9   1    1.56    0.32
   5  -8  -1    1.00    0.25
   5  -8  -1    0.34    0.28
  -5   8   1    0.81    0.22
  -5   8   1    1.08    0.26
   3  -7  -1    0.17    0.10
   3  -7  -1    0.08    0.19
   3  -7  -1    0.11    0.12
  -3   7   1    0.03    0.12
  -3   7   1    0.10    0.15
   1  -6  -1    0.68    0.17
   1  -6  -1    0.71    0.16
   1  -6  -1    0.84    0.18
   1  -6  -1    0.84    0.11
   1  -6  -1    1.01    0.11
  -1   6   1    0.91    0.18
  -1  -5  -1    2.98    0.18
  -1  -5  -1    2.67    0.25
  -1  -5  -1    3.01    0.18
  -1  -5  -1    3.06    0.16
  -1  -5  -1    2.79    0.26
  -3  -4  -1   23.98    0.65
  -3  -4  -1   22.21    0.68
  -3  -4  -1   22.56    0.85
  -3  -4  -1   23.53    0.84
   3   4   1   22.35    0.86
   3   4   1   24.04    0.88
  -5  -3  -1   27.75    1.05
  -5  -3  -1   27.49    0.96
   5   3   1   27.05    1.04
   5   3   1   27.71    1.05
  -7  -2  -1   -0.03    0.18
   7   2   1    0.21    0.21
   7   2   1    0.23    0.20
   7  -9   0   -0.07    0.28
   7  -9   0    0.58    0.25
  -7   9   0   -0.03    0.21
  -7   9   0    0.07    0.19
   5  -8   0    1.78    0.29
   5  -8   0    1.29    0.36
  -5   8   0    1.59    0.26
  -5   8   0    2.47    0.31
   3  -7   0    2.10    0.27
   3  -7   0    2.08    0.19
   3  -7   0    2.07    0.32
   3  -7   0    2.00    0.22
  -3   7   0    1.99    0.27
  -3   7   0    1.82    0.24
   1  -6   0   49.63    1.46
   1  -6   0   50.56    1.16
   1  -6   0   49.57    1.41
   1  -6   0   51.46    1.39
   1  -6   0   51.83    1.17
  -1   6   0   51.35    1.39
  -1  -5   0   34.53    0.83
  -1  -5   0   34.34    0.82
  -1  -5   0   33.03    0.84
  -1  -5   0   33.66    1.06
  -1  -5   0   33.21    1.04
   1   5   0   33.19    1.09
  -3  -4   0    1.94    0.18
  -3  -4   0    1.78    0.24
  -3  -4   0    1.95    0.21
  -3  -4   0    2.08    0.27
   3   4   0    1.43    0.22
  -5  -3   0    7.82    0.52
  -5  -3   0    9.08    0.52
   5   3   0    8.86    0.55
   5   3   0    9.16    0.52
  -7  -2   0    2.75    0.40
  -7  -2   0    3.35    0.35
   7   2   0    2.73    0.39
   7  -9   1    0.04    0.20
   7  -9   1   -0.20    0.29
  -7   9  -1   -0.03    0.17
  -7   9  -1    0.03    0.21
   5  -8   1    5.17    0.52
   5  -8   1    5.14    0.42
  -5   8  -1    6.08    0.43
  -5   8  -1    5.05    0.39
   3  -7   1    0.86    0.16
   3  -7   1    0.99    0.21
   3  -7   1    1.35    0.29
   3  -7   1    1.03    0.19
  -3   7  -1    0.93    0.19
   1  -6   1   11.44    0.40
   1  -6   1   11.22    0.52
   1  -6   1   11.47    0.50
   1  -6   1   11.48    0.50
  -1   6  -1   11.58    0.48
  -1  -5   1   10.20    0.38
  -1  -5   1    9.70    0.35
  -1  -5   1   10.31    0.34
  -1  -5   1    9.93    0.47
  -1  -5   1    9.54    0.48
   1   5  -1    9.68    0.49
  -3  -4   1    2.02    0.22
  -3  -4   1    1.93    0.26
  -3  -4   1    2.19    0.19
  -3  -4   1    1.94    0.25
   3   4  -1    2.13    0.17
   3   4  -1    2.07    0.26
   3   4  -1    2.30    0.16
  -5  -3   1    7.49    0.50
  -5  -3   1    6.74    0.49
   5   3  -1    7.70    0.52
  -7  -2   1    1.21    0.32
  -7  -2   1    1.52    0.29
   7  -9   2   -0.20    0.28
  -7   9  -2    0.01    0.18
   5  -8   2    0.44    0.29
   5  -8   2    0.74    0.21
  -5   8  -2    1.11    0.23
   3  -7   2   18.71    0.79
   3  -7   2   19.35    0.76
   3  -7   2   18.57    0.63
   3  -7   2   17.15    0.61
  -3   7  -2   18.35    0.68
  -3   7  -2   18.84    0.50
   1  -6   2   72.17    1.64
   1  -6   2   71.18    1.94
   1  -6   2   72.75    1.83
   1  -6   2   70.96    1.64
   1  -6   2   71.90    1.86
  -1   6  -2   70.47    1.55
  -1   6  -2   73.05    1.80
  -1   6  -2   71.76    1.55
  -1  -5   2   30.58    0.95
  -1  -5   2   31.03    0.84
  -1  -5   2   30.19    0.81
  -1  -5   2   31.11    0.83
  -1  -5   2   29.23    1.01
   1   5  -2   32.13    0.76
   1   5  -2   30.82    0.78
   1   5  -2   30.88    1.03
  -3  -4   2   57.58    1.42
  -3  -4   2   56.73    1.62
  -3  -4   2   60.12    1.40
  -3  -4   2   57.91    1.40
  -3  -4   2   56.71    1.68
   3   4  -2   58.48    1.44
   3   4  -2   58.30    1.33
   3   4  -2   56.21    1.71
   3   4  -2   58.83    1.38
  -5  -3   2    5.43    0.37
  -5  -3   2    4.82    0.42
  -5  -3   2    4.65    0.41
   5   3  -2    4.22    0.41
  -7  -2   2    3.77    0.40
  -7  -2   2    3.48    0.43
   7  -9   3    2.07    0.47
  -7   9  -3    1.99    0.32
   5  -8   3    4.53    0.38
   5  -8   3    3.30    0.45
  -5   8  -3    4.59    0.36
   3  -7   3    0.21    0.15
   3  -7   3    0.35    0.23
   3  -7   3    0.49    0.16
  -3   7  -3    0.35    0.14
   1  -6   3   82.82    2.02
   1  -6   3   80.82    2.10
   1  -6   3   83.31    1.85
   1  -6   3   80.46    1.86
   1  -6   3   79.07    2.15
  -1   6  -3   81.09    1.99
  -1   6  -3   81.90    1.83
  -1   6  -3   81.90    1.82
  -1  -5   3    1.82    0.20
  -1  -5   3    1.97    0.19
  -1  -5   3    1.79    0.24
  -1  -5   3    1.80    0.18
  -1  -5   3    1.98    0.18
   1   5  -3    1.82    0.18
   1   5  -3    1.45    0.21
   1   5  -3    1.79    0.17
  -3  -4   3   93.63    2.41
  -3  -4   3   99.37    2.28
  -3  -4   3   93.02    2.53
  -3  -4   3   95.27    2.15
   3   4  -3   92.58    2.55
   3   4  -3   95.29    2.10
  -5  -3   3    0.72    0.22
  -5  -3   3    0.74    0.23
  -5  -3   3    0.85    0.19
   5   3  -3    1.00    0.25
  -7  -2   3    4.20    0.43
  -7  -2   3    3.97    0.46
   5  -8   4   -0.36    0.22
  -5   8  -4   -0.15    0.11
   3  -7   4    1.81    0.23
   3  -7   4    2.02    0.26
   3  -7   4    2.24    0.34
  -3   7  -4    1.69    0.21
   1  -6   4   49.60    1.30
   1  -6   4   45.65    1.20
   1  -6   4   49.27    1.44
   1  -6   4   47.78    1.41
  -1   6  -4   48.94    1.27
  -1   6  -4   48.85    1.22
  -1  -5   4   15.25    0.51
  -1  -5   4   15.20    0.57
  -1  -5   4   14.22    0.49
  -1  -5   4   13.22    0.64
  -1  -5   4   14.81    0.56
   1   5  -4   14.26    0.62
   1   5  -4   14.30    0.50
  -3  -4   4   21.51    0.80
  -3  -4   4   20.04    0.85
  -3  -4   4   21.84    0.70
   3   4  -4   21.35    0.65
   3   4  -4   19.51    0.84
  -5  -3   4    2.11    0.32
  -5  -3   4    1.64    0.31
   5   3  -4    1.75    0.31
   5   3  -4    2.02    0.22
  -7  -2   4    0.00    0.20
  -7  -2   4    0.77    0.26
   5  -8   5    0.93    0.31
   3  -7   5   13.16    0.61
   3  -7   5   12.54    0.68
   3  -7   5   12.80    0.52
  -3   7  -5   12.08    0.50
   1  -6   5   15.84    0.68
   1  -6   5   16.53    0.70
   1  -6   5   16.00    0.56
   1  -6   5   15.82    0.56
  -1   6  -5   15.55    0.58
  -1  -5   5   12.62    0.55
  -1  -5   5   13.72    0.52
  -1  -5   5   13.05    0.48
  -1  -5   5   12.68    0.64
   1   5  -5   12.02    0.47
   1   5  -5   12.68    0.59
  -3  -4   5    1.85    0.30
  -3  -4   5    1.87    0.25
  -3  -4   5    1.78    0.23
   3   4  -5    1.88    0.28
   3   4  -5    1.84    0.21
  -5  -3   5   -0.10    0.17
  -5  -3   5   -0.22    0.15
   5   3  -5    0.28    0.21
  -7  -2   5    1.81    0.36
  -7  -2   5    1.03    0.29
   5  -8   6    1.95    0.39
   3  -7   6    0.37    0.19
   3  -7   6    0.09    0.22
  -3   7  -6    0.36    0.20
   1  -6   6   31.40    1.11
   1  -6   6   32.60    1.11
  -1   6  -6   34.46    0.98
  -1  -5   6    1.27    0.18
  -1  -5   6    1.66    0.27
  -1  -5   6    1.76    0.25
   1   5  -6    1.39    0.22
   1   5  -6    1.84    0.22
  -3  -4   6    9.04    0.48
  -3  -4   6    9.08    0.57
  -3  -4   6    9.43    0.50
   3   4  -6    9.05    0.55
  -5  -3   6    8.96    0.61
  -5  -3   6    9.53    0.57
  -5  -3   6    8.55    0.52
   5   3  -6    8.97    0.59
  -7  -2   6   -0.04    0.21
  -7  -2   6   -0.27    0.17
   5  -8   7    0.39    0.27
   3  -7   7    6.40    0.54
   1  -6   7    2.54    0.32
   1  -6   7    2.30    0.29
  -1  -5   7   14.62    0.72
  -1  -5   7   15.10    0.69
   1   5  -7   14.90    0.67
  -3  -4   7    9.79    0.61
  -3  -4   7    9.91    0.55
   3   4  -7    8.85    0.57
  -5  -3   7   -0.19    0.19
  -5  -3   7    0.00    0.18
  -5  -3   7   -0.21    0.19
   5   3  -7    0.35    0.21
   5  -8   8    0.03    0.25
   5  -8   8    0.04    0.25
   3  -7   8    7.05    0.55
   1  -6   8   21.10    0.84
   1  -6   8   20.26    0.90
  -1  -5   8    5.93    0.44
  -1  -5   8    6.07    0.47
   1   5  -8    5.14    0.40
  -3  -4   8    7.62    0.56
  -3  -4   8    5.83    0.47
   3   4  -8    6.75    0.51
  -5  -3   8   -0.07    0.19
  -5  -3   8   -0.11    0.19
   3  -7   9    5.77    0.55
   1  -6   9   12.99    0.72
  -1  -5   9    0.03    0.19
  -1  -5   9   -0.02    0.20
  -3  -4   9    0.08    0.22
  -3  -4   9   -0.12    0.18
   3   4  -9   -0.22    0.16
  -5  -3   9   -0.01    0.25
  -5  -3   9   -0.17    0.23
   3  -7  10    0.14    0.24
   3  -7  10   -0.15    0.25
   1  -6  10    0.20    0.23
  -1  -5  10    3.73    0.41
  -1  -5  10    4.18    0.46
  -3  -4  10    3.99    0.45
  -3  -4  10    3.73    0.44
   1  -6  11    0.63    0.28
   1  -6  11    0.93    0.34
  -1  -5  11    6.85    0.60
   2  -7  -9    5.44    0.54
   2  -7  -9    3.93    0.46
  -2   7   9    5.47    0.52
  -2   7   9    5.32    0.50
  -2   7   9    5.58    0.49
   0   6   9    0.06    0.25
   2   5   9    5.82    0.60
   2  -7  -8    5.27    0.49
   2  -7  -8    4.28    0.52
   2  -7  -8    4.31    0.47
  -2   7   8    4.35    0.45
  -2   7   8    4.16    0.45
  -2   7   8    4.22    0.43
   0  -6  -8    0.17    0.16
   0  -6  -8    0.05    0.15
   0   6   8    0.17    0.21
   0   6   8    0.08    0.18
  -2  -5  -8    6.41    0.48
   2   5   8    6.70    0.61
   4   4   8    2.16    0.43
   4  -8  -7    3.43    0.47
   4  -8  -7    4.43    0.56
  -4   8   7    5.22    0.52
  -4   8   7    4.30    0.46
   2  -7  -7    1.33    0.34
   2  -7  -7    1.73    0.32
   2  -7  -7    0.69    0.24
  -2   7   7    1.22    0.29
  -2   7   7    0.96    0.26
  -2   7   7    1.19    0.29
   0  -6  -7   -0.15    0.12
   0  -6  -7    0.22    0.16
   0   6   7   -0.07    0.15
   0   6   7   -0.01    0.16
   0   6   7    0.20    0.18
  -2  -5  -7    6.93    0.49
   2   5   7    6.28    0.53
  -4  -4  -7    0.37    0.20
   4   4   7    0.76    0.29
   4  -8  -6    5.89    0.56
   4  -8  -6    6.99    0.65
  -4   8   6    6.24    0.53
  -4   8   6    6.34    0.51
   2  -7  -6    2.29    0.37
   2  -7  -6    2.20    0.33
   2  -7  -6    2.57    0.35
  -2   7   6    2.52    0.33
  -2   7   6    1.94    0.31
   0  -6  -6   16.88    0.75
   0  -6  -6   15.08    0.73
   0   6   6   14.50    0.70
   0   6   6   18.59    0.82
   0   6   6   12.48    0.61
   0   6   6   14.86    0.70
  -2  -5  -6   28.38    0.99
  -2  -5  -6   28.48    1.05
   2   5   6   26.33    1.13
  -4  -4  -6    3.12    0.37
   4   4   6    2.79    0.41
  -6  -3  -6   -0.12    0.19
   6   3   6    0.12    0.22
   4  -8  -5    7.72    0.65
   4  -8  -5    7.87    0.60
  -4   8   5    7.67    0.58
  -4   8   5    8.38    0.55
   2  -7  -5    8.37    0.55
   2  -7  -5    8.37    0.57
  -2   7   5    8.92    0.54
  -2   7   5    7.97    0.52
   0  -6  -5    0.13    0.13
   0  -6  -5    0.04    0.15
   0  -6  -5   -0.04    0.11
   0   6   5    0.29    0.17
   0   6   5   -0.19    0.15
   0   6   5    0.08    0.14
  -2  -5  -5    0.08    0.13
  -2  -5  -5    0.00    0.12
   2   5   5   -0.24    0.13
  -4  -4  -5   12.45    0.66
   4   4   5   12.75    0.75
  -6  -3  -5   10.84    0.69
   6   3   5   10.58    0.76
   6  -9  -4    0.59    0.27
   6  -9  -4    0.91    0.37
  -6   9   4    0.79    0.30
  -6   9   4    1.24    0.30
   4  -8  -4   -0.15    0.22
   4  -8  -4   -0.04    0.14
  -4   8   4    0.12    0.19
  -4   8   4    0.20    0.16
   2  -7  -4    0.71    0.24
   2  -7  -4    1.16    0.26
  -2   7   4    0.66    0.23
  -2   7   4    0.85    0.22
   0  -6  -4   43.50    1.27
   0  -6  -4   41.11    1.33
   0  -6  -4   42.18    1.35
   0   6   4   43.21    1.32
  -2  -5  -4   26.20    0.97
  -2  -5  -4   27.56    0.94
   2   5   4   25.82    1.04
  -4  -4  -4    3.06    0.34
   4   4   4    3.24    0.39
  -6  -3  -4    5.34    0.50
   6   3   4    4.22    0.48
   6  -9  -3    5.03    0.53
   6  -9  -3    3.48    0.54
  -6   9   3    4.62    0.46
  -6   9   3    4.71    0.50
   4  -8  -3   29.16    1.18
   4  -8  -3   28.08    1.14
  -4   8   3   27.71    1.08
  -4   8   3   26.65    1.03
   2  -7  -3   38.43    1.28
   2  -7  -3   35.50    1.24
  -2   7   3   38.17    1.24
  -2   7   3   37.14    1.20
   0  -6  -3    3.92    0.29
   0  -6  -3    2.96    0.31
   0  -6  -3    3.70    0.32
   0   6   3    3.62    0.33
  -2  -5  -3    2.49    0.27
  -2  -5  -3    2.21    0.28
  -2  -5  -3    2.18    0.14
   2   5   3    2.40    0.30
  -4  -4  -3    3.07    0.35
  -4  -4  -3    3.43    0.31
   4   4   3    2.87    0.35
   4   4   3    2.90    0.31
  -6  -3  -3    4.59    0.45
   6   3   3    3.25    0.41
   6  -9  -2    3.63    0.45
   6  -9  -2    2.08    0.46
  -6   9   2    2.62    0.37
  -6   9   2    4.18    0.45
   4  -8  -2    5.72    0.47
   4  -8  -2    5.00    0.48
  -4   8   2    5.23    0.45
  -4   8   2    4.11    0.38
   2  -7  -2    2.71    0.17
   2  -7  -2    3.37    0.34
   2  -7  -2    2.63    0.30
  -2   7   2    2.78    0.31
  -2   7   2    2.74    0.29
   0  -6  -2    3.17    0.30
   0  -6  -2    3.28    0.31
   0  -6  -2    3.52    0.27
   0   6   2    3.57    0.31
  -2  -5  -2    2.89    0.30
  -2  -5  -2    2.84    0.20
  -2  -5  -2    2.71    0.27
   2   5   2    2.78    0.30
  -4  -4  -2    0.64    0.20
  -4  -4  -2    0.34    0.19
   4   4   2    0.79    0.21
   4   4   2    0.55    0.18
  -6  -3  -2   14.08    0.77
   6   3   2   15.12    0.76
   6   3   2   14.98    0.79
   6  -9  -1    0.14    0.19
   6  -9  -1    0.05    0.29
  -6   9   1   -0.08    0.17
  -6   9   1   -0.11    0.16
   4  -8  -1    2.17    0.32
   4  -8  -1    2.22    0.36
  -4   8   1    1.89    0.30
  -4   8   1    2.02    0.28
   2  -7  -1    1.64    0.27
   2  -7  -1    1.25    0.23
   2  -7  -1    1.37    0.14
  -2   7   1    1.48    0.23
   0  -6  -1   27.27    0.65
   0  -6  -1   26.07    0.91
   0  -6  -1   26.56    0.66
   0  -6  -1   26.88    0.80
   0  -6  -1   26.58    0.92
   0   6   1   26.12    0.89
  -2  -5  -1    2.06    0.16
  -2  -5  -1    2.05    0.25
  -2  -5  -1    2.04    0.19
  -2  -5  -1    2.02    0.25
   2   5   1    2.22    0.26
  -4  -4  -1    2.72    0.23
  -4  -4  -1    3.52    0.36
  -4  -4  -1    2.82    0.31
   4   4   1    3.31    0.33
   4   4   1    3.16    0.33
  -6  -3  -1    3.90    0.36
  -6  -3  -1    3.18    0.40
   6   3   1    3.33    0.38
   6   3   1    4.23    0.40
  -8  -2  -1    0.01    0.24
   6  -9   0    0.07    0.31
   6  -9   0    0.40    0.21
  -6   9   0    0.08    0.20
  -6   9   0    0.10    0.16
   4  -8   0    8.40    0.53
   4  -8   0    9.24    0.63
  -4   8   0    8.40    0.52
  -4   8   0    8.37    0.49
   2  -7   0    0.11    0.10
   2  -7   0    0.15    0.13
   2  -7   0   -0.10    0.19
   2  -7   0    0.18    0.12
  -2   7   0    0.01    0.12
   0  -6   0  171.93    4.04
   0  -6   0  170.14    4.19
   0  -6   0  180.64    4.01
   0  -6   0  173.53    3.59
   0  -6   0  171.70    3.58
   0   6   0  172.24    4.01
  -2  -5   0   31.39    1.06
  -2  -5   0   32.34    0.86
  -2  -5   0   32.57    0.82
  -2  -5   0   30.35    1.03
   2   5   0   31.12    1.08
  -4  -4   0    0.86    0.23
  -4  -4   0    0.90    0.16
  -4  -4   0    0.58    0.19
   4   4   0    0.23    0.14
  -6  -3   0    2.16    0.35
  -6  -3   0    2.63    0.32
   6   3   0    2.75    0.37
  -8  -2   0   -0.27    0.19
   6  -9   1    0.23    0.20
   6  -9   1    0.40    0.32
  -6   9  -1    0.16    0.20
  -6   9  -1   -0.01    0.15
   4  -8   1    9.02    0.61
   4  -8   1    8.25    0.51
  -4   8  -1    8.32    0.48
   2  -7   1    7.56    0.35
   2  -7   1    7.09    0.35
   2  -7   1    7.70    0.47
   2  -7   1    6.98    0.48
  -2   7  -1    6.73    0.40
   0  -6   1   34.53    1.06
   0  -6   1   34.28    0.87
   0  -6   1   34.73    0.96
   0  -6   1   31.97    1.08
   0  -6   1   34.61    0.88
   0   6  -1   32.02    1.01
  -2  -5   1   41.45    1.27
  -2  -5   1   40.99    1.31
  -2  -5   1   44.32    1.07
  -2  -5   1   44.39    1.11
   2   5  -1   42.66    1.36
  -4  -4   1    0.16    0.18
  -4  -4   1    0.18    0.15
   4   4  -1    0.22    0.16
  -6  -3   1    0.64    0.22
  -6  -3   1    0.83    0.25
   6   3  -1    0.83    0.25
  -8  -2   1    3.39    0.48
   6  -9   2    3.49    0.39
   6  -9   2    2.64    0.44
  -6   9  -2    2.75    0.35
   4  -8   2    1.39    0.25
   4  -8   2    1.38    0.32
  -4   8  -2    1.52    0.24
   2  -7   2    1.77    0.21
   2  -7   2    2.54    0.31
   2  -7   2    2.54    0.28
   2  -7   2    2.44    0.22
  -2   7  -2    2.45    0.25
   0  -6   2    6.69    0.36
   0  -6   2    6.34    0.41
   0  -6   2    7.09    0.32
   0  -6   2    6.52    0.37
   0   6  -2    6.40    0.26
   0   6  -2    6.56    0.26
  -2  -5   2   18.29    0.58
  -2  -5   2   17.73    0.71
  -2  -5   2   18.40    0.53
  -2  -5   2   18.40    0.61
  -2  -5   2   18.42    0.77
   2   5  -2   17.86    0.75
   2   5  -2   18.60    0.55
   2   5  -2   18.53    0.52
  -4  -4   2  136.67    3.05
  -4  -4   2  134.82    3.41
  -4  -4   2  141.37    3.54
   4   4  -2  138.82    3.60
  -6  -3   2   11.55    0.69
  -6  -3   2   11.45    0.66
   6   3  -2   10.50    0.67
  -8  -2   2    4.00    0.44
  -8  -2   2    3.75    0.50
   6  -9   3    4.36    0.53
  -6   9  -3    3.37    0.37
   4  -8   3    4.30    0.46
   4  -8   3    5.00    0.39
  -4   8  -3    4.60    0.35
   2  -7   3    2.61    0.24
   2  -7   3    2.82    0.27
   2  -7   3    3.32    0.35
   2  -7   3    2.85    0.29
  -2   7  -3    2.93    0.26
   0  -6   3   17.03    0.57
   0  -6   3   17.65    0.65
   0  -6   3   17.42    0.64
   0  -6   3   16.66    0.71
   0  -6   3   17.56    0.56
   0   6  -3   16.02    0.69
   0   6  -3   17.83    0.54
   0   6  -3   16.77    0.54
  -2  -5   3    4.48    0.27
  -2  -5   3    4.16    0.37
  -2  -5   3    4.59    0.30
  -2  -5   3    4.34    0.27
  -2  -5   3    4.94    0.34
   2   5  -3    4.63    0.27
   2   5  -3    4.11    0.34
  -4  -4   3   21.21    0.86
  -4  -4   3   21.97    0.72
  -4  -4   3   20.97    0.90
   4   4  -3   20.77    0.91
  -6  -3   3    2.86    0.38
  -6  -3   3    2.73    0.38
  -8  -2   3    2.04    0.41
  -8  -2   3    2.48    0.40
   6  -9   4    1.17    0.35
   4  -8   4    4.65    0.45
   4  -8   4    4.06    0.37
  -4   8  -4    4.00    0.32
   2  -7   4   17.39    0.62
   2  -7   4   17.57    0.74
   2  -7   4   16.23    0.73
  -2   7  -4   17.83    0.63
   0  -6   4    0.84    0.16
   0  -6   4    0.95    0.19
   0  -6   4    1.40    0.25
   0  -6   4    0.69    0.16
   0   6  -4    0.87    0.17
   0   6  -4    0.66    0.17
  -2  -5   4   18.01    0.63
  -2  -5   4   18.20    0.61
  -2  -5   4   18.15    0.79
  -2  -5   4   18.92    0.71
   2   5  -4   18.80    0.60
   2   5  -4   17.24    0.76
  -4  -4   4   16.39    0.75
  -4  -4   4   16.70    0.80
  -4  -4   4   16.49    0.60
   4   4  -4   17.55    0.82
   4   4  -4   16.63    0.59
  -6  -3   4    0.97    0.29
  -6  -3   4    0.97    0.28
   6  -9   5    0.05    0.29
   4  -8   5    0.39    0.19
   4  -8   5    0.70    0.27
   2  -7   5  118.32    3.13
   2  -7   5  122.02    2.72
   2  -7   5  118.46    3.11
   2  -7   5  125.88    2.88
  -2   7  -5  123.65    2.75
  -2   7  -5  121.27    2.84
   0  -6   5   69.44    1.72
   0  -6   5   68.12    1.94
   0  -6   5   66.78    1.83
   0  -6   5   63.81    1.60
   0   6  -5   65.03    1.88
   0   6  -5   70.62    1.63
  -2  -5   5    2.26    0.22
  -2  -5   5    2.51    0.33
  -2  -5   5    2.55    0.25
  -2  -5   5    2.36    0.26
   2   5  -5    2.31    0.28
   2   5  -5    2.60    0.24
  -4  -4   5    5.91    0.48
  -4  -4   5    6.81    0.45
  -4  -4   5    5.88    0.38
   4   4  -5    5.95    0.48
   4   4  -5    6.55    0.37
  -6  -3   5    3.37    0.41
  -6  -3   5    3.73    0.45
   4  -8   6    9.72    0.66
   2  -7   6    0.01    0.18
   2  -7   6    0.04    0.18
  -2   7  -6    0.03    0.17
   0  -6   6   27.50    1.00
   0  -6   6   24.46    0.92
   0   6  -6   25.33    0.92
   0   6  -6   24.89    0.80
  -2  -5   6    3.46    0.29
  -2  -5   6    2.34    0.34
  -2  -5   6    3.29    0.30
   2   5  -6    3.53    0.28
   2   5  -6    3.08    0.32
  -4  -4   6    9.08    0.62
  -4  -4   6    9.43    0.54
  -4  -4   6   10.24    0.53
   4   4  -6    9.24    0.62
  -6  -3   6    9.48    0.64
  -6  -3   6   10.36    0.71
   4  -8   7    2.62    0.41
   2  -7   7    4.15    0.39
   2  -7   7    4.22    0.42
   0  -6   7    6.27    0.48
   0  -6   7    6.65    0.46
   0   6  -7    7.64    0.44
  -2  -5   7    0.40    0.23
  -2  -5   7    0.35    0.18
   2   5  -7    0.56    0.20
  -4  -4   7   -0.23    0.14
  -4  -4   7   -0.06    0.18
  -4  -4   7   -0.13    0.16
   4   4  -7   -0.18    0.16
  -6  -3   7   -0.12    0.23
  -6  -3   7    0.15    0.22
   4  -8   8    0.50    0.28
   2  -7   8    0.10    0.22
   0  -6   8    1.44    0.28
   0  -6   8    1.22    0.27
  -2  -5   8    9.75    0.62
  -2  -5   8   10.88    0.60
   2   5  -8   10.10    0.60
  -4  -4   8   11.46    0.65
  -4  -4   8   11.29    0.73
  -6  -3   8    1.96    0.41
   2  -7   9    5.89    0.53
   0  -6   9    6.83    0.51
   0  -6   9    6.99    0.53
  -2  -5   9   -0.08    0.17
  -2  -5   9   -0.25    0.17
  -4  -4   9    5.59    0.50
  -4  -4   9    5.88    0.54
   2  -7  10    1.33    0.34
   0  -6  10    1.06    0.31
  -2  -5  10    8.62    0.62
  -2  -5  10    7.17    0.57
  -4  -4  10    6.17    0.57
  -4  -4  10    7.24    0.61
   0  -6  11    5.80    0.55
   0  -6  11    4.54    0.54
   1   6   9    0.10    0.26
   1  -7  -8    1.74    0.34
   1  -7  -8    1.80    0.34
  -1   7   8    1.77    0.32
  -1   7   8    1.33    0.30
  -1  -6  -8    0.02    0.17
   1   6   8   -0.05    0.18
   3   5   8    1.13    0.35
   3  -8  -7   10.69    0.70
   3  -8  -7   10.57    0.77
   3  -8  -7   11.47    0.73
  -3   8   7    9.73    0.66
  -3   8   7   10.37    0.67
   1  -7  -7    3.85    0.42
   1  -7  -7    4.08    0.46
   1  -7  -7    4.15    0.43
  -1   7   7    5.09    0.44
  -1   7   7    4.32    0.42
  -1  -6  -7    0.10    0.17
  -1  -6  -7   -0.03    0.12
   1   6   7    0.01    0.19
  -3  -5  -7    2.16    0.33
   3   5   7    2.91    0.44
  -5  -4  -7    0.47    0.25
   5   4   7    0.73    0.31
   3  -8  -6    1.72    0.37
   3  -8  -6    1.60    0.33
  -3   8   6    1.60    0.31
  -3   8   6    1.75    0.33
   1  -7  -6    4.74    0.45
   1  -7  -6    3.42    0.38
   1  -7  -6    4.14    0.41
  -1   7   6    4.37    0.40
  -1   7   6    4.67    0.40
  -1  -6  -6    0.28    0.17
  -1  -6  -6    0.06    0.14
   1   6   6    0.32    0.20
  -3  -5  -6   -0.16    0.13
   3   5   6    0.38    0.20
  -5  -4  -6    0.45    0.22
   5   4   6    0.48    0.26
   5  -9  -5    2.29    0.47
   5  -9  -5    1.75    0.37
  -5   9   5    2.07    0.38
  -5   9   5    2.17    0.36
   3  -8  -5    1.60    0.35
   3  -8  -5    1.76    0.33
  -3   8   5    1.86    0.34
  -3   8   5    2.04    0.32
   1  -7  -5    1.36    0.28
   1  -7  -5    1.46    0.27
   1  -7  -5    1.53    0.27
  -1   7   5    1.21    0.26
  -1   7   5    1.65    0.28
  -1  -6  -5   35.02    1.23
  -1  -6  -5   36.64    1.20
   1   6   5   34.44    1.28
  -3  -5  -5    6.37    0.47
   3   5   5    5.81    0.51
  -5  -4  -5   -0.01    0.16
   5   4   5    0.41    0.24
   5  -9  -4    2.61    0.43
   5  -9  -4    3.00    0.48
  -5   9   4    2.94    0.39
  -5   9   4    3.55    0.44
   3  -8  -4    6.60    0.55
   3  -8  -4    6.91    0.54
  -3   8   4    7.27    0.50
  -3   8   4    6.86    0.52
   1  -7  -4    2.96    0.33
   1  -7  -4    3.47    0.35
   1  -7  -4    2.73    0.32
  -1   7   4    3.29    0.34
  -1   7   4    3.73    0.36
  -1  -6  -4    1.06    0.22
  -1  -6  -4    1.19    0.24
   1   6   4    1.54    0.29
  -3  -5  -4    0.62    0.20
  -3  -5  -4    0.41    0.18
   3   5   4    0.56    0.22
  -5  -4  -4   -0.09    0.14
   5   4   4    0.05    0.18
  -7  -3  -4    1.79    0.38
   7   3   4    2.69    0.45
   5  -9  -3   -0.22    0.26
   5  -9  -3    0.26    0.21
  -5   9   3    0.21    0.22
  -5   9   3    0.29    0.20
   3  -8  -3    0.45    0.19
   3  -8  -3    0.94    0.29
  -3   8   3    0.79    0.23
  -3   8   3    0.89    0.23
   1  -7  -3    0.89    0.22
   1  -7  -3    0.79    0.20
   1  -7  -3    0.94    0.23
  -1   7   3    1.17    0.23
  -1  -6  -3   24.51    0.91
  -1  -6  -3   24.05    0.92
  -3  -5  -3   27.84    1.04
  -3  -5  -3   28.43    1.00
   3   5   3   27.76    1.09
  -5  -4  -3    0.04    0.15
   5   4   3    0.14    0.15
   5   4   3   -0.07    0.15
  -7  -3  -3    2.87    0.43
   7   3   3    3.19    0.45
   5  -9  -2    0.61    0.23
   5  -9  -2    0.67    0.31
  -5   9   2    0.23    0.21
  -5   9   2    0.29    0.19
   3  -8  -2   14.11    0.72
   3  -8  -2   14.37    0.74
  -3   8   2   13.93    0.70
  -3   8   2   13.70    0.66
   1  -7  -2   54.17    1.14
   1  -7  -2   53.83    1.58
   1  -7  -2   51.66    1.59
   1  -7  -2   53.42    1.50
  -1   7   2   51.28    1.52
  -1  -6  -2    4.62    0.37
  -1  -6  -2    5.68    0.40
  -1  -6  -2    5.08    0.22
  -3  -5  -2   27.60    0.97
  -3  -5  -2   23.91    0.96
   3   5   2   26.91    1.01
   3   5   2   26.99    1.04
  -5  -4  -2    2.80    0.37
  -5  -4  -2    2.89    0.32
   5   4   2    2.15    0.33
   5   4   2    2.83    0.34
  -7  -3  -2   10.55    0.70
   7   3   2    9.91    0.68
   5  -9  -1    1.33    0.37
   5  -9  -1    1.65    0.32
  -5   9   1    2.22    0.34
  -5   9   1    1.49    0.28
   3  -8  -1    5.78    0.49
   3  -8  -1    5.78    0.44
  -3   8   1    6.12    0.45
  -3   8   1    5.88    0.42
   1  -7  -1   44.74    1.39
   1  -7  -1   45.19    1.33
   1  -7  -1   48.64    1.09
   1  -7  -1   46.69    1.44
  -1   7   1   46.64    1.37
  -1  -6  -1    0.08    0.11
  -1  -6  -1    0.29    0.10
  -1  -6  -1    0.11    0.12
  -1  -6  -1    0.08    0.12
  -3  -5  -1    2.11    0.27
  -3  -5  -1    2.25    0.29
   3   5   1    2.60    0.30
  -5  -4  -1    2.10    0.33
  -5  -4  -1    2.53    0.31
   5   4   1    1.99    0.30
   5   4   1    2.22    0.32
  -7  -3  -1    2.56    0.41
   7   3   1    3.86    0.44
   5  -9   0    0.01    0.17
   5  -9   0    0.23    0.28
  -5   9   0    0.17    0.20
  -5   9   0   -0.03    0.15
   3  -8   0    5.76    0.48
   3  -8   0    5.83    0.44
  -3   8   0    5.29    0.39
   1  -7   0    0.10    0.11
   1  -7   0   -0.05    0.08
   1  -7   0    0.04    0.12
   1  -7   0    0.16    0.12
   1  -7   0    0.02    0.17
  -1   7   0   -0.14    0.11
  -1  -6   0   12.49    0.59
  -1  -6   0   14.18    0.64
  -1  -6   0   13.36    0.44
  -1  -6   0   13.59    0.48
  -3  -5   0   14.09    0.49
  -3  -5   0   14.20    0.67
  -3  -5   0   12.96    0.64
   3   5   0   13.40    0.66
  -5  -4   0    6.74    0.50
  -5  -4   0    6.76    0.49
   5   4   0    7.27    0.52
  -7  -3   0    0.35    0.22
  -7  -3   0    0.59    0.26
   5  -9   1    0.13    0.18
   5  -9   1   -0.08    0.26
  -5   9  -1   -0.13    0.13
   3  -8   1    0.01    0.22
   3  -8   1    0.05    0.13
   3  -8   1   -0.09    0.13
  -3   8  -1   -0.10    0.12
   1  -7   1    9.27    0.48
   1  -7   1    9.77    0.49
   1  -7   1   10.18    0.53
   1  -7   1    8.84    0.38
  -1   7  -1    8.94    0.46
  -1  -6   1   26.15    0.70
  -1  -6   1   24.09    0.88
  -1  -6   1   25.42    0.93
  -1  -6   1   25.08    0.74
  -1  -6   1   26.81    0.72
   1   6  -1   23.96    0.93
  -3  -5   1   58.51    1.41
  -3  -5   1   56.54    1.67
  -3  -5   1   58.18    1.72
  -5  -4   1   14.75    0.76
  -5  -4   1   15.05    0.73
   5   4  -1   14.34    0.75
  -7  -3   1    2.64    0.36
  -7  -3   1    1.87    0.37
   5  -9   2    3.00    0.44
   5  -9   2    3.36    0.37
  -5   9  -2    3.15    0.34
   3  -8   2    8.86    0.53
   3  -8   2   10.10    0.60
  -3   8  -2    8.86    0.49
   1  -7   2   10.02    0.51
   1  -7   2    9.70    0.41
   1  -7   2    9.36    0.52
   1  -7   2    8.85    0.46
   1  -7   2    9.67    0.41
  -1   7  -2    9.76    0.47
  -1  -6   2   19.20    0.79
  -1  -6   2   19.76    0.61
  -1  -6   2   20.40    0.61
  -1  -6   2   19.86    0.63
  -1  -6   2   19.59    0.74
   1   6  -2   18.82    0.52
   1   6  -2   19.34    0.80
   1   6  -2   19.54    0.51
  -3  -5   2    4.46    0.40
  -3  -5   2    4.98    0.34
  -3  -5   2    4.50    0.37
   3   5  -2    4.88    0.39
  -5  -4   2   11.63    0.66
  -5  -4   2   10.73    0.63
   5   4  -2   12.77    0.71
  -7  -3   2    4.17    0.44
  -7  -3   2    3.69    0.46
   5  -9   3    1.69    0.39
   5  -9   3    0.87    0.24
  -5   9  -3    1.64    0.27
   3  -8   3   47.38    1.47
   3  -8   3   46.18    1.49
  -3   8  -3   45.85    1.34
   1  -7   3    0.93    0.22
   1  -7   3    0.57    0.16
   1  -7   3    0.72    0.16
   1  -7   3    0.59    0.16
   1  -7   3    0.81    0.22
  -1   7  -3    0.58    0.17
  -1  -6   3   21.72    0.66
  -1  -6   3   19.86    0.83
  -1  -6   3   21.31    0.77
  -1  -6   3   21.74    0.69
  -1  -6   3   20.92    0.67
   1   6  -3   22.37    0.63
   1   6  -3   20.87    0.84
  -3  -5   3    0.12    0.14
  -3  -5   3    0.13    0.16
  -3  -5   3    0.23    0.21
   3   5  -3    0.13    0.14
  -5  -4   3    0.01    0.19
  -5  -4   3    0.10    0.16
   5   4  -3   -0.10    0.14
  -7  -3   3    4.69    0.49
  -7  -3   3    4.51    0.51
   5  -9   4   -0.11    0.22
   3  -8   4    4.47    0.34
   3  -8   4    4.19    0.43
   3  -8   4    4.64    0.40
  -3   8  -4    4.32    0.33
   1  -7   4    0.37    0.14
   1  -7   4    0.71    0.23
   1  -7   4    0.59    0.21
   1  -7   4    0.39    0.16
  -1  -6   4    1.58    0.20
  -1  -6   4    1.93    0.23
  -1  -6   4    1.15    0.18
  -1  -6   4    1.37    0.28
   1   6  -4    1.94    0.21
   1   6  -4    1.42    0.23
   3   5  -4    0.38    0.15
   3   5  -4    0.59    0.20
  -5  -4   4    8.57    0.57
  -5  -4   4    6.24    0.52
   5   4  -4    7.68    0.58
  -7  -3   4   -0.07    0.22
  -7  -3   4    0.10    0.21
   5  -9   5    0.39    0.29
   3  -8   5    2.89    0.33
   3  -8   5    2.85    0.38
   1  -7   5    4.41    0.31
   1  -7   5    4.59    0.40
   1  -7   5    3.67    0.29
   1  -7   5    4.11    0.38
  -1  -6   5    6.13    0.47
  -1  -6   5    6.29    0.35
  -1  -6   5    5.21    0.37
   1   6  -5    5.90    0.42
   1   6  -5    5.80    0.35
  -3  -5   5   11.96    0.59
  -3  -5   5   11.72    0.53
  -3  -5   5   11.34    0.66
   3   5  -5   11.43    0.64
   3   5  -5   12.57    0.50
  -5  -4   5    4.95    0.48
  -5  -4   5    4.97    0.45
  -7  -3   5    0.45    0.26
  -7  -3   5    0.36    0.26
   5  -9   6    1.11    0.35
   3  -8   6   -0.12    0.19
   3  -8   6   -0.07    0.17
   1  -7   6    0.01    0.18
   1  -7   6   -0.30    0.16
  -1   7  -6    0.30    0.17
  -1  -6   6   25.29    0.83
  -1  -6   6   24.64    0.89
  -1  -6   6   24.28    0.99
   1   6  -6   23.28    0.93
   1   6  -6   25.08    0.79
  -3  -5   6    9.11    0.61
  -3  -5   6    9.33    0.49
  -3  -5   6    8.41    0.49
   3   5  -6    9.46    0.59
  -5  -4   6   22.58    1.06
  -5  -4   6   24.80    0.99
   5  -9   7    5.52    0.60
   3  -8   7    1.79    0.35
   1  -7   7    1.53    0.29
   1  -7   7    1.48    0.29
  -1  -6   7   12.98    0.64
  -1  -6   7   11.77    0.68
   1   6  -7   13.51    0.66
  -3  -5   7    0.89    0.22
  -3  -5   7    0.77    0.28
   3   5  -7    0.91    0.24
  -5  -4   7   12.28    0.77
  -5  -4   7   11.25    0.66
   3  -8   8    0.42    0.28
   1  -7   8   11.00    0.65
   1  -7   8   10.39    0.62
  -1  -6   8   19.31    0.85
  -1  -6   8   21.26    0.93
   1   6  -8   20.45    0.86
  -3  -5   8    2.52    0.38
  -3  -5   8    2.86    0.35
   3   5  -8    2.62    0.36
  -5  -4   8    6.98    0.61
   3  -8   9    0.53    0.28
   1  -7   9    0.30    0.24
  -1  -6   9    8.98    0.60
  -1  -6   9    9.14    0.62
  -3  -5   9   -0.19    0.18
  -3  -5   9    0.09    0.21
   1  -7  10    3.53    0.46
  -1  -6  10    2.23    0.37
  -1  -6  10    1.72    0.35
  -3  -5  10    3.00    0.45
  -3  -5  10    4.18    0.48
   2  -8  -8    3.63    0.46
   2  -8  -8    2.96    0.43
  -2   8   8    4.35    0.47
  -2   8   8    3.95    0.46
   0  -7  -8    6.16    0.54
   0   7   8    5.36    0.55
  -2  -6  -8    0.10    0.17
   2   6   8   -0.22    0.22
   2  -8  -7    0.53    0.23
   2  -8  -7   -0.15    0.26
   2  -8  -7    0.41    0.24
  -2   8   7    0.50    0.25
  -2   8   7    0.12    0.20
   0  -7  -7    9.46    0.62
   0  -7  -7    8.82    0.58
   0   7   7    8.67    0.64
  -2  -6  -7    0.30    0.19
   2   6   7    0.40    0.25
  -4  -5  -7    2.71    0.39
   4   5   7    2.68    0.47
   4  -9  -6    0.09    0.23
   4  -9  -6    0.45    0.31
  -4   9   6    0.20    0.25
  -4   9   6   -0.08    0.17
   2  -8  -6   -0.19    0.21
   2  -8  -6    0.07    0.15
   2  -8  -6   -0.06    0.17
  -2   8   6    0.14    0.18
  -2   8   6   -0.31    0.17
   0  -7  -6    3.51    0.37
   0  -7  -6    3.60    0.40
   0   7   6    3.77    0.39
  -2  -6  -6    0.45    0.20
   2   6   6    0.33    0.21
  -4  -5  -6    0.89    0.26
   4   5   6    0.64    0.27
   4  -9  -5   -0.17    0.25
   4  -9  -5    0.10    0.19
  -4   9   5   -0.05    0.18
  -4   9   5    0.02    0.21
   2  -8  -5    0.93    0.25
   2  -8  -5    0.47    0.25
   2  -8  -5    1.07    0.26
  -2   8   5    0.71    0.22
  -2   8   5    0.56    0.24
   0  -7  -5    0.33    0.18
   0  -7  -5    0.29    0.18
   0   7   5    0.30    0.18
  -2  -6  -5    2.31    0.30
  -2  -6  -5    2.45    0.33
   2   6   5    2.21    0.34
  -4  -5  -5    7.64    0.54
   4   5   5    6.47    0.55
  -6  -4  -5    2.85    0.42
   6   4   5    2.81    0.46
   4  -9  -4    1.02    0.30
   4  -9  -4    1.04    0.34
  -4   9   4    1.19    0.31
  -4   9   4    1.60    0.31
   2  -8  -4    7.27    0.51
   2  -8  -4    6.28    0.50
   2  -8  -4    7.60    0.54
  -2   8   4    7.28    0.52
  -2   8   4    7.59    0.51
   0  -7  -4   19.78    0.86
   0  -7  -4   20.75    0.86
   0   7   4   19.60    0.84
  -2  -6  -4   18.08    0.77
  -2  -6  -4   16.07    0.77
   2   6   4   16.84    0.82
  -4  -5  -4    1.33    0.28
   4   5   4    1.74    0.34
  -6  -4  -4    2.10    0.38
   6   4   4    3.84    0.48
   4  -9  -3    3.05    0.41
   4  -9  -3    3.47    0.46
  -4   9   3    3.28    0.40
  -4   9   3    2.86    0.37
   2  -8  -3    9.78    0.58
   2  -8  -3    9.08    0.56
   2  -8  -3    9.74    0.59
  -2   8   3    9.14    0.56
  -2   8   3    8.83    0.53
   0  -7  -3    1.70    0.27
   0  -7  -3    1.31    0.26
   0   7   3    1.25    0.25
  -2  -6  -3    1.04    0.23
  -2  -6  -3    0.75    0.21
  -2  -6  -3    0.88    0.14
   2   6   3    0.89    0.24
  -4  -5  -3    0.12    0.17
  -4  -5  -3    0.24    0.17
   4   5   3   -0.08    0.15
  -6  -4  -3    4.08    0.47
   6   4   3    3.63    0.45
   6 -10  -2    0.62    0.36
   6 -10  -2    0.52    0.26
  -6  10   2    0.77    0.27
  -6  10   2    0.86    0.30
   4  -9  -2    1.08    0.28
   4  -9  -2    0.60    0.29
  -4   9   2    0.44    0.25
  -4   9   2    1.19    0.26
   2  -8  -2    7.87    0.51
   2  -8  -2    8.10    0.53
   2  -8  -2    8.14    0.53
   2  -8  -2    7.66    0.31
  -2   8   2    8.72    0.52
   0  -7  -2    0.27    0.15
   0  -7  -2    0.34    0.15
   0  -7  -2    0.13    0.10
   0   7   2    0.10    0.16
  -2  -6  -2   40.37    1.01
  -2  -6  -2   41.82    1.33
  -2  -6  -2   39.38    1.32
  -4  -5  -2   20.35    0.83
  -4  -5  -2   17.60    0.83
   4   5   2   18.69    0.87
   4   5   2   19.09    0.86
  -6  -4  -2    5.51    0.52
   6   4   2    4.78    0.47
   6   4   2    6.31    0.51
   6 -10  -1    1.13    0.42
   6 -10  -1    1.52    0.34
  -6  10   1    2.04    0.35
  -6  10   1    1.54    0.33
   4  -9  -1    0.49    0.20
   4  -9  -1    0.39    0.27
  -4   9   1    0.57    0.21
  -4   9   1    0.37    0.21
   2  -8  -1   36.68    1.24
   2  -8  -1   37.95    1.22
   2  -8  -1   35.90    1.26
  -2   8   1   36.18    1.19
   0  -7  -1   11.96    0.42
   0  -7  -1    9.54    0.55
   0  -7  -1   11.25    0.57
   0   7   1   10.82    0.56
  -2  -6  -1    3.56    0.35
  -2  -6  -1    3.73    0.29
  -2  -6  -1    4.45    0.38
  -4  -5  -1   26.13    0.99
  -4  -5  -1   25.10    1.01
   4   5   1   26.02    1.05
  -6  -4  -1    2.02    0.36
  -6  -4  -1    2.15    0.31
   6   4   1    2.28    0.36
   6   4   1    1.68    0.31
   6 -10   0    5.85    0.54
   6 -10   0    5.59    0.61
  -6  10   0    6.30    0.52
  -6  10   0    5.70    0.52
   4  -9   0    0.03    0.14
   4  -9   0   -0.12    0.21
  -4   9   0   -0.05    0.14
   2  -8   0   18.05    0.77
   2  -8   0   18.38    0.78
   2  -8   0   17.10    0.79
  -2   8   0   18.49    0.75
   0  -7   0    0.78    0.20
   0  -7   0    0.97    0.19
   0  -7   0    0.96    0.17
   0  -7   0    0.89    0.19
   0   7   0    0.53    0.18
  -2  -6   0   15.37    0.71
  -2  -6   0   16.58    0.53
  -2  -6   0   14.96    0.69
   2   6   0   14.49    0.71
  -4  -5   0   45.51    1.17
  -4  -5   0   41.12    1.41
  -4  -5   0   42.12    1.41
   4   5   0   44.51    1.49
  -6  -4   0   -0.14    0.17
  -6  -4   0   -0.23    0.15
   6 -10   1    1.57    0.42
   6 -10   1    0.99    0.29
  -6  10  -1    1.48    0.30
   4  -9   1    1.46    0.33
   4  -9   1    2.07    0.31
  -4   9  -1    1.59    0.27
   2  -8   1   14.51    0.68
   2  -8   1   14.42    0.68
   2  -8   1   14.63    0.66
  -2   8  -1   14.33    0.63
   0  -7   1    1.08    0.16
   0  -7   1    1.01    0.20
   0  -7   1    1.10    0.22
   0  -7   1    1.10    0.19
   0  -7   1    0.96    0.17
  -2  -6   1   15.45    0.53
  -2  -6   1   15.26    0.71
  -2  -6   1   14.79    0.68
   2   6  -1   15.50    0.73
  -4  -5   1    2.45    0.34
  -4  -5   1    2.03    0.32
   4   5  -1    2.80    0.35
  -6  -4   1    2.28    0.38
  -6  -4   1    2.29    0.34
   6 -10   2    0.14    0.21
   6 -10   2    0.48    0.32
  -6  10  -2    0.72    0.25
   4  -9   2    0.02    0.24
   4  -9   2    0.17    0.17
  -4   9  -2    0.12    0.16
   2  -8   2   17.65    0.77
   2  -8   2   18.04    0.74
   2  -8   2   18.25    0.63
   2  -8   2   17.43    0.76
  -2   8  -2   17.16    0.69
   0  -7   2    0.13    0.13
   0  -7   2    0.13    0.15
   0  -7   2    0.16    0.12
   0  -7   2    0.53    0.18
  -2  -6   2   22.11    0.91
  -2  -6   2   22.79    0.87
  -2  -6   2   23.74    0.71
   2   6  -2   22.34    0.92
   2   6  -2   23.65    0.60
  -4  -5   2    2.51    0.35
  -4  -5   2    2.00    0.31
   4   5  -2    2.71    0.34
  -6  -4   2    1.10    0.30
  -6  -4   2    1.13    0.30
   6 -10   3    0.20    0.29
  -6  10  -3    0.02    0.17
   4  -9   3    8.43    0.56
   4  -9   3    9.96    0.64
  -4   9  -3    8.76    0.52
   2  -8   3   42.48    1.39
   2  -8   3   42.73    1.29
   2  -8   3   42.56    1.35
  -2   8  -3   40.63    1.24
   0  -7   3   14.16    0.69
   0  -7   3   15.56    0.61
   0  -7   3   15.66    0.65
   0  -7   3   15.76    0.57
  -2  -6   3    0.06    0.11
  -2  -6   3   -0.17    0.15
  -2  -6   3    0.38    0.17
   2   6  -3    0.33    0.16
  -4  -5   3   44.56    1.45
  -4  -5   3   44.99    1.52
   4   5  -3   43.99    1.54
  -6  -4   3   32.49    1.30
  -6  -4   3   33.95    1.30
   6 -10   4    1.05    0.38
   4  -9   4    0.39    0.27
   4  -9   4    0.29    0.21
  -4   9  -4    0.47    0.18
   2  -8   4   20.30    0.86
   2  -8   4   19.12    0.83
   2  -8   4   21.35    0.78
  -2   8  -4   18.65    0.72
   0  -7   4   17.01    0.68
   0  -7   4   17.08    0.68
   0  -7   4   17.93    0.63
   0  -7   4   18.19    0.79
  -2  -6   4  125.85    2.75
  -2  -6   4  121.19    3.23
  -2  -6   4  121.69    3.02
   2   6  -4  121.46    3.25
  -4  -5   4   60.83    1.51
  -4  -5   4   57.20    1.85
  -4  -5   4   56.78    1.75
   4   5  -4   59.16    1.89
  -6  -4   4   -0.36    0.16
  -6  -4   4    0.19    0.21
   4  -9   5    8.07    0.55
   4  -9   5    7.98    0.60
   2  -8   5    2.70    0.34
   2  -8   5    3.30    0.38
   0  -7   5   11.28    0.52
   0  -7   5   10.86    0.55
   0  -7   5   10.68    0.61
   0  -7   5   11.09    0.48
   0   7  -5   11.31    0.59
  -2  -6   5    8.74    0.42
  -2  -6   5    7.18    0.55
  -2  -6   5    8.31    0.44
  -2  -6   5    8.01    0.47
   2   6  -5    8.62    0.54
  -4  -5   5   12.71    0.74
  -4  -5   5   12.70    0.67
   4   5  -5   13.21    0.74
  -6  -4   5    0.14    0.23
  -6  -4   5    0.07    0.20
   4  -9   6    0.48    0.28
   2  -8   6    1.01    0.28
   2  -8   6    1.44    0.30
   0  -7   6    0.13    0.16
   0  -7   6    0.19    0.21
   0   7  -6    0.07    0.12
  -2  -6   6    0.38    0.24
  -2  -6   6    0.45    0.18
  -2  -6   6    0.34    0.15
   2   6  -6    0.54    0.19
   2   6  -6    0.51    0.17
  -4  -5   6    0.38    0.23
  -4  -5   6    1.15    0.27
  -6  -4   6    0.07    0.23
  -6  -4   6   -0.05    0.22
   4  -9   7    3.69    0.47
   2  -8   7    3.22    0.39
   2  -8   7    2.62    0.37
   0  -7   7    2.12    0.33
   0  -7   7    2.02    0.30
   0   7  -7    2.41    0.29
  -2  -6   7    0.59    0.20
  -2  -6   7    0.69    0.25
   2   6  -7    0.60    0.21
  -4  -5   7    1.17    0.32
  -6  -4   7    3.36    0.50
   4  -9   8    2.43    0.44
   2  -8   8    0.84    0.28
   0  -7   8   12.55    0.72
   0  -7   8   12.88    0.70
  -2  -6   8   12.18    0.73
  -2  -6   8   12.40    0.66
   2   6  -8   11.86    0.67
  -4  -5   8    2.28    0.40
   2  -8   9    7.82    0.59
   0  -7   9    1.77    0.33
   0  -7   9    1.85    0.34
  -2  -6   9    9.67    0.67
  -2  -6   9    8.64    0.59
  -4  -5   9    2.75    0.45
   0  -7  10   11.02    0.72
  -2  -6  10    3.35    0.43
  -2  -6  10    3.72    0.47
  -1  -7  -8    8.07    0.61
   1   7   8    7.02    0.64
   1  -8  -7    0.23    0.21
   1  -8  -7    0.53    0.22
  -1   8   7    0.45    0.21
  -1  -7  -7    6.28    0.55
   1   7   7    6.75    0.60
  -3  -6  -7   -0.14    0.17
   3   6   7   -0.21    0.19
   3  -9  -6    0.86    0.33
   3  -9  -6    0.67    0.27
   3  -9  -6    0.60    0.25
  -3   9   6    0.90    0.29
  -3   9   6    0.36    0.26
   1  -8  -6    0.31    0.21
   1  -8  -6    0.33    0.19
  -1   8   6    0.31    0.19
  -1  -7  -6    0.08    0.17
  -1  -7  -6    0.18    0.17
   1   7   6    0.42    0.25
  -3  -6  -6    0.57    0.22
   3   6   6    0.23    0.24
  -5  -5  -6    0.49    0.25
   5   5   6    0.02    0.21
   3  -9  -5    0.31    0.29
   3  -9  -5    0.06    0.16
   3  -9  -5   -0.14    0.16
  -3   9   5   -0.05    0.21
  -3   9   5    0.21    0.19
   1  -8  -5    2.36    0.35
   1  -8  -5    2.57    0.36
  -1   8   5    2.38    0.35
  -1  -7  -5    0.26    0.16
  -1  -7  -5    0.17    0.17
  -3  -6  -5    0.21    0.17
   3   6   5    0.19    0.18
  -5  -5  -5    2.45    0.39
   5   5   5    2.59    0.46
   5 -10  -4    0.68    0.27
  -5  10   4    0.55    0.26
  -5  10   4    1.07    0.31
   3  -9  -4    2.95    0.41
   3  -9  -4    3.36    0.44
  -3   9   4    3.35    0.41
  -3   9   4    3.33    0.40
   1  -8  -4    0.06    0.13
   1  -8  -4    0.06    0.14
  -1   8   4   -0.07    0.13
  -1  -7  -4    6.81    0.48
  -1  -7  -4    6.73    0.49
  -3  -6  -4    2.09    0.31
  -3  -6  -4    2.28    0.33
   3   6   4    1.97    0.34
  -5  -5  -4   37.23    1.41
   5   5   4   38.01    1.50
   5 -10  -3    0.09    0.19
   5 -10  -3    0.00    0.30
  -5  10   3    0.48    0.26
  -5  10   3    0.34    0.23
   3  -9  -3    1.22    0.32
   3  -9  -3    1.70    0.32
  -3   9   3    0.86    0.26
  -3   9   3    0.90    0.26
   1  -8  -3    2.77    0.34
   1  -8  -3    2.71    0.34
  -1   8   3    2.64    0.32
  -1  -7  -3   26.18    1.02
  -1  -7  -3   27.74    1.06
  -3  -6  -3    4.17    0.42
  -3  -6  -3    3.59    0.37
   3   6   3    3.57    0.41
  -5  -5  -3    7.43    0.59
   5   5   3    8.43    0.57
   5   5   3    6.85    0.56
   5 -10  -2    1.42    0.34
   5 -10  -2    1.00    0.38
  -5  10   2    1.11    0.31
  -5  10   2    0.83    0.26
   3  -9  -2    5.13    0.48
   3  -9  -2    5.59    0.48
  -3   9   2    5.46    0.45
   1  -8  -2    5.26    0.27
   1  -8  -2    5.05    0.40
   1  -8  -2    4.93    0.43
   1  -8  -2    4.29    0.41
  -1   8   2    4.77    0.39
  -1  -7  -2    5.36    0.41
  -1  -7  -2    4.25    0.39
  -1  -7  -2    4.58    0.26
  -3  -6  -2    2.79    0.35
  -3  -6  -2    3.15    0.35
  -5  -5  -2    0.88    0.27
  -5  -5  -2    0.58    0.24
   5   5   2    0.46    0.25
   5   5   2    0.89    0.25
  -7  -4  -2    0.04    0.24
   7   4   2   -0.29    0.20
   5 -10  -1    0.17    0.20
   5 -10  -1   -0.29    0.27
  -5  10   1   -0.21    0.14
  -5  10   1    0.09    0.23
   3  -9  -1    0.68    0.28
   3  -9  -1    1.11    0.28
  -3   9   1    0.82    0.23
   1  -8  -1   17.59    0.71
   1  -8  -1   16.59    0.76
   1  -8  -1   17.37    0.78
  -1   8   1   17.88    0.76
  -1  -7  -1    3.21    0.34
  -1  -7  -1    3.16    0.33
  -3  -6  -1    0.55    0.20
  -3  -6  -1    0.55    0.21
   3   6   1    0.52    0.19
  -5  -5  -1   -0.15    0.16
  -5  -5  -1    0.10    0.15
   5   5   1    0.14    0.16
  -7  -4  -1    0.57    0.29
   5 -10   0    1.01    0.28
   5 -10   0    0.63    0.32
  -5  10   0    0.65    0.22
   3  -9   0    0.18    0.18
   3  -9   0    0.43    0.25
  -3   9   0    0.14    0.16
   1  -8   0    6.64    0.47
   1  -8   0    7.27    0.45
   1  -8   0    6.45    0.44
  -1   8   0    6.59    0.44
  -1  -7   0    1.03    0.21
  -1  -7   0    1.71    0.28
  -3  -6   0   53.53    1.64
  -3  -6   0   50.72    1.60
   3   6   0   50.80    1.67
  -5  -5   0   -0.11    0.15
  -5  -5   0    0.02    0.19
   5   5   0    0.25    0.19
  -7  -4   0    0.65    0.29
   5 -10   1    3.24    0.41
   5 -10   1    2.17    0.43
  -5  10  -1    2.77    0.36
   3  -9   1    1.11    0.27
   3  -9   1    1.03    0.29
  -3   9  -1    1.32    0.25
   1  -8   1    8.37    0.53
   1  -8   1    6.90    0.45
   1  -8   1    7.93    0.46
  -1   8  -1    7.32    0.46
  -1  -7   1    0.27    0.17
  -1  -7   1    0.37    0.14
  -1  -7   1    0.29    0.15
  -3  -6   1  136.68    3.49
  -3  -6   1  134.36    2.92
  -3  -6   1  129.34    3.34
   3   6  -1  129.68    3.52
  -5  -5   1    9.52    0.62
  -5  -5   1    8.07    0.58
   5   5  -1    8.40    0.60
  -7  -4   1   -0.05    0.19
  -7  -4   1    0.39    0.24
   5 -10   2    1.60    0.34
   5 -10   2    1.81    0.38
  -5  10  -2    1.50    0.29
   3  -9   2    4.52    0.42
   3  -9   2    5.26    0.41
   3  -9   2    4.48    0.44
  -3   9  -2    4.49    0.37
   1  -8   2   13.08    0.67
   1  -8   2   13.32    0.61
   1  -8   2   12.75    0.61
   1  -8   2   13.54    0.52
  -1   8  -2   12.57    0.59
  -1  -7   2   16.16    0.77
  -1  -7   2   17.48    0.59
  -1  -7   2   15.83    0.70
   1   7  -2   15.99    0.76
  -3  -6   2    5.16    0.45
  -3  -6   2    5.62    0.43
   3   6  -2    5.40    0.44
  -5  -5   2    3.65    0.42
  -5  -5   2    3.48    0.41
  -7  -4   2    0.38    0.25
  -7  -4   2    0.76    0.29
   5 -10   3    1.04    0.29
   5 -10   3    0.73    0.33
  -5  10  -3    1.27    0.27
   3  -9   3   14.62    0.75
   3  -9   3   15.01    0.69
   3  -9   3   14.17    0.72
  -3   9  -3   13.72    0.65
   1  -8   3    1.45    0.24
   1  -8   3    1.67    0.29
   1  -8   3    2.13    0.27
  -1   8  -3    1.41    0.23
  -1  -7   3    3.50    0.38
  -1  -7   3    4.26    0.35
   1   7  -3    4.12    0.38
  -3  -6   3    0.48    0.23
  -3  -6   3    0.46    0.19
   3   6  -3    0.52    0.21
  -5  -5   3    1.05    0.27
  -5  -5   3    1.25    0.31
  -7  -4   3    4.09    0.51
  -7  -4   3    4.98    0.52
   5 -10   4    0.32    0.29
   3  -9   4    1.79    0.31
   3  -9   4    1.80    0.26
   3  -9   4    1.98    0.34
  -3   9  -4    1.61    0.25
   1  -8   4    0.09    0.13
   1  -8   4    0.07    0.19
   1  -8   4    0.17    0.18
  -1  -7   4    1.10    0.21
  -1  -7   4    0.82    0.18
  -1  -7   4    0.96    0.27
   1   7  -4    1.27    0.25
  -3  -6   4    5.65    0.50
  -3  -6   4    6.06    0.46
   3   6  -4    6.91    0.51
  -5  -5   4    2.93    0.41
  -5  -5   4    2.44    0.37
  -7  -4   4    5.69    0.58
  -7  -4   4    5.55    0.55
   5 -10   5    0.26    0.29
   3  -9   5    0.78    0.26
   3  -9   5    0.87    0.29
   1  -8   5   12.09    0.62
   1  -8   5   11.01    0.54
   1  -8   5   11.51    0.65
  -1  -7   5    8.10    0.42
  -1  -7   5    7.07    0.44
  -1  -7   5    7.09    0.53
  -1  -7   5    7.79    0.45
   1   7  -5    7.20    0.50
  -3  -6   5   12.23    0.73
  -3  -6   5   13.49    0.67
   3   6  -5   13.30    0.72
  -5  -5   5    1.01    0.30
  -5  -5   5    1.53    0.33
   3  -9   6    0.41    0.27
   3  -9   6    0.77    0.26
   1  -8   6   32.51    1.23
   1  -8   6   34.30    1.18
  -1  -7   6    0.05    0.21
  -1  -7   6    0.17    0.16
   1   7  -6    0.02    0.13
  -3  -6   6   10.11    0.57
  -3  -6   6    9.84    0.67
   3   6  -6   10.12    0.65
  -5  -5   6    3.08    0.45
  -5  -5   6    3.29    0.41
   3  -9   7    0.12    0.24
   1  -8   7    4.22    0.43
   1  -8   7    4.20    0.44
  -1  -7   7    1.82    0.28
  -1  -7   7    1.18    0.30
   1   7  -7    1.55    0.28
  -3  -6   7    9.73    0.66
  -5  -5   7    7.52    0.64
   3  -9   8    0.27    0.25
   1  -8   8    0.93    0.29
   1  -8   8    0.77    0.27
  -1  -7   8    0.62    0.24
  -1  -7   8    0.15    0.25
  -3  -6   8    4.82    0.52
  -5  -5   8    0.24    0.30
   1  -8   9    2.02    0.37
  -1  -7   9    6.10    0.54
  -1  -7   9    5.95    0.51
  -3  -6   9    1.43    0.35
  -1  -7  10    7.15    0.58
  -1  -7  10    6.24    0.57
   0  -8  -7    7.89    0.59
   0  -8  -7    8.15    0.61
  -2  -7  -7    1.60    0.34
   2   7   7    1.75    0.40
   2  -9  -6    1.29    0.31
   2  -9  -6    0.83    0.28
  -2   9   6    1.43    0.32
  -2   9   6    1.22    0.34
   0  -8  -6    2.16    0.37
   0  -8  -6    1.91    0.35
  -2  -7  -6    6.17    0.54
   2   7   6    4.26    0.50
  -4  -6  -6    3.33    0.43
   4   6   6    2.81    0.46
   2  -9  -5    0.94    0.27
   2  -9  -5    0.94    0.27
  -2   9   5    0.98    0.28
   0  -8  -5   -0.02    0.16
   0  -8  -5    0.01    0.15
  -2  -7  -5    4.93    0.44
  -2  -7  -5    4.13    0.45
   2   7   5    3.67    0.45
  -4  -6  -5    5.20    0.51
   4   6   5    3.83    0.49
   4 -10  -4   -0.22    0.27
   4 -10  -4   -0.11    0.17
  -4  10   4    0.05    0.17
  -4  10   4   -0.22    0.18
   2  -9  -4    3.37    0.41
   2  -9  -4    3.03    0.40
  -2   9   4    4.00    0.42
   0  -8  -4    0.04    0.14
   0  -8  -4   -0.04    0.15
  -2  -7  -4    1.34    0.29
  -2  -7  -4    2.48    0.33
  -4  -6  -4    0.44    0.23
   4   6   4    0.34    0.24
   4 -10  -3   -0.01    0.17
   4 -10  -3   -0.22    0.25
  -4  10   3    0.18    0.20
  -4  10   3    0.19    0.21
   2  -9  -3    1.77    0.33
   2  -9  -3    2.36    0.36
   2  -9  -3    1.73    0.31
  -2   9   3    2.21    0.33
   0  -8  -3    6.09    0.48
   0  -8  -3    6.48    0.48
   0   8   3    6.83    0.49
  -2  -7  -3    0.12    0.17
  -2  -7  -3    0.18    0.15
  -4  -6  -3   11.31    0.69
  -4  -6  -3   11.62    0.66
   4   6   3   11.42    0.73
  -6  -5  -3   13.18    0.81
   6   5   3   11.94    0.80
   4 -10  -2    8.74    0.64
   4 -10  -2    9.45    0.69
  -4  10   2    9.55    0.62
   2  -9  -2    3.16    0.37
   2  -9  -2    2.51    0.36
   2  -9  -2    3.06    0.36
  -2   9   2    2.99    0.35
   0  -8  -2   35.82    1.26
   0  -8  -2   33.70    1.24
   0   8   2   34.57    1.21
  -2  -7  -2   42.16    1.45
  -2  -7  -2   44.11    1.45
  -4  -6  -2    0.21    0.18
  -4  -6  -2    0.11    0.19
   4   6   2    0.26    0.16
  -6  -5  -2    1.16    0.33
   6   5   2    1.41    0.34
   4 -10  -1    1.58    0.38
   4 -10  -1    1.77    0.34
  -4  10   1    2.10    0.34
   2  -9  -1    9.77    0.60
   2  -9  -1   10.72    0.65
   2  -9  -1   11.03    0.61
  -2   9   1   11.14    0.61
   0  -8  -1    0.05    0.15
   0  -8  -1    0.16    0.13
  -2  -7  -1   36.59    1.28
  -2  -7  -1   36.78    1.28
  -4  -6  -1    5.54    0.48
  -4  -6  -1    5.42    0.49
   4   6   1    5.62    0.48
  -6  -5  -1    6.27    0.59
  -6  -5  -1    6.10    0.51
   4 -10   0    0.23    0.19
   4 -10   0    0.23    0.28
  -4  10   0    0.50    0.21
   2  -9   0    0.82    0.22
   2  -9   0    0.95    0.27
   2  -9   0    0.45    0.21
  -2   9   0    0.68    0.22
   0  -8   0    0.04    0.14
   0  -8   0    0.14    0.12
  -2  -7   0   10.06    0.60
  -2  -7   0    8.52    0.54
  -4  -6   0    4.65    0.44
  -4  -6   0    4.69    0.45
   4   6   0    4.85    0.47
  -6  -5   0    0.45    0.24
  -6  -5   0    1.71    0.32
   4 -10   1    8.22    0.63
   4 -10   1   10.03    0.65
  -4  10  -1    9.07    0.57
   2  -9   1    0.98    0.26
   2  -9   1    1.11    0.23
   2  -9   1    0.99    0.26
  -2   9  -1    0.92    0.22
   0  -8   1   -0.09    0.13
   0  -8   1    0.15    0.13
  -2  -7   1    2.51    0.34
  -2  -7   1    2.86    0.34
   2   7  -1    2.77    0.34
  -4  -6   1    3.95    0.41
  -4  -6   1    4.13    0.42
   4   6  -1    3.11    0.39
  -6  -5   1    2.92    0.43
  -6  -5   1    2.99    0.39
   4 -10   2    1.51    0.32
   4 -10   2    1.65    0.37
  -4  10  -2    2.09    0.32
   2  -9   2   16.37    0.74
   2  -9   2   16.26    0.73
   2  -9   2   16.16    0.79
  -2   9  -2   16.51    0.72
   0  -8   2   12.09    0.61
   0  -8   2   12.89    0.51
   0  -8   2   11.66    0.65
  -2  -7   2    0.26    0.19
  -2  -7   2    0.30    0.16
   2   7  -2    0.51    0.19
  -4  -6   2    6.66    0.52
  -4  -6   2    5.76    0.49
   4   6  -2    6.68    0.53
  -6  -5   2    0.03    0.19
  -6  -5   2    0.06    0.19
   4 -10   3    0.49    0.24
   4 -10   3    0.41    0.29
  -4  10  -3    0.62    0.21
   2  -9   3    3.50    0.39
   2  -9   3    3.22    0.37
   2  -9   3    3.29    0.34
  -2   9  -3    3.53    0.33
   0  -8   3    9.50    0.48
   0  -8   3    9.46    0.59
   0  -8   3   10.21    0.54
  -2  -7   3    6.07    0.51
  -2  -7   3    6.00    0.44
   2   7  -3    6.17    0.48
  -4  -6   3   16.53    0.81
  -4  -6   3   17.05    0.87
  -6  -5   3    7.06    0.59
  -6  -5   3    7.75    0.62
   4 -10   4    0.05    0.25
   4 -10   4   -0.10    0.18
   2  -9   4    0.23    0.20
   2  -9   4    0.16    0.21
   2  -9   4    0.07    0.13
  -2   9  -4    0.18    0.17
   0  -8   4   59.88    1.87
   0  -8   4   60.53    1.72
   0  -8   4   61.57    1.68
  -2  -7   4   13.98    0.76
  -2  -7   4   14.61    0.70
   2   7  -4   14.54    0.75
  -4  -6   4    1.22    0.28
  -4  -6   4    0.96    0.29
  -6  -5   4    0.41    0.24
  -6  -5   4    0.43    0.26
   4 -10   5    7.36    0.61
   4 -10   5    6.96    0.56
   2  -9   5   23.88    1.01
   2  -9   5   22.35    0.95
   0  -8   5    4.98    0.40
   0  -8   5    5.24    0.47
   0  -8   5    4.53    0.36
  -2  -7   5   10.81    0.58
  -2  -7   5   10.34    0.67
   2   7  -5   10.53    0.64
  -4  -6   5    7.03    0.58
  -4  -6   5    6.56    0.51
  -6  -5   5    1.33    0.36
  -6  -5   5    1.02    0.34
   4 -10   6    3.36    0.46
   2  -9   6   15.44    0.79
   2  -9   6   15.93    0.81
   0  -8   6    9.06    0.53
   0  -8   6    8.08    0.60
  -2  -7   6    0.64    0.28
   2   7  -6    0.92    0.25
  -4  -6   6   17.84    0.84
  -4  -6   6   15.73    0.88
  -6  -5   6    1.22    0.36
   2  -9   7    4.96    0.48
   2  -9   7    4.46    0.47
   0  -8   7   18.14    0.92
   0  -8   7   21.36    0.88
  -2  -7   7    0.95    0.29
   2   7  -7    0.74    0.25
  -4  -6   7   16.71    0.94
   2  -9   8    3.42    0.43
   0  -8   8   14.53    0.75
   0  -8   8   14.55    0.82
  -2  -7   8    0.76    0.31
  -4  -6   8    6.94    0.63
   0  -8   9    5.84    0.52
   0  -8   9    5.15    0.52
  -2  -7   9   -0.18    0.19
  -2  -7   9   -0.17    0.22
  -1  -8  -7    0.00    0.21
   1  -9  -6    0.45    0.24
   1  -9  -6    0.06    0.19
  -1   9   6    0.38    0.23
  -1  -8  -6    0.65    0.26
  -1  -8  -6    0.96    0.29
  -3  -7  -6   -0.09    0.16
   3   7   6   -0.10    0.23
   3 -10  -5   -0.06    0.18
   3 -10  -5    0.03    0.21
  -3  10   5   -0.19    0.18
   1  -9  -5   -0.07    0.13
   1  -9  -5   -0.15    0.15
  -1   9   5   -0.06    0.16
  -1  -8  -5    4.15    0.44
  -1  -8  -5    4.55    0.48
  -3  -7  -5   12.64    0.77
   3   7   5   11.76    0.78
   3 -10  -4    3.11    0.44
   3 -10  -4    2.57    0.40
  -3  10   4    2.03    0.37
   1  -9  -4   17.77    0.89
   1  -9  -4   16.56    0.85
  -1   9   4   17.18    0.85
  -1  -8  -4    0.21    0.18
  -1  -8  -4    0.18    0.17
  -3  -7  -4    5.28    0.48
  -3  -7  -4    5.65    0.52
  -5  -6  -4    0.17    0.21
   5   6   4   -0.14    0.20
   3 -10  -3    0.47    0.25
   3 -10  -3    0.39    0.20
   3 -10  -3    0.38    0.30
  -3  10   3    0.51    0.21
   1  -9  -3    3.94    0.43
   1  -9  -3    4.11    0.44
  -1   9   3    4.15    0.43
  -1  -8  -3    1.16    0.26
  -1  -8  -3    1.22    0.27
  -3  -7  -3    1.73    0.32
  -3  -7  -3    0.93    0.25
  -5  -6  -3    2.59    0.43
   5   6   3    2.38    0.41
   3 -10  -2    0.65    0.23
   3 -10  -2    0.29    0.28
   3 -10  -2    0.86    0.26
  -3  10   2    0.95    0.26
   1  -9  -2    6.71    0.51
   1  -9  -2    6.23    0.49
  -1   9   2    6.41    0.48
  -1  -8  -2    9.99    0.61
  -1  -8  -2   11.29    0.66
  -3  -7  -2   22.60    0.97
  -3  -7  -2   22.05    0.99
  -5  -6  -2    0.46    0.25
  -5  -6  -2    0.69    0.25
   3 -10  -1    7.49    0.57
   3 -10  -1    6.35    0.52
   3 -10  -1    7.51    0.58
  -3  10   1    7.88    0.54
   1  -9  -1    0.40    0.20
   1  -9  -1    0.67    0.22
  -1   9   1    0.57    0.22
  -1  -8  -1   20.24    0.89
  -1  -8  -1   18.93    0.87
  -3  -7  -1   16.20    0.82
  -3  -7  -1   16.63    0.82
  -5  -6  -1    2.20    0.35
  -5  -6  -1    2.64    0.41
   5 -11   0    0.20    0.19
   5 -11   0   -0.09    0.28
  -5  11   0    0.21    0.20
   3 -10   0   12.40    0.73
   3 -10   0   11.97    0.70
   3 -10   0   14.23    0.77
  -3  10   0   12.91    0.69
   1  -9   0    0.05    0.13
   1  -9   0   -0.09    0.14
  -1   9   0    0.05    0.15
  -1  -8   0   17.38    0.81
  -1  -8   0   16.99    0.82
  -3  -7   0    0.10    0.15
  -3  -7   0    0.00    0.19
   3   7   0    0.07    0.15
  -5  -6   0    1.18    0.30
  -5  -6   0    0.67    0.25
   5 -11   1    0.61    0.36
   5 -11   1    1.08    0.33
  -5  11  -1    1.04    0.28
   3 -10   1   27.91    1.10
   3 -10   1   27.20    1.09
   3 -10   1   26.31    1.10
  -3  10  -1   26.61    1.04
   1  -9   1    9.04    0.58
   1  -9   1    8.16    0.53
  -1   9  -1    9.08    0.54
  -1  -8   1    5.81    0.44
  -1  -8   1    5.63    0.46
  -3  -7   1    0.41    0.24
  -3  -7   1    0.40    0.19
   3   7  -1    0.29    0.18
  -5  -6   1    0.41    0.25
  -5  -6   1    0.51    0.23
   5 -11   2    0.08    0.31
   5 -11   2   -0.18    0.19
  -5  11  -2    0.16    0.20
   3 -10   2    0.10    0.25
   3 -10   2   -0.15    0.13
   3 -10   2   -0.03    0.18
  -3  10  -2    0.05    0.16
   1  -9   2    9.29    0.56
   1  -9   2   10.96    0.65
  -1   9  -2   10.29    0.58
  -1  -8   2    0.33    0.17
  -1  -8   2    0.47    0.21
  -3  -7   2    2.55    0.38
  -3  -7   2    3.34    0.38
   3   7  -2    3.22    0.39
  -5  -6   2   -0.09    0.18
  -5  -6   2   -0.02    0.20
   3 -10   3   14.13    0.76
   3 -10   3   13.90    0.76
   3 -10   3   14.76    0.73
  -3  10  -3   13.54    0.68
   1  -9   3    1.28    0.25
   1  -9   3    1.57    0.31
   1  -9   3    1.66    0.28
  -1  -8   3    9.48    0.61
  -1  -8   3    9.25    0.54
  -3  -7   3    0.65    0.21
  -3  -7   3    1.01    0.28
   3   7  -3    0.89    0.26
  -5  -6   3    2.68    0.42
  -5  -6   3    2.90    0.41
   3 -10   4    0.34    0.26
   3 -10   4    0.56    0.25
   3 -10   4    0.30    0.18
  -3  10  -4    0.40    0.19
   1  -9   4    2.03    0.34
   1  -9   4    2.24    0.29
   1  -9   4    1.82    0.29
  -1  -8   4   23.59    1.02
  -1  -8   4   21.72    0.89
   1   8  -4   24.30    1.02
  -3  -7   4    3.30    0.41
  -3  -7   4    3.35    0.37
  -5  -6   4    3.24    0.44
  -5  -6   4    4.66    0.48
   3 -10   5    6.88    0.56
   3 -10   5    7.30    0.57
   1  -9   5   -0.34    0.19
   1  -9   5    0.14    0.19
  -1  -8   5    2.71    0.39
  -1  -8   5    1.78    0.27
   1   8  -5    2.40    0.33
  -3  -7   5    9.52    0.67
  -3  -7   5    8.29    0.55
  -5  -6   5    0.46    0.26
  -5  -6   5    0.20    0.23
   3 -10   6    2.25    0.38
   3 -10   6    2.14    0.37
   1  -9   6    0.52    0.24
   1  -9   6    0.05    0.23
  -1  -8   6    2.30    0.37
   1   8  -6    1.38    0.29
  -3  -7   6    0.61    0.28
  -5  -6   6   12.90    0.78
  -5  -6   6   12.96    0.83
   3 -10   7    1.80    0.38
   1  -9   7    0.86    0.27
   1  -9   7    0.49    0.27
  -1  -8   7    9.61    0.67
   1   8  -7    9.75    0.63
  -3  -7   7    0.63    0.28
   1  -9   8    3.99    0.48
   1  -9   8    4.57    0.47
  -1  -8   8    0.61    0.25
  -1  -8   8    0.32    0.29
  -3  -7   8    4.26    0.52
  -1  -8   9    3.34    0.46
  -1  -8   9    3.70    0.44
   0  -9  -6    1.24    0.32
   0  -9  -6    1.64    0.37
  -2  -8  -6    1.76    0.38
   2 -10  -5    1.56    0.34
   2 -10  -5    2.21    0.40
  -2  10   5    1.39    0.33
   0  -9  -5   -0.09    0.17
   0  -9  -5    0.11    0.20
  -2  -8  -5    0.27    0.23
  -2  -8  -5    0.09    0.22
   2 -10  -4    3.02    0.43
   2 -10  -4    4.05    0.47
  -2  10   4    4.22    0.46
   0  -9  -4    2.41    0.37
   0  -9  -4    1.41    0.31
  -2  -8  -4    0.12    0.21
  -2  -8  -4    0.06    0.15
  -4  -7  -4    4.29    0.50
   2 -10  -3   12.40    0.75
   2 -10  -3   10.68    0.69
  -2  10   3   10.58    0.66
   0  -9  -3    7.05    0.55
   0  -9  -3    6.55    0.54
  -2  -8  -3    0.65    0.24
  -2  -8  -3    0.78    0.27
  -4  -7  -3    6.47    0.55
  -4  -7  -3    7.11    0.59
   4 -11  -2    0.17    0.33
   4 -11  -2    0.27    0.20
   4 -11  -2    0.59    0.27
  -4  11   2    0.21    0.23
   2 -10  -2    5.53    0.51
   2 -10  -2    5.36    0.50
  -2  10   2    5.72    0.48
   0  -9  -2    6.18    0.50
   0  -9  -2    6.09    0.51
  -2  -8  -2   -0.05    0.15
  -2  -8  -2   -0.20    0.14
  -4  -7  -2    0.00    0.21
  -4  -7  -2   -0.03    0.19
   4 -11  -1    4.06    0.48
   4 -11  -1    3.63    0.48
   4 -11  -1    4.34    0.52
  -4  11   1    5.11    0.50
   2 -10  -1    0.35    0.19
   2 -10  -1    0.18    0.17
  -2  10   1    0.50    0.21
   0  -9  -1    1.67    0.32
   0  -9  -1    1.81    0.32
  -2  -8  -1   43.99    1.52
  -2  -8  -1   43.27    1.51
  -4  -7  -1    2.45    0.39
  -4  -7  -1    2.88    0.39
  -6  -6  -1    0.83    0.30
   4 -11   0    1.68    0.40
   4 -11   0    1.69    0.34
   4 -11   0    1.13    0.34
  -4  11   0    1.36    0.30
   2 -10   0    4.31    0.44
   2 -10   0    4.64    0.47
  -2  10   0    4.21    0.42
   0  -9   0    1.83    0.31
   0  -9   0    1.76    0.31
  -2  -8   0    4.95    0.45
  -2  -8   0    4.38    0.44
  -4  -7   0    2.14    0.36
  -4  -7   0    1.71    0.33
  -6  -6   0    0.95    0.34
  -6  -6   0    0.93    0.31
   4 -11   1    6.03    0.55
   4 -11   1    4.25    0.47
   4 -11   1    5.23    0.54
  -4  11  -1    4.95    0.48
   2 -10   1    0.91    0.24
   2 -10   1    0.39    0.23
  -2  10  -1    0.62    0.23
   0  -9   1    0.27    0.19
   0  -9   1   -0.03    0.13
  -2  -8   1    9.82    0.61
  -2  -8   1   10.77    0.66
  -4  -7   1    2.05    0.36
  -4  -7   1    1.89    0.36
  -6  -6   1    8.96    0.68
  -6  -6   1    9.78    0.69
   4 -11   2    3.42    0.46
   4 -11   2    3.84    0.44
   4 -11   2    3.34    0.44
  -4  11  -2    2.76    0.37
   2 -10   2    2.35    0.37
   2 -10   2    2.17    0.33
   2 -10   2    2.40    0.34
  -2  10  -2    1.79    0.30
   0  -9   2    1.70    0.32
   0  -9   2    2.44    0.33
  -2  -8   2   14.29    0.73
  -2  -8   2   13.36    0.76
   2   8  -2   15.48    0.81
  -4  -7   2   23.69    1.06
  -4  -7   2   24.91    1.09
  -6  -6   2    2.42    0.42
  -6  -6   2    1.93    0.41
   4 -11   3    0.49    0.29
   4 -11   3    0.24    0.24
   4 -11   3   -0.04    0.16
  -4  11  -3    0.02    0.18
   2 -10   3    2.67    0.39
   2 -10   3    3.05    0.38
   2 -10   3    3.61    0.39
  -2  10  -3    4.06    0.39
   0  -9   3    0.26    0.16
   0  -9   3    0.54    0.24
  -2  -8   3    4.20    0.41
  -2  -8   3    4.27    0.47
  -4  -7   3   10.36    0.66
  -4  -7   3    9.04    0.66
  -6  -6   3   -0.18    0.22
  -6  -6   3    0.15    0.25
   4 -11   4   -0.18    0.24
   4 -11   4   -0.10    0.22
   2 -10   4   16.21    0.87
   2 -10   4   16.40    0.77
   2 -10   4   16.21    0.79
  -2  10  -4   17.17    0.77
   0  -9   4    3.44    0.36
   0  -9   4    2.15    0.35
  -2  -8   4    0.51    0.20
  -2  -8   4    0.27    0.24
  -4  -7   4   -0.12    0.20
  -4  -7   4    0.03    0.20
   2 -10   5    0.20    0.24
   2 -10   5    0.18    0.21
   0  -9   5    0.57    0.28
  -2  -8   5    7.00    0.59
  -2  -8   5    7.16    0.50
  -4  -7   5    4.67    0.47
  -4  -7   5    3.29    0.45
   2 -10   6    3.75    0.44
   2 -10   6    4.39    0.48
   0  -9   6    0.70    0.29
  -2  -8   6   15.54    0.88
  -4  -7   6    1.48    0.36
   2 -10   7    4.18    0.46
   2 -10   7    3.56    0.47
   0  -9   7    1.04    0.31
  -2  -8   7    7.83    0.63
  -4  -7   7   -0.15    0.23
   0  -9   8    5.11    0.54
   0  -9   8    5.42    0.49
  -2  -8   8    1.95    0.41
   1 -10  -5    2.32    0.42
   1 -10  -5    1.16    0.33
  -1  10   5    2.10    0.40
  -1  -9  -5    9.75    0.69
  -1  -9  -5   11.04    0.74
   1 -10  -4   -0.09    0.16
   1 -10  -4    0.16    0.21
  -1  10   4   -0.06    0.20
  -1  -9  -4    0.18    0.19
  -1  -9  -4    0.07    0.20
  -3  -8  -4    0.28    0.24
  -3  -8  -4    0.53    0.27
   1 -10  -3    5.37    0.51
   1 -10  -3    5.20    0.53
  -1  10   3    5.18    0.52
  -1  -9  -3   13.70    0.80
  -1  -9  -3   14.06    0.79
  -3  -8  -3    2.11    0.40
  -3  -8  -3    2.15    0.38
   3 -11  -2    0.06    0.21
   3 -11  -2    0.10    0.18
  -3  11   2    0.28    0.22
   1 -10  -2    0.25    0.21
   1 -10  -2    0.88    0.25
  -1  10   2    0.80    0.27
  -1  -9  -2    7.03    0.55
  -1  -9  -2    6.98    0.55
  -3  -8  -2   11.17    0.73
  -3  -8  -2   10.69    0.69
  -5  -7  -2    1.58    0.38
   3 -11  -1    0.34    0.24
   3 -11  -1    0.21    0.18
  -3  11   1    0.60    0.24
   1 -10  -1    0.04    0.17
   1 -10  -1    0.21    0.16
  -1  10   1    0.03    0.17
  -1  -9  -1    0.13    0.16
  -1  -9  -1    0.40    0.23
  -3  -8  -1   13.26    0.77
  -3  -8  -1   13.56    0.79
  -5  -7  -1   11.06    0.76
  -5  -7  -1   10.57    0.71
   3 -11   0    3.58    0.46
   3 -11   0    3.28    0.42
  -3  11   0    3.99    0.44
   1 -10   0    3.00    0.39
   1 -10   0    3.61    0.43
  -1  10   0    3.39    0.40
  -1  -9   0    7.47    0.57
  -1  -9   0    8.45    0.58
  -3  -8   0    7.05    0.55
  -3  -8   0    6.81    0.58
  -5  -7   0    2.52    0.41
  -5  -7   0    2.54    0.43
   3 -11   1    2.16    0.38
   3 -11   1    1.75    0.34
  -3  11  -1    2.43    0.37
   1 -10   1    1.27    0.29
   1 -10   1    0.77    0.25
  -1  -9   1    0.51    0.20
  -1  -9   1    0.37    0.22
  -3  -8   1    3.76    0.43
  -3  -8   1    4.24    0.46
  -5  -7   1   -0.15    0.16
  -5  -7   1   -0.09    0.22
   3 -11   2   -0.40    0.23
   3 -11   2    0.36    0.20
   3 -11   2    0.25    0.24
  -3  11  -2    0.12    0.19
   1 -10   2    3.36    0.43
   1 -10   2    3.12    0.39
  -1  -9   2    1.26    0.31
  -1  -9   2    1.67    0.30
  -3  -8   2    3.84    0.44
  -3  -8   2    3.26    0.44
  -5  -7   2    0.32    0.26
  -5  -7   2    0.27    0.22
   3 -11   3    1.11    0.28
   3 -11   3    0.74    0.29
   3 -11   3    1.41    0.34
  -3  11  -3    0.97    0.26
   1 -10   3    2.89    0.40
   1 -10   3    3.01    0.38
  -1  -9   3    7.16    0.58
  -1  -9   3    7.02    0.51
  -3  -8   3   18.47    0.88
  -3  -8   3   16.14    0.89
  -5  -7   3    8.11    0.66
  -5  -7   3    7.40    0.61
   3 -11   4    0.14    0.25
   3 -11   4    1.13    0.33
   1 -10   4   10.93    0.71
   1 -10   4   12.36    0.67
  -1  -9   4    0.84    0.30
  -1  -9   4    1.15    0.25
  -3  -8   4   12.94    0.73
  -3  -8   4   11.20    0.75
  -5  -7   4    5.77    0.59
  -5  -7   4    6.30    0.57
   3 -11   5    0.55    0.29
   3 -11   5    0.11    0.25
   1 -10   5    4.96    0.51
  -1  -9   5    3.01    0.44
  -1  -9   5    4.10    0.40
  -3  -8   5   11.39    0.76
  -3  -8   5   11.59    0.69
   1 -10   6    6.82    0.59
  -1  -9   6    0.20    0.27
  -3  -8   6    8.97    0.71
   1 -10   7   10.38    0.74
  -1  -9   7   -0.16    0.23
  -3  -8   7    0.80    0.33
   0 -10  -4    1.00    0.32
   0 -10  -4    1.00    0.30
  -2  -9  -4   14.53    0.85
  -2  -9  -4   13.05    0.82
   2 -11  -3    0.27    0.22
  -2  11   3   -0.11    0.21
   0 -10  -3    2.84    0.45
   0 -10  -3    2.17    0.38
  -2  -9  -3   19.58    1.00
  -2  -9  -3   20.81    1.02
   2 -11  -2    0.13    0.16
   2 -11  -2    0.19    0.21
  -2  11   2    0.15    0.20
   0 -10  -2    1.01    0.30
   0 -10  -2    1.32    0.32
  -2  -9  -2    0.13    0.18
  -2  -9  -2    0.12    0.23
  -4  -8  -2   -0.04    0.23
  -4  -8  -2   -0.04    0.20
   2 -11  -1    0.04    0.19
   2 -11  -1   -0.12    0.18
  -2  11   1    0.14    0.21
   0 -10  -1    2.31    0.37
   0 -10  -1    2.54    0.39
  -2  -9  -1    1.61    0.34
  -2  -9  -1    1.40    0.32
  -4  -8  -1    0.03    0.18
  -4  -8  -1    0.13    0.26
   2 -11   0    1.60    0.36
   2 -11   0    2.28    0.38
  -2  11   0    1.94    0.36
   0 -10   0    0.74    0.23
   0 -10   0    0.83    0.27
  -2  -9   0    0.41    0.26
  -2  -9   0    0.14    0.17
  -4  -8   0    1.65    0.35
  -4  -8   0    1.48    0.36
   2 -11   1    0.07    0.19
   2 -11   1    0.06    0.17
  -2  11  -1    0.12    0.19
   0 -10   1   17.13    0.85
   0 -10   1   15.97    0.87
  -2  -9   1    7.19    0.57
  -2  -9   1    8.44    0.62
  -4  -8   1    0.48    0.29
  -4  -8   1    0.74    0.28
   2 -11   2    2.45    0.38
   2 -11   2    2.36    0.39
  -2  11  -2    3.15    0.40
   0 -10   2    6.34    0.50
   0 -10   2    5.89    0.54
  -2  -9   2   10.63    0.66
  -2  -9   2   10.36    0.71
  -4  -8   2    0.05    0.20
  -4  -8   2   -0.18    0.22
   2 -11   3    0.74    0.23
   2 -11   3    0.21    0.23
   0 -10   3    0.27    0.20
   0 -10   3    0.38    0.23
  -2  -9   3    1.54    0.36
  -2  -9   3    1.45    0.31
  -4  -8   3    0.37    0.26
  -4  -8   3    0.12    0.21
   2 -11   4    2.44    0.41
   0 -10   4    2.37    0.34
   0 -10   4    2.66    0.41
  -2  -9   4    0.53    0.23
  -2  -9   4    0.61    0.29
  -4  -8   4    4.42    0.50
  -4  -8   4    5.15    0.55
   2 -11   5   -0.17    0.25
   0 -10   5    9.10    0.67
  -2  -9   5   -0.11    0.18
  -2  -9   5    0.11    0.24
  -4  -8   5   16.20    0.95
  -4  -8   5   14.44    0.83
   0 -10   6    3.83    0.50
  -2  -9   6    1.08    0.36
  -1 -10  -3    9.68    0.71
  -1 -10  -3    9.14    0.70
   1 -11  -2    0.72    0.27
   1 -11  -2    0.05    0.17
  -1 -10  -2    5.73    0.56
  -1 -10  -2    5.27    0.54
  -3  -9  -2    0.50    0.26
  -3  -9  -2    0.09    0.27
   1 -11  -1    0.64    0.27
   1 -11  -1    1.05    0.30
  -1 -10  -1    3.57    0.48
  -1 -10  -1    3.63    0.46
  -3  -9  -1    1.24    0.34
  -3  -9  -1    1.52    0.35
   1 -11   0    2.48    0.40
   1 -11   0    3.30    0.44
  -1 -10   0    0.16    0.20
  -1 -10   0    0.40    0.24
  -3  -9   0    7.17    0.62
  -3  -9   0    7.31    0.60
   1 -11   1    0.47    0.22
   1 -11   1    1.07    0.31
  -1 -10   1    3.12    0.42
  -1 -10   1    3.36    0.46
  -3  -9   1    5.52    0.57
  -3  -9   1    5.59    0.54
   1 -11   2    0.20    0.20
   1 -11   2   -0.04    0.21
  -1 -10   2    0.76    0.28
  -1 -10   2    1.57    0.33
  -3  -9   2    1.42    0.37
  -3  -9   2    1.70    0.36
   1 -11   3    0.61    0.25
   1 -11   3    0.93    0.32
  -1 -10   3    2.96    0.39
  -1 -10   3    2.28    0.40
  -3  -9   3   11.10    0.71
  -3  -9   3   11.15    0.77
   1 -11   4    1.01    0.32
  -1 -10   4    1.41    0.37
  -1 -10   4    1.75    0.33
  -3  -9   4   -0.02    0.20
  -3  -9   4   -0.08    0.25
   1 -11   5    2.22    0.43
  -1 -10   5   11.18    0.79
  -3  -9   5    0.43    0.31
  -3  -9   5    0.83    0.27
   0 -11  -1   -0.16    0.21
   0 -11  -1    0.01    0.18
  -2 -10  -1    0.51    0.24
  -2 -10  -1    0.18    0.27
   0 -11   0    0.65    0.29
   0 -11   0    0.23    0.19
  -2 -10   0    0.53    0.27
  -2 -10   0    0.20    0.22
   0 -11   1    0.09    0.25
   0 -11   1    0.10    0.18
  -2 -10   1    0.19    0.26
  -2 -10   1    0.23    0.22
   0 -11   2    0.17    0.20
   0 -11   2    0.03    0.21
  -2 -10   2    3.76    0.49
  -2 -10   2    3.65    0.47
   0 -11   3   -0.02    0.18
   0 -11   3    0.53    0.28
  -2 -10   3   15.02    0.93
  -2 -10   3   15.08    0.84
   0 -11   4    0.94    0.34
  -2 -10   4    2.31    0.43
  -2 -10   4    2.54    0.40
   0   0   0    0.00    0.00
;
_shelx_hkl_checksum     50764
_shelx_res_file
;
TITL BNS_T_S6_24 IN P-1
    G:\0000_Acta_E_RC_DR\000_2018_ActaCrystE\su5430_Ishelx.res
    created by SHELXL-2016/6 at 18:19:03 on 27-Mar-2018
CELL  0.71073  7.23410  9.38520  9.79710 95.82000 91.11600 105.68200
ZERR 2  0.00020  0.00020  0.00020  0.00100  0.00100  0.00100
LATT 1
SFAC C H N O S
UNIT 22 24 12 2 2
PLAN 30
FMAP 2
L.S. 9
BOND $H
CONF
ACTA
HTAB
EQIV $1 -X+1, -Y+1, -Z+1
HTAB N1 N6_$1
EQIV $2 X+1, Y+1, Z
HTAB N2 O1_$2
EQIV $3 -X+2, -Y+1, -Z+2
HTAB N2 N4_$3
HTAB N5 N3
HTAB C8 O1
EQIV $4 -X+1, -Y, -Z+1
HTAB C10 S1_$4
WGHT    0.044300    0.166900
FVAR       0.37298
S1    5    0.475639    0.241872    0.978784    11.00000    0.05099    0.03932 =
         0.03444    0.00918    0.00358   -0.00414
O1    4    0.120063   -0.071912    0.815043    11.00000    0.08484    0.03475 =
         0.05849    0.01093    0.01024   -0.00835
N1    3    0.421227    0.580926    0.632226    11.00000    0.04657    0.05219 =
         0.05321    0.01833   -0.00123    0.00790
H1A   2    0.470235    0.651861    0.583723    11.00000    0.05875
H1B   2    0.299317    0.546239    0.641249    11.00000    0.06573
N2    3    1.037280    0.605406    0.837512    11.00000    0.03772    0.04442 =
         0.06477    0.02219    0.00059    0.00026
H2A   2    1.086795    0.695871    0.819804    11.00000    0.05915
H2B   2    1.092438    0.589839    0.913834    11.00000    0.07109
N3    3    0.455296    0.420297    0.785888    11.00000    0.03986    0.03082 =
         0.03819    0.00408    0.00215    0.00187
N4    3    0.759965    0.441333    0.897812    11.00000    0.04037    0.03104 =
         0.03692    0.00644    0.00177    0.00197
N5    3    0.255523    0.106889    0.679165    11.00000    0.04383    0.02884 =
         0.03972    0.00439    0.00316   -0.00085
H5    2    0.303515    0.201276    0.683027    11.00000    0.04567
N6    3    0.328721    0.111181    0.454362    11.00000    0.05225    0.04252 =
         0.04184    0.00697    0.00391    0.01062
C1    1    0.540428    0.534943    0.714125    11.00000    0.04433    0.03307 =
         0.03319    0.00297    0.00340    0.00843
C2    1    0.736635    0.599187    0.725089    11.00000    0.04272    0.03493 =
         0.04107    0.01265    0.00847    0.00577
AFIX  43
H2    2    0.795008    0.672763    0.670694    11.00000   -1.20000
AFIX   0
C3    1    0.843453    0.550432    0.819701    11.00000    0.03952    0.02811 =
         0.03968    0.00404    0.00625    0.00423
C4    1    0.571693    0.384206    0.873938    11.00000    0.04271    0.02662 =
         0.03106   -0.00040    0.00557    0.00216
C5    1    0.226528    0.177926    0.919650    11.00000    0.04514    0.04170 =
         0.04124    0.00502    0.01336   -0.00176
AFIX  23
H5A   2    0.149123    0.139634    0.994486    11.00000   -1.20000
H5B   2    0.185101    0.261192    0.891905    11.00000   -1.20000
AFIX   0
C6    1    0.194257    0.057398    0.800008    11.00000    0.03848    0.03544 =
         0.04581    0.00875    0.00366    0.00028
C7    1    0.249984    0.026026    0.550293    11.00000    0.03187    0.03582 =
         0.04193    0.00380   -0.00102    0.00786
C8    1    0.169702   -0.126152    0.523731    11.00000    0.05310    0.03750 =
         0.05464    0.00093    0.00314    0.00262
AFIX  43
H8    2    0.118824   -0.182978    0.593511    11.00000   -1.20000
AFIX   0
C9    1    0.167382   -0.190877    0.391057    11.00000    0.06294    0.04408 =
         0.06721   -0.01115   -0.00105    0.00989
AFIX  43
H9    2    0.113148   -0.292746    0.369861    11.00000   -1.20000
AFIX   0
C10   1    0.244709   -0.105551    0.290493    11.00000    0.06107    0.06428 =
         0.04879   -0.00997   -0.00067    0.02660
AFIX  43
H10   2    0.243138   -0.147400    0.200125    11.00000   -1.20000
AFIX   0
C11   1    0.324558    0.043456    0.326935    11.00000    0.06364    0.06072 =
         0.04359    0.00726    0.00811    0.02043
AFIX  43
H11   2    0.379420    0.101358    0.258857    11.00000   -1.20000
AFIX   0
HKLF 4
REM  BNS_T_S6_24 IN P-1
REM R1 =  0.0340 for    2160 Fo > 4sig(Fo)  and  0.0430 for all    2605 data
REM    192 parameters refined using      0 restraints
END
WGHT      0.0443      0.1669
REM Instructions for potential hydrogen bonds
HTAB N1 N6_$1
HTAB N2 O1_$2
HTAB N2 N4_$3
HTAB N5 N3
HTAB C8 O1
HTAB C10 S1_$4
REM Highest difference peak  0.233,  deepest hole -0.198,  1-sigma level  0.037
Q1    1   0.2435 -0.0792  0.8034  11.00000  0.05    0.23
Q2    1   0.5324  0.1760  0.9207  11.00000  0.05    0.21
Q3    1   0.2257  0.1262  0.8616  11.00000  0.05    0.20
Q4    1   0.4707  0.3027  1.0790  11.00000  0.05    0.18
Q5    1   0.7963  0.5404  0.7345  11.00000  0.05    0.17
Q6    1   0.5054  0.3967  0.8209  11.00000  0.05    0.16
Q7    1   0.5203  0.3141  0.9203  11.00000  0.05    0.15
Q8    1   0.3191  0.2162  0.4759  11.00000  0.05    0.14
Q9    1   0.8257  0.4262  0.9562  11.00000  0.05    0.14
Q10   1   0.4147  0.3513  0.7333  11.00000  0.05    0.14
Q11   1   0.6489  0.5370  0.6824  11.00000  0.05    0.14
Q12   1   0.8364  0.3731  0.9024  11.00000  0.05    0.14
Q13   1   1.0930  0.5526  0.8648  11.00000  0.05    0.14
Q14   1   0.2453  0.0685  0.6115  11.00000  0.05    0.13
Q15   1   0.2498 -0.0592  0.5585  11.00000  0.05    0.13
Q16   1   0.3045  0.0598  0.5052  11.00000  0.05    0.13
Q17   1   0.6884  0.4058  0.8730  11.00000  0.05    0.12
Q18   1   0.7906  0.5184  0.8804  11.00000  0.05    0.12
Q19   1   0.4978  0.4829  0.7580  11.00000  0.05    0.12
Q20   1   0.3227  0.4270  0.7948  11.00000  0.05    0.12
Q21   1   0.2442  0.0764  0.7386  11.00000  0.05    0.12
Q22   1   0.8017  0.4893  0.8517  11.00000  0.05    0.12
Q23   1   0.1462 -0.0412  0.5217  11.00000  0.05    0.12
Q24   1   1.0425  0.6532  0.9220  11.00000  0.05    0.12
Q25   1   1.0746  0.6392  0.8052  11.00000  0.05    0.11
Q26   1   0.1541 -0.3331  0.4391  11.00000  0.05    0.11
Q27   1   0.3494  0.5112  0.5629  11.00000  0.05    0.11
Q28   1   0.2931  0.1735  0.2878  11.00000  0.05    0.11
Q29   1   0.2580 -0.1620  0.3519  11.00000  0.05    0.11
Q30   1   0.9280  0.6181  0.8685  11.00000  0.05    0.11
;
_shelx_res_checksum     50457
data_II
_database_code_depnum_ccdc_archive 'CCDC 1836419'
_audit_creation_method     'SHELXL-2016/6'
_chemical_name_systematic
;
2-[(4,6-Diaminopyrimidin-2-yl)sulfanyl]-<i>N</i>-(pyrazin-2-yl)acetamide
;
_chemical_name_common     ?
_chemical_formula_moiety     'C10 H11 N7 O S'
_chemical_formula_sum     'C10 H11 N7 O S'
_chemical_formula_iupac     'C10 H11 N7 O S'
_chemical_formula_weight     277.32
_chemical_melting_point     ?
_shelx_space_group_comment
;
The symmetry employed for this shelxl refinement is uniquely defined
by the following loop, which should always be used as a source of
symmetry information in preference to the above space-group names.
They are only intended as comments.
;
_space_group_crystal_system     monoclinic
_space_group_name_H-M_alt     'P 21/n'
_space_group_name_Hall     '-P 2yn'
loop_
    _space_group_symop_operation_xyz
    'x, y, z'
    '-x+1/2, y+1/2, -z+1/2'
    '-x, -y, -z'
    'x-1/2, -y-1/2, z-1/2'
_cell_length_a     12.1333(5)
_cell_length_b     8.1561(3)
_cell_length_c     12.8442(5)
_cell_angle_alpha     90
_cell_angle_beta     94.307(3)
_cell_angle_gamma     90
_cell_volume     1267.48(9)
_cell_formula_units_Z     4
_cell_measurement_reflns_used     3124
_cell_measurement_theta_min     2.227
_cell_measurement_theta_max     28.284
_cell_measurement_temperature     293(2)
_exptl_crystal_description     block
_exptl_crystal_colour     yellow
_exptl_crystal_size_max     0.280
_exptl_crystal_size_mid     0.250
_exptl_crystal_size_min     0.200
_exptl_crystal_density_diffrn     1.453
_exptl_crystal_density_meas     ?
_exptl_crystal_density_method     ?
_exptl_crystal_F_000     576
_exptl_absorpt_coefficient_mu     0.260
_exptl_absorpt_correction_type     multi-scan
_exptl_absorpt_process_details
;
(<i>SADABS</i>; Bruker, 2008)
;
_shelx_estimated_absorpt_T_min     0.931
_shelx_estimated_absorpt_T_max     0.950
_exptl_absorpt_correction_T_min     0.723
_exptl_absorpt_correction_T_max     0.863
_diffrn_ambient_temperature     293(2)
_diffrn_radiation_type     MoK\a
_diffrn_radiation_wavelength     0.71073
_diffrn_measurement_device_type     'Bruker SMART APEXII area-detector'
_diffrn_measurement_method     '\w and \f scans'
_diffrn_detector_area_resol_mean     ?
_diffrn_reflns_number     11968
_diffrn_reflns_av_R_equivalents     0.0842
_diffrn_reflns_theta_min     2.227
_diffrn_reflns_theta_max     28.284
_diffrn_reflns_theta_full     25.242
_diffrn_measured_fraction_theta_max     0.992
_diffrn_measured_fraction_theta_full     1.000
_diffrn_reflns_limit_h_min     -16
_diffrn_reflns_limit_h_max     12
_diffrn_reflns_limit_k_min     -10
_diffrn_reflns_limit_k_max     9
_diffrn_reflns_limit_l_min     -17
_diffrn_reflns_limit_l_max     17
_refine_special_details     ?
_reflns_number_total     3124
_reflns_number_gt     1320
_reflns_threshold_expression     'I > 2\s(I)'
_refine_ls_structure_factor_coef     Fsqd
_refine_ls_matrix_type     full
_refine_ls_R_factor_all     0.1718
_refine_ls_R_factor_gt     0.0539
_refine_ls_wR_factor_gt     0.0923
_refine_ls_wR_factor_ref     0.1262
_refine_ls_goodness_of_fit_ref     0.943
_refine_ls_restrained_S_all     0.943
_refine_ls_number_reflns     3124
_refine_ls_number_parameters     192
_refine_ls_number_restraints     0
_refine_ls_hydrogen_treatment     mixed
_refine_ls_weighting_scheme     calc
_refine_ls_weighting_details
                      'w=1/[\s^2^(Fo^2^)+(0.0452P)^2^] where P=(Fo^2^+2Fc^2^)/3'
_atom_sites_solution_hydrogens     mixed
_atom_sites_solution_primary     direct
_atom_sites_solution_secondary     difmap
_refine_ls_shift/su_max     0.001
_refine_ls_shift/su_mean     0.000
_refine_diff_density_max     0.198
_refine_diff_density_min     -0.233
_refine_ls_extinction_method     none
_refine_ls_extinction_coef     .
loop_
    _atom_type_symbol
    _atom_type_description
    _atom_type_scat_dispersion_real
    _atom_type_scat_dispersion_imag
    _atom_type_scat_source
    'C' 'C' 0.0033 0.0016
                         'International Tables Vol C Tables 4.2.6.8 and 6.1.1.4'
    'H' 'H' 0.0000 0.0000
                         'International Tables Vol C Tables 4.2.6.8 and 6.1.1.4'
    'N' 'N' 0.0061 0.0033
                         'International Tables Vol C Tables 4.2.6.8 and 6.1.1.4'
    'O' 'O' 0.0106 0.0060
                         'International Tables Vol C Tables 4.2.6.8 and 6.1.1.4'
    'S' 'S' 0.1246 0.1234
                         'International Tables Vol C Tables 4.2.6.8 and 6.1.1.4'
_computing_data_collection
;
APEX2 (Bruker, 2008)
;
_computing_cell_refinement
;
SAINT (Bruker, 2008)
;
_computing_data_reduction
;
SAINT (Bruker, 2008)
;
_computing_structure_solution
;
SHELXS97 (Sheldrick, 2008)
;
_computing_structure_refinement
;
SHELXL2016 (Sheldrick, 2015)
;
_computing_molecular_graphics
;
PLATON (Spek, 2009) and Mercury (Macrae <i>et al.</i>,  2008)
;
_computing_publication_material
;
SHELXL2016 (Sheldrick, 2015) and PLATON (Spek, 2009)
;
loop_
    _atom_site_type_symbol
    _atom_site_label
    _atom_site_fract_x
    _atom_site_fract_y
    _atom_site_fract_z
    _atom_site_U_iso_or_equiv
    _atom_site_adp_type
    _atom_site_calc_flag
    _atom_site_occupancy
    _atom_site_disorder_assembly
    _atom_site_disorder_group
    S S1 0.77107(6) 0.20394(11) 0.50448(6) 0.0525(3) Uani d 1 . .
    O O1 1.06221(18) 0.2503(3) 0.55054(17) 0.0779(8) Uani d 1 . .
    N N1 0.6951(3) 0.2961(4) 0.8740(2) 0.0651(9) Uani d 1 . .
    H H1A 0.651(3) 0.297(4) 0.923(3) 0.084(13) Uiso d 1 . .
    H H1B 0.760(3) 0.342(4) 0.881(3) 0.079(13) Uiso d 1 . .
    N N2 0.4369(2) 0.0046(4) 0.6423(3) 0.0635(9) Uani d 1 . .
    H H2A 0.391(2) -0.015(4) 0.687(2) 0.060(11) Uiso d 1 . .
    H H2B 0.423(2) -0.044(4) 0.571(3) 0.080(11) Uiso d 1 . .
    N N3 0.72886(19) 0.2473(3) 0.70403(17) 0.0452(7) Uani d 1 . .
    N N4 0.59901(19) 0.1011(3) 0.58901(17) 0.0463(7) Uani d 1 . .
    N N5 0.9712(2) 0.1889(3) 0.69294(19) 0.0494(7) Uani d 1 . .
    H H5 0.912(2) 0.197(4) 0.719(2) 0.057(11) Uiso d 1 . .
    N N6 1.0164(2) 0.0445(3) 0.84291(19) 0.0545(7) Uani d 1 . .
    N N7 1.2266(2) -0.0273(4) 0.7815(2) 0.0659(8) Uani d 1 . .
    C C1 0.6580(3) 0.2321(4) 0.7813(2) 0.0450(8) Uani d 1 . .
    C C2 0.5579(2) 0.1540(4) 0.7649(2) 0.0466(8) Uani d 1 . .
    H H2 0.509877 0.146453 0.817830 0.056 Uiso calc 1 . .
    C C3 0.5306(2) 0.0872(4) 0.6680(2) 0.0438(8) Uani d 1 . .
    C C4 0.6909(2) 0.1845(4) 0.6132(2) 0.0421(7) Uani d 1 . .
    C C5 0.8779(2) 0.3427(4) 0.5525(2) 0.0497(9) Uani d 1 . .
    H H5A 0.897729 0.412594 0.495784 0.060 Uiso calc 1 . .
    H H5B 0.849528 0.412281 0.605640 0.060 Uiso calc 1 . .
    C C6 0.9796(3) 0.2561(4) 0.5981(2) 0.0499(9) Uani d 1 . .
    C C7 1.0498(2) 0.0968(4) 0.7528(2) 0.0440(8) Uani d 1 . .
    C C8 1.1544(3) 0.0605(4) 0.7222(3) 0.0613(10) Uani d 1 . .
    H H8 1.174535 0.098921 0.658172 0.074 Uiso calc 1 . .
    C C9 1.1922(3) -0.0808(4) 0.8710(3) 0.0610(10) Uani d 1 . .
    H H9 1.239366 -0.144894 0.914481 0.073 Uiso calc 1 . .
    C C10 1.0895(3) -0.0446(4) 0.9011(2) 0.0598(9) Uani d 1 . .
    H H10 1.069630 -0.083866 0.965011 0.072 Uiso calc 1 . .
loop_
    _atom_site_aniso_label
    _atom_site_aniso_U_11
    _atom_site_aniso_U_22
    _atom_site_aniso_U_33
    _atom_site_aniso_U_12
    _atom_site_aniso_U_13
    _atom_site_aniso_U_23
    S1 0.0478(5) 0.0731(6) 0.0376(4) -0.0116(5) 0.0092(3) -0.0006(4)
    O1 0.0459(15) 0.134(3) 0.0572(14) 0.0005(14) 0.0236(12) 0.0208(14)
    N1 0.062(2) 0.091(2) 0.0445(17) -0.021(2) 0.0163(16) -0.0161(17)
    N2 0.0446(19) 0.090(3) 0.0569(19) -0.0240(17) 0.0124(16) -0.0020(18)
    N3 0.0437(16) 0.0552(19) 0.0379(13) -0.0049(12) 0.0104(12) -0.0024(12)
    N4 0.0372(15) 0.0617(18) 0.0408(14) -0.0088(14) 0.0095(12) -0.0002(13)
    N5 0.0379(18) 0.069(2) 0.0428(15) -0.0018(16) 0.0162(13) 0.0043(14)
    N6 0.0478(17) 0.072(2) 0.0447(15) 0.0030(15) 0.0119(13) 0.0055(14)
    N7 0.0512(19) 0.079(2) 0.0690(19) 0.0126(17) 0.0169(15) 0.0064(17)
    C1 0.049(2) 0.046(2) 0.0402(16) 0.0041(16) 0.0087(15) -0.0021(15)
    C2 0.042(2) 0.058(2) 0.0416(17) -0.0005(17) 0.0110(14) 0.0027(15)
    C3 0.0338(19) 0.049(2) 0.0493(18) 0.0015(16) 0.0076(15) 0.0061(16)
    C4 0.0395(19) 0.047(2) 0.0410(16) 0.0036(16) 0.0083(14) 0.0024(15)
    C5 0.047(2) 0.055(2) 0.0479(18) -0.0136(16) 0.0103(15) 0.0067(15)
    C6 0.044(2) 0.061(2) 0.0449(18) -0.0142(17) 0.0067(16) 0.0004(16)
    C7 0.0338(19) 0.053(2) 0.0463(18) -0.0016(16) 0.0105(15) -0.0048(16)
    C8 0.053(2) 0.076(3) 0.057(2) 0.007(2) 0.0187(18) 0.0088(19)
    C9 0.054(2) 0.073(3) 0.057(2) 0.012(2) 0.0051(17) 0.0020(19)
    C10 0.061(3) 0.069(3) 0.0508(19) 0.002(2) 0.0107(18) 0.0063(19)
_geom_special_details
;
 All esds (except the esd in the dihedral angle between two l.s. planes)
 are estimated using the full covariance matrix.  The cell esds are taken
 into account individually in the estimation of esds in distances, angles
 and torsion angles; correlations between esds in cell parameters are only
 used when they are defined by crystal symmetry.  An approximate (isotropic)
 treatment of cell esds is used for estimating esds involving l.s. planes.
;
loop_
    _geom_bond_atom_site_label_1
    _geom_bond_atom_site_label_2
    _geom_bond_site_symmetry_2
    _geom_bond_distance
    _geom_bond_publ_flag
    S1 C4 . 1.768(3) ?
    S1 C5 . 1.795(3) ?
    O1 C6 . 1.213(3) ?
    N1 C1 . 1.346(4) ?
    N1 H1A . 0.86(3) ?
    N1 H1B . 0.88(3) ?
    N2 C3 . 1.341(4) ?
    N2 H2A . 0.85(3) ?
    N2 H2B . 1.00(3) ?
    N3 C4 . 1.325(3) ?
    N3 C1 . 1.367(3) ?
    N4 C4 . 1.323(3) ?
    N4 C3 . 1.364(3) ?
    N5 C6 . 1.347(4) ?
    N5 C7 . 1.398(4) ?
    N5 H5 . 0.82(3) ?
    N6 C7 . 1.325(3) ?
    N6 C10 . 1.331(4) ?
    N7 C8 . 1.326(4) ?
    N7 C9 . 1.326(4) ?
    C1 C2 . 1.374(4) ?
    C2 C3 . 1.375(4) ?
    C2 H2 . 0.9300 ?
    C5 C6 . 1.502(4) ?
    C5 H5A . 0.9700 ?
    C5 H5B . 0.9700 ?
    C7 C8 . 1.389(4) ?
    C8 H8 . 0.9300 ?
    C9 C10 . 1.364(4) ?
    C9 H9 . 0.9300 ?
    C10 H10 . 0.9300 ?
loop_
    _geom_angle_atom_site_label_1
    _geom_angle_atom_site_label_2
    _geom_angle_atom_site_label_3
    _geom_angle_site_symmetry_1
    _geom_angle_site_symmetry_3
    _geom_angle
    _geom_angle_publ_flag
    C4 S1 C5 . . 102.17(14) ?
    C1 N1 H1A . . 118(2) ?
    C1 N1 H1B . . 120(2) ?
    H1A N1 H1B . . 122(3) ?
    C3 N2 H2A . . 121(2) ?
    C3 N2 H2B . . 120.4(17) ?
    H2A N2 H2B . . 118(3) ?
    C4 N3 C1 . . 114.1(2) ?
    C4 N4 C3 . . 114.7(3) ?
    C6 N5 C7 . . 128.4(3) ?
    C6 N5 H5 . . 118(2) ?
    C7 N5 H5 . . 114(2) ?
    C7 N6 C10 . . 115.5(3) ?
    C8 N7 C9 . . 116.0(3) ?
    N1 C1 N3 . . 114.9(3) ?
    N1 C1 C2 . . 123.3(3) ?
    N3 C1 C2 . . 121.9(3) ?
    C1 C2 C3 . . 118.2(3) ?
    C1 C2 H2 . . 120.9 ?
    C3 C2 H2 . . 120.9 ?
    N2 C3 N4 . . 114.2(3) ?
    N2 C3 C2 . . 124.3(3) ?
    N4 C3 C2 . . 121.4(3) ?
    N4 C4 N3 . . 129.6(3) ?
    N4 C4 S1 . . 111.4(2) ?
    N3 C4 S1 . . 119.0(2) ?
    C6 C5 S1 . . 112.8(2) ?
    C6 C5 H5A . . 109.0 ?
    S1 C5 H5A . . 109.0 ?
    C6 C5 H5B . . 109.0 ?
    S1 C5 H5B . . 109.0 ?
    H5A C5 H5B . . 107.8 ?
    O1 C6 N5 . . 124.1(3) ?
    O1 C6 C5 . . 120.5(3) ?
    N5 C6 C5 . . 115.4(3) ?
    N6 C7 C8 . . 121.7(3) ?
    N6 C7 N5 . . 114.4(3) ?
    C8 C7 N5 . . 124.0(3) ?
    N7 C8 C7 . . 122.1(3) ?
    N7 C8 H8 . . 119.0 ?
    C7 C8 H8 . . 119.0 ?
    N7 C9 C10 . . 121.9(3) ?
    N7 C9 H9 . . 119.1 ?
    C10 C9 H9 . . 119.1 ?
    N6 C10 C9 . . 122.9(3) ?
    N6 C10 H10 . . 118.5 ?
    C9 C10 H10 . . 118.5 ?
loop_
    _geom_torsion_atom_site_label_1
    _geom_torsion_atom_site_label_2
    _geom_torsion_atom_site_label_3
    _geom_torsion_atom_site_label_4
    _geom_torsion_site_symmetry_1
    _geom_torsion_site_symmetry_2
    _geom_torsion_site_symmetry_3
    _geom_torsion_site_symmetry_4
    _geom_torsion
    _geom_torsion_publ_flag
    C4 N3 C1 N1 . . . . -179.7(3) ?
    C4 N3 C1 C2 . . . . 1.7(4) ?
    N1 C1 C2 C3 . . . . -177.3(3) ?
    N3 C1 C2 C3 . . . . 1.3(5) ?
    C4 N4 C3 N2 . . . . 179.0(3) ?
    C4 N4 C3 C2 . . . . -0.9(4) ?
    C1 C2 C3 N2 . . . . 178.4(3) ?
    C1 C2 C3 N4 . . . . -1.7(5) ?
    C3 N4 C4 N3 . . . . 4.6(5) ?
    C3 N4 C4 S1 . . . . -177.3(2) ?
    C1 N3 C4 N4 . . . . -5.0(5) ?
    C1 N3 C4 S1 . . . . 177.1(2) ?
    C5 S1 C4 N4 . . . . 172.4(2) ?
    C5 S1 C4 N3 . . . . -9.3(3) ?
    C4 S1 C5 C6 . . . . 93.4(2) ?
    C7 N5 C6 O1 . . . . -2.8(5) ?
    C7 N5 C6 C5 . . . . 177.6(3) ?
    S1 C5 C6 O1 . . . . 105.2(3) ?
    S1 C5 C6 N5 . . . . -75.2(3) ?
    C10 N6 C7 C8 . . . . -0.1(5) ?
    C10 N6 C7 N5 . . . . 179.5(3) ?
    C6 N5 C7 N6 . . . . -178.8(3) ?
    C6 N5 C7 C8 . . . . 0.8(5) ?
    C9 N7 C8 C7 . . . . 1.1(5) ?
    N6 C7 C8 N7 . . . . -0.4(5) ?
    N5 C7 C8 N7 . . . . 180.0(3) ?
    C8 N7 C9 C10 . . . . -1.3(5) ?
    C7 N6 C10 C9 . . . . -0.1(5) ?
    N7 C9 C10 N6 . . . . 0.9(5) ?
loop_
    _geom_hbond_atom_site_label_D
    _geom_hbond_atom_site_label_H
    _geom_hbond_atom_site_label_A
    _geom_hbond_site_symmetry_A
    _geom_hbond_distance_DH
    _geom_hbond_distance_HA
    _geom_hbond_distance_DA
    _geom_hbond_angle_DHA
    N5 H5 N3 . 0.82(3) 2.25(3) 2.993(4) 151(3)
    C8 H8 O1 . 0.93 2.24 2.854(4) 123
    N2 H2B N4 3_656 1.00(3) 2.11(3) 3.092(4) 169(3)
    N1 H1A O1 4_566 0.86(3) 2.06(4) 2.904(4) 167(3)
    N2 H2A N7 1_455 0.85(3) 2.41(3) 3.235(4) 164(3)
    C9 H9 O1 2_746 0.93 2.56 3.368(4) 145
_shelx_hkl_file
;
   1   0   0    0.02    0.03
  -1   0   0    0.05    0.04
  -1   0   0   -0.02    0.04
   1   0   0    0.02    0.03
  -2   0   0    1.20    0.26
   2   0   0    1.25    0.14
   2   0   0    0.96    0.14
  -2   0   0    1.15    0.15
  -2   0   0    1.05    0.13
   3   0   0    0.11    0.19
  -3   0   0    0.03    0.15
  -3   0   0    0.05    0.19
  -3   0   0   -0.05    0.40
   3   0   0    0.53    0.23
   4   0   0  138.00    2.96
  -4   0   0  142.48    2.66
  -4   0   0  134.35    3.27
  -4   0   0  140.36    2.94
   5   0   0    0.14    0.24
  -5   0   0    0.15    0.47
  -5   0   0    0.12    0.18
  -5   0   0    0.10    0.16
  -6   0   0   22.18    1.35
  -6   0   0   22.46    0.80
  -6   0   0   24.04    0.96
   6   0   0   23.15    0.97
   7   0   0   -0.25    0.32
  -7   0   0    0.28    0.24
  -7   0   0    0.74    0.65
  -7   0   0   -0.13    0.17
  -8   0   0    3.74    0.95
   8   0   0    3.66    0.61
  -8   0   0    4.38    0.43
  -9   0   0   -0.37    0.85
   9   0   0    0.01    0.48
  -9   0   0   -0.07    0.20
 -10   0   0    1.24    1.03
 -11   0   0   -2.24    0.77
 -12   0   0   -0.10    0.99
 -13   0   0    1.19    1.06
 -14   0   0    2.10    1.26
 -15   0   0   -1.34    1.14
 -16   0   0    1.00    1.50
   0  -1   0    0.02    0.12
   0  -1   0    0.25    0.13
   0   1   0    0.00    0.11
   0   1   0    0.07    0.11
  -1  -1   0    0.96    0.21
   1  -1   0    0.75    0.16
   1  -1   0    0.65    0.15
  -1  -1   0    0.68    0.18
   1   1   0    0.72    0.20
  -1   1   0    0.66    0.15
  -1   1   0    0.75    0.16
   2  -1   0   72.66    1.49
  -2  -1   0   76.04    1.86
  -2  -1   0   75.27    1.67
   2  -1   0   72.86    1.59
   2  -1   0   74.87    1.48
  -2  -1   0   73.55    1.74
  -2   1   0   72.67    1.77
  -2   1   0   71.72    1.59
  -2   1   0   77.59    1.50
   2   1   0   70.47    1.82
   3  -1   0    9.43    0.46
   3  -1   0   10.57    0.49
  -3  -1   0   11.26    0.70
   3  -1   0   11.20    0.42
  -3  -1   0   11.28    0.81
  -3  -1   0   12.16    0.64
  -3   1   0   10.62    0.43
   3   1   0   10.24    0.73
  -3   1   0   12.61    0.85
   4  -1   0    0.96    0.22
  -4  -1   0    1.29    0.31
   4  -1   0    0.95    0.22
  -4  -1   0    0.96    0.47
  -4  -1   0    0.96    0.35
  -4   1   0    1.15    0.48
  -4   1   0    0.75    0.17
   4   1   0    0.73    0.36
  -5  -1   0   71.89    2.24
  -5  -1   0   69.54    1.79
  -5  -1   0   75.61    2.05
   5  -1   0   70.53    1.69
   5  -1   0   70.72    1.70
  -5   1   0   71.60    1.55
  -5   1   0   73.25    2.31
  -6  -1   0    3.43    0.52
  -6  -1   0    3.21    0.43
  -6  -1   0    2.43    0.66
   6  -1   0    3.50    0.36
   6  -1   0    3.22    0.36
   6   1   0    3.65    0.56
  -6   1   0    2.77    0.71
  -6   1   0    3.41    0.31
  -7  -1   0    0.22    0.27
  -7  -1   0    0.88    0.62
   7  -1   0    0.00    0.26
  -7   1   0    0.32    0.60
  -7   1   0    0.22    0.18
   7   1   0   -0.33    0.39
  -8  -1   0    4.25    0.95
   8  -1   0    4.78    0.55
   8  -1   0    4.64    0.48
  -8  -1   0    4.25    0.52
  -8   1   0    4.86    0.41
   8   1   0    4.78    0.77
  -8   1   0    4.06    0.97
  -9  -1   0    2.97    1.03
  -9  -1   0    2.99    0.48
   9  -1   0    2.28    0.53
  -9   1   0    3.92    1.05
   9   1   0    2.78    0.73
  -9   1   0    2.62    0.35
 -10  -1   0   22.80    1.10
 -10  -1   0   20.02    1.83
  10   1   0   23.60    1.49
 -10   1   0   18.71    1.79
 -11  -1   0    0.00    0.91
 -11   1   0    1.51    0.99
 -12  -1   0   -1.00    0.86
 -12   1   0    1.58    1.14
 -13  -1   0    1.34    1.11
 -13   1   0    0.86    1.14
 -14  -1   0    0.87    1.20
 -14   1   0    3.20    1.36
 -15  -1   0   -0.17    1.13
 -15   1   0    0.08    1.16
 -16  -1   0    1.24    1.35
 -16   1   0    0.47    1.31
   0  -2   0   93.89    1.95
   0  -2   0   93.31    2.20
   0  -2   0   96.66    2.38
   0   2   0   95.29    2.37
  -1  -2   0   60.25    1.40
   1  -2   0   60.21    1.46
   1  -2   0   60.54    1.59
  -1  -2   0   62.57    1.83
   1  -2   0   63.89    1.74
  -1  -2   0   60.53    1.68
  -1   2   0   60.87    1.46
  -1   2   0   56.73    1.66
   1   2   0   60.13    1.85
  -2  -2   0   83.63    2.11
   2  -2   0   84.49    1.95
  -2  -2   0   83.71    1.95
   2  -2   0   88.51    2.08
  -2  -2   0   85.64    2.37
  -2   2   0   84.33    2.06
  -2   2   0   84.70    2.07
  -3  -2   0    2.43    0.44
  -3  -2   0    1.96    0.45
   3  -2   0    0.85    0.32
  -3  -2   0    2.40    0.53
   3  -2   0    1.54    0.33
  -3   2   0    1.69    0.32
  -3   2   0    1.39    0.40
   3   2   0    1.96    0.50
  -4  -2   0   44.53    1.67
  -4  -2   0   43.96    1.54
   4  -2   0   44.68    1.22
   4  -2   0   44.09    1.27
  -4  -2   0   43.79    1.46
  -4   2   0   44.30    1.24
   4   2   0   46.50    1.70
  -4   2   0   44.85    1.64
  -5  -2   0   44.43    1.52
   5  -2   0   47.38    1.32
  -5  -2   0   43.86    1.69
   5  -2   0   45.30    1.24
  -5   2   0   43.47    1.78
   5   2   0   41.68    1.73
  -6  -2   0    0.15    0.33
   6  -2   0    0.14    0.23
   6  -2   0    0.21    0.29
  -6  -2   0   -0.31    0.51
   6   2   0   -0.33    0.46
  -6   2   0    1.75    0.66
   7  -2   0   -0.01    0.28
  -7  -2   0   -0.15    0.32
   7  -2   0    0.08    0.26
   7  -2   0    0.38    0.23
  -7  -2   0   -0.16    0.55
   7   2   0   -0.24    0.52
  -7   2   0   -0.50    0.53
  -8  -2   0    0.36    0.37
   8  -2   0    0.40    0.32
  -8  -2   0   -0.43    0.68
   8  -2   0    0.15    0.27
   8  -2   0    0.53    0.32
   8   2   0   -0.43    0.57
  -8   2   0    1.75    0.90
  -9  -2   0   -0.09    0.88
  -9  -2   0    0.96    0.43
   9   2   0    0.04    0.28
  -9   2   0    1.19    0.90
 -10  -2   0    1.57    0.50
 -10  -2   0    1.61    0.94
  10   2   0   -0.01    0.67
 -10   2   0    1.93    1.07
 -11  -2   0    0.70    0.93
 -11   2   0   -0.71    0.88
 -12  -2   0    1.13    0.96
 -12   2   0   -0.46    0.95
 -13  -2   0   -1.29    0.86
 -13   2   0   -0.84    0.99
 -14  -2   0    1.72    1.14
 -14   2   0   -1.62    0.92
 -15  -2   0    1.43    1.22
 -15   2   0    0.49    1.32
   0  -3   0    0.63    0.43
   0  -3   0    0.05    0.36
   0  -3   0    0.11    0.23
   0   3   0   -0.19    0.37
   1  -3   0    6.52    0.50
  -1  -3   0    6.12    0.73
   1  -3   0    7.01    0.68
   1  -3   0    6.44    0.68
  -1  -3   0    6.05    0.69
  -1  -3   0    6.23    0.44
  -1   3   0    5.29    0.64
   1   3   0    5.63    0.70
  -1   3   0    6.29    0.48
   2  -3   0    1.49    0.45
   2  -3   0    2.04    0.46
  -2  -3   0    1.73    0.33
  -2  -3   0    1.83    0.51
  -2   3   0    0.42    0.21
   2   3   0    1.36    0.57
  -2   3   0    2.35    0.48
  -3  -3   0    2.93    0.44
   3  -3   0    2.27    0.46
  -3  -3   0    2.79    0.58
   3  -3   0    3.07    0.50
  -3   3   0    2.10    0.45
   3   3   0    1.58    0.56
  -3   3   0    2.96    0.47
  -4  -3   0   40.32    1.46
  -4  -3   0   40.77    1.61
   4  -3   0   40.41    1.35
   4  -3   0   39.88    1.40
  -4   3   0   40.76    1.62
   4   3   0   39.89    1.80
  -4   3   0   41.12    1.37
  -5  -3   0    5.45    0.68
   5  -3   0    6.44    0.61
  -5  -3   0    7.33    0.79
   5  -3   0    6.51    0.60
   5   3   0    5.50    0.84
  -5   3   0    5.98    0.56
  -5   3   0    4.47    0.75
   6  -3   0    1.66    0.42
   6  -3   0    0.80    0.41
  -6  -3   0    0.89    0.48
  -6  -3   0    1.23    0.57
   6   3   0    1.24    0.68
  -6   3   0    0.77    0.64
  -7  -3   0    6.02    0.90
   7  -3   0    6.42    0.63
   7  -3   0    6.54    0.63
  -7  -3   0    5.84    0.80
  -7   3   0    7.06    1.11
   7   3   0    5.79    0.97
   8  -3   0    8.14    0.70
   8  -3   0    7.34    0.56
  -8  -3   0    9.46    1.11
  -8  -3   0    6.15    0.79
   8   3   0    6.99    1.11
  -8   3   0    4.68    1.08
  -9  -3   0    0.26    0.45
  -9  -3   0   -0.26    0.78
  -9   3   0    1.91    1.05
   9   3   0    0.12    0.76
 -10  -3   0    8.11    1.26
 -10  -3   0   10.70    0.99
  10   3   0   11.56    1.30
 -10   3   0    9.71    1.49
 -11  -3   0    2.82    0.99
 -11   3   0    1.65    1.07
  11   3   0    2.03    0.88
 -12  -3   0    0.07    0.87
 -12   3   0    1.26    1.05
 -13  -3   0    0.39    0.97
 -13   3   0    0.27    1.11
 -14  -3   0    0.56    1.09
 -14   3   0    2.13    1.33
 -15  -3   0    0.39    0.99
 -15   3   0    1.60    1.38
   0  -4   0   36.81    1.58
   0  -4   0   37.26    1.15
   0   4   0   36.62    1.65
  -1  -4   0    8.07    0.88
   1  -4   0    7.43    0.83
   1  -4   0    7.94    0.60
  -1  -4   0    8.96    0.59
  -1   4   0    6.32    0.80
  -1   4   0    8.18    0.59
   1   4   0    7.49    0.90
  -2  -4   0   11.69    1.00
   2  -4   0   11.22    0.93
   2  -4   0   12.90    0.81
  -2  -4   0   13.04    0.70
  -2   4   0   12.67    0.80
  -2   4   0   14.12    1.03
   2   4   0   12.67    1.13
  -3  -4   0    6.04    0.58
  -3  -4   0    4.50    0.75
   3  -4   0    4.98    0.67
  -3   4   0    4.57    0.67
   3   4   0    5.46    0.89
  -4  -4   0   21.05    1.32
   4  -4   0   22.57    1.16
  -4  -4   0   23.98    1.11
  -4   4   0   21.40    1.26
   4   4   0   21.40    1.51
  -4   4   0   23.36    1.19
  -5  -4   0    7.55    0.80
   5  -4   0    8.58    0.82
  -5  -4   0    9.54    1.01
  -5   4   0    8.35    0.96
  -5   4   0    7.99    0.75
   5   4   0    8.21    1.13
   6  -4   0    2.89    0.61
  -6  -4   0    2.02    0.65
   6  -4   0    2.23    0.59
  -6  -4   0    2.01    0.71
   6   4   0    1.27    0.77
  -6   4   0    2.75    0.84
  -6   4   0    1.60    0.47
   7  -4   0    2.28    0.61
  -7  -4   0    1.36    0.72
  -7  -4   0    1.56    0.61
  -7   4   0    1.72    0.46
  -7   4   0    3.11    0.97
   7   4   0    2.34    0.92
  -8  -4   0    1.24    0.77
  -8  -4   0    1.66    0.69
  -8   4   0    0.12    0.91
   8   4   0   -1.29    0.74
  -9  -4   0    5.30    0.87
  -9  -4   0    3.77    0.91
  -9   4   0    4.19    1.21
   9   4   0    7.95    1.35
 -10  -4   0   -0.04    0.50
 -10  -4   0    1.04    0.75
  10   4   0    0.25    0.82
 -10   4   0    2.51    1.12
 -11  -4   0    1.83    0.65
 -11  -4   0    0.55    0.82
 -11   4   0    2.86    1.27
  11   4   0    0.86    0.93
 -12  -4   0    1.53    0.92
 -12   4   0   -0.48    1.09
 -13  -4   0    0.06    0.81
 -13   4   0   -1.36    0.96
 -14  -4   0   -0.22    0.93
 -14   4   0   -0.18    1.23
   0  -5   0   -0.04    0.31
   0  -5   0   -0.19    0.60
   0   5   0   -0.25    0.51
   1  -5   0    0.26    0.63
   1  -5   0    1.47    0.44
  -1  -5   0    0.57    0.36
  -1  -5   0    1.10    0.64
   1   5   0    1.10    0.66
  -1   5   0    0.35    0.33
  -1   5   0    0.81    0.56
  -2  -5   0    1.55    0.69
   2  -5   0    2.52    0.70
  -2  -5   0    1.80    0.44
  -2   5   0    2.54    0.52
   2   5   0    2.00    0.77
  -2   5   0    2.03    0.71
  -3  -5   0   -0.02    0.63
  -3  -5   0   -0.42    0.35
   3  -5   0   -0.60    0.56
   3   5   0   -0.49    0.61
  -3   5   0    0.30    0.53
  -3   5   0   -0.08    0.44
   4  -5   0    0.43    0.65
  -4  -5   0    1.47    0.51
  -4  -5   0   -1.11    0.61
  -4   5   0    1.15    0.61
   4   5   0   -0.12    0.69
  -4   5   0    0.26    0.44
  -5  -5   0    3.08    0.63
   5  -5   0    4.18    0.81
  -5  -5   0    1.53    0.81
  -5   5   0    3.29    0.72
  -5   5   0    3.76    0.85
   5   5   0    2.39    0.94
  -6  -5   0    0.77    0.68
  -6  -5   0    0.71    0.60
   6  -5   0    0.47    0.64
  -6   5   0    0.82    0.52
  -6   5   0    0.20    0.72
   6   5   0    0.70    0.93
  -7  -5   0    1.48    0.66
  -7  -5   0   -0.07    0.62
   7  -5   0   -0.07    0.60
  -7   5   0    0.78    0.86
  -7   5   0    1.22    0.56
   7   5   0    0.87    0.92
  -8  -5   0    1.25    0.69
  -8  -5   0    3.16    0.81
  -8   5   0    1.83    0.91
   8   5   0    2.34    1.04
  -9  -5   0   13.37    1.34
  -9  -5   0   14.52    1.31
  -9   5   0   16.34    1.76
   9   5   0   13.54    1.65
 -10  -5   0    1.05    0.74
 -10  -5   0    1.05    0.68
  10   5   0    0.23    0.75
 -10   5   0   -0.29    0.94
 -11  -5   0   -0.12    0.71
 -11  -5   0    0.99    0.68
 -11   5   0    1.61    1.21
  11   5   0    2.31    1.02
 -12  -5   0   -0.29    0.69
 -12   5   0   -0.41    1.07
 -13  -5   0    0.36    0.91
 -13   5   0    0.22    1.30
 -14  -5   0    0.83    0.98
 -14   5   0   -1.98    1.32
   0  -6   0    4.60    1.00
   0  -6   0    3.45    0.60
   0   6   0    5.06    0.60
   0   6   0    1.84    0.87
  -1  -6   0   10.99    0.80
  -1  -6   0    9.24    1.27
   1  -6   0   10.54    0.85
   1  -6   0   10.43    1.22
  -1   6   0    8.70    1.14
  -1   6   0    9.76    0.81
   1   6   0   10.92    1.28
  -2  -6   0   -0.65    0.71
   2  -6   0    0.27    0.75
  -2  -6   0   -0.01    0.42
  -2   6   0   -0.06    0.62
   2   6   0    1.02    0.74
  -2   6   0    0.47    0.49
   3  -6   0    4.31    0.96
  -3  -6   0    5.85    0.68
  -3  -6   0    6.16    1.10
  -3   6   0    6.84    1.04
  -3   6   0    5.73    0.85
   3   6   0    5.07    1.11
  -4  -6   0   -0.48    0.77
  -4  -6   0   -0.04    0.48
   4  -6   0   -0.29    0.67
  -4   6   0   -0.45    0.53
  -4   6   0    0.90    0.67
   4   6   0   -0.48    0.82
  -5  -6   0    2.96    1.03
   5  -6   0    3.55    0.92
   5   6   0    3.49    1.09
  -5   6   0    4.57    0.86
   6  -6   0    0.81    0.66
  -6  -6   0    0.88    0.72
  -6   6   0    0.38    0.53
  -6   6   0    0.14    0.73
   6   6   0    1.77    0.98
  -7  -6   0    2.60    0.88
   7   6   0    2.47    0.96
  -7   6   0    0.78    0.88
  -8  -6   0   -0.12    0.69
   8   6   0    0.63    0.82
  -8   6   0   -0.45    0.85
  -9  -6   0    1.16    0.78
  -9   6   0    1.14    1.01
   9   6   0    0.78    0.98
 -10  -6   0   -0.38    0.68
 -10   6   0   -0.22    0.96
  10   6   0    0.15    0.91
 -11  -6   0   -1.20    0.54
  11   6   0    0.46    0.97
 -11   6   0    1.38    1.21
 -12   6   0    0.09    1.27
 -13   6   0   -1.08    1.31
   0  -7   0   -0.68    0.73
   0   7   0    0.35    0.71
  -1  -7   0    1.89    0.92
   1  -7   0    2.40    0.92
   1   7   0    4.38    1.12
  -1   7   0    2.64    0.90
   2  -7   0    2.68    0.95
  -2  -7   0    3.55    1.00
  -2   7   0    3.26    0.98
   2   7   0    2.41    0.94
   3  -7   0   -0.28    0.65
  -3  -7   0   -1.01    0.68
   3   7   0    1.44    0.86
  -3   7   0    0.59    0.71
   4  -7   0    0.92    0.77
  -4  -7   0   -0.18    0.73
  -4   7   0    1.31    0.73
   4   7   0    1.75    0.83
  -5  -7   0    0.71    0.81
   5  -7   0   -0.32    0.62
  -5   7   0   -0.27    0.56
   5   7   0    1.56    0.85
   6  -7   0   -0.18    0.65
  -6  -7   0   -0.35    0.73
  -6   7   0    0.08    0.51
   6   7   0    0.83    0.87
  -7  -7   0    0.66    0.82
  -7   7   0    2.93    1.06
   7   7   0    1.47    0.97
  -8  -7   0    0.62    0.85
  -8   7   0    1.34    1.02
   8   7   0    2.35    1.09
  -9  -7   0   -0.94    0.64
  -9   7   0    1.15    1.10
 -10  -7   0   -0.49    0.72
 -10   7   0    0.18    1.11
 -11  -7   0    0.99    0.87
 -11   7   0   -0.03    1.21
 -12   7   0    2.30    1.45
   0  -8   0    0.70    0.83
   0   8   0    1.63    0.83
   1  -8   0    1.92    0.90
  -1  -8   0    2.86    1.00
   1   8   0    2.56    0.94
  -1   8   0    1.12    0.84
  -2  -8   0    0.58    0.87
   2  -8   0   -0.09    0.79
   2   8   0    0.31    0.82
  -2   8   0    0.88    0.75
  -3  -8   0    0.34    0.89
   3  -8   0   -0.30    0.69
  -3   8   0   -0.71    0.60
   3   8   0    0.77    0.84
   4  -8   0    0.02    0.76
  -4  -8   0    0.54    0.85
   4   8   0    1.11    0.89
  -4   8   0   -0.45    0.64
  -5  -8   0    0.70    0.88
   5  -8   0   -1.36    0.69
   5   8   0    0.01    0.80
  -6  -8   0   -0.71    0.75
  -7  -8   0   -0.71    0.66
  -8  -8   0    0.26    0.90
  -9  -8   0   -0.96    0.77
 -10  -8   0   -0.63    0.82
   0  -9   0    0.58    0.97
   0   9   0   -0.15    0.77
  -1  -9   0   -0.83    0.71
   1  -9   0   -1.06    0.71
  -1   9   0    0.18    0.73
  -2  -9   0   -0.60    0.77
   2  -9   0    0.49    0.85
  -2   9   0    0.57    0.78
   3  -9   0   -0.10    0.80
  -3  -9   0    0.38    0.89
  -3   9   0    1.08    0.80
  -4  -9   0   -0.49    0.76
   4  -9   0   -0.61    0.78
  -4   9   0    2.25    0.91
   5  -9   0   -1.19    0.79
  -5  -9   0    0.03    0.86
  -6  -9   0   -0.24    0.85
  -7  -9   0    0.61    1.00
  -8  -9   0   -0.43    0.82
   0 -10   0   -0.93    0.81
   1 -10   0    0.70    1.00
  -1 -10   0   -0.01    1.03
  -2 -10   0   -0.96    0.83
   2 -10   0   -1.92    0.82
   3 -10   0    0.14    1.01
  -3 -10   0   -0.68    0.94
  -4 -10   0   -0.61    0.93
   4 -10   0    0.57    1.03
  -5 -10   0   -0.46    1.06
 -16   0   1   -2.07    1.18
 -15   0   1   -0.24    1.06
 -14   0   1   -0.02    1.04
 -13   0   1    1.47    1.19
 -12   0   1    0.66    1.02
 -11   0   1   33.98    2.31
 -10   0   1   -0.72    0.94
  -9   0   1    0.19    0.22
  -9   0   1   -0.40    0.81
   9   0  -1    0.02    0.45
  -8   0   1    0.07    0.23
  -8   0   1   -0.01    0.17
   8   0  -1   -0.66    0.33
  -8   0   1   -0.52    0.70
  -7   0   1    2.39    0.76
   7   0  -1    3.43    0.48
  -7   0   1    5.32    0.46
  -7   0   1    4.03    0.34
   6   0  -1    0.06    0.28
  -6   0   1    0.57    0.55
  -6   0   1    0.10    0.15
  -6   0   1   -0.14    0.18
   5   0  -1   20.49    0.77
  -5   0   1   20.71    0.74
  -5   0   1   19.88    0.62
  -5   0   1   19.95    1.17
   4   0  -1   -0.08    0.20
  -4   0   1   -0.22    0.41
  -4   0   1    0.23    0.14
  -4   0   1   -0.34    0.17
   4   0  -1    0.26    0.22
  -3   0   1    0.84    0.42
   3   0  -1    1.34    0.24
  -3   0   1    1.60    0.21
  -3   0   1    1.21    0.24
   3   0  -1    0.90    0.27
  -2   0   1   -0.19    0.18
   2   0  -1   -0.08    0.10
  -2   0   1    0.11    0.10
  -2   0   1   -0.03    0.11
   2   0  -1   -0.03    0.10
   1   0  -1    7.53    0.26
   1   0  -1    7.45    0.24
  -1   0   1    7.54    0.24
  -1   0   1    7.54    0.24
  -1   0   1    7.34    0.26
   0   0  -1    0.10    0.05
   0   0   1    0.02    0.04
  -1   0  -1   16.43    0.54
  -1   0  -1   15.90    0.49
   1   0   1   16.89    0.50
  -2   0  -1    0.08    0.24
   2   0   1   -0.31    0.08
  -2   0  -1   -0.06    0.11
  -3   0  -1   13.27    0.86
  -3   0  -1   13.94    0.67
  -3   0  -1   13.52    0.59
  -4   0  -1    0.03    0.16
  -4   0  -1    0.28    0.44
   4   0   1    0.00    0.12
  -4   0  -1    0.17    0.21
  -5   0  -1   12.80    0.62
   5   0   1   12.55    0.71
  -5   0  -1   13.31    1.01
  -6   0  -1    0.13    0.53
  -6   0  -1   -0.13    0.17
   6   0   1   -0.10    0.25
  -7   0  -1   -0.31    0.56
   7   0   1    0.53    0.37
  -7   0  -1    0.49    0.27
   8   0   1    0.41    0.47
  -8   0  -1   -0.08    0.22
  -8   0  -1    1.08    0.80
   9   0   1    8.36    0.90
  -9   0  -1    7.73    1.25
  -9   0  -1    7.71    0.62
 -10   0  -1    1.65    0.98
  10   0   1   -0.65    0.53
 -11   0  -1    4.13    1.24
 -12   0  -1   -0.55    0.89
 -13   0  -1    6.75    1.56
 -14   0  -1    0.33    1.08
 -15   0  -1   -0.46    1.09
 -16  -1   1   -0.26    1.31
 -16   1   1    0.81    1.36
 -15  -1   1   -0.44    1.04
 -15   1   1   -1.41    1.15
 -14  -1   1   -1.57    0.85
 -14   1   1    0.74    1.08
 -13  -1   1    0.25    1.00
 -13   1   1    1.01    1.20
 -12  -1   1   -0.01    0.94
 -12   1   1    1.84    1.17
 -11  -1   1    2.91    1.05
 -11   1   1    2.03    1.08
 -10  -1   1    0.09    0.98
 -10   1   1    1.41    1.06
  10   1  -1    0.61    0.63
  -9  -1   1    6.73    1.17
  -9  -1   1    6.62    0.60
   9   1  -1    7.27    0.86
  -9   1   1    6.93    1.23
  -8  -1   1    0.00    0.73
   8  -1  -1   -0.04    0.30
  -8  -1   1   -0.29    0.25
   8  -1  -1   -0.12    0.21
   8  -1  -1    0.23    0.21
   8   1  -1    0.56    0.52
  -8   1   1   -0.08    0.75
   7  -1  -1    0.28    0.17
   7  -1  -1    0.05    0.18
  -7  -1   1    0.71    0.61
   7  -1  -1   -0.44    0.19
  -7  -1   1    0.55    0.28
  -7  -1   1    0.45    0.33
   7  -1  -1   -0.02    0.23
   7   1  -1   -0.02    0.40
  -7   1   1   -0.08    0.11
  -7   1   1    0.70    0.60
   6  -1  -1    1.67    0.20
  -6  -1   1    1.59    0.42
   6  -1  -1    1.99    0.21
   6  -1  -1    1.96    0.26
  -6  -1   1    2.05    0.35
   6  -1  -1    1.98    0.23
  -6  -1   1    1.44    0.63
  -6   1   1    1.54    0.16
  -6   1   1    1.25    0.62
   6   1  -1    1.66    0.45
   5  -1  -1    0.86    0.17
  -5  -1   1    1.44    0.50
  -5  -1   1    1.63    0.34
   5  -1  -1    0.98    0.16
  -5  -1   1    1.31    0.38
   5   1  -1    1.52    0.40
  -5   1   1    0.67    0.45
   4  -1  -1   -0.04    0.09
  -4  -1   1    0.12    0.42
  -4  -1   1    0.88    0.37
  -4  -1   1    0.43    0.28
  -4   1   1    0.13    0.37
   4   1  -1    0.04    0.24
   3  -1  -1   23.80    0.59
  -3  -1   1   24.72    1.02
   3  -1  -1   23.77    0.54
  -3  -1   1   24.70    1.02
  -3  -1   1   24.98    0.92
  -3   1   1   24.22    1.05
   2  -1  -1   83.75    1.74
   2  -1  -1   83.76    1.60
   2  -1  -1   79.76    1.94
  -2  -1   1   81.72    1.83
  -2  -1   1   84.35    1.82
  -2  -1   1   83.92    2.01
   2   1  -1   79.40    1.97
  -2   1   1   82.00    1.74
  -2   1   1   84.65    1.98
  -2   1   1   86.66    1.60
   1  -1  -1   82.02    1.79
  -1  -1   1   83.54    1.91
   1  -1  -1   81.99    1.63
   1  -1  -1   82.27    1.76
  -1  -1   1   83.72    1.76
   1   1  -1   83.18    1.90
  -1   1   1   83.33    1.63
  -1   1   1   81.25    1.76
   0  -1   1    5.11    0.35
   0  -1  -1    4.59    0.30
   0  -1  -1    4.74    0.32
   0  -1   1    4.83    0.33
   0  -1  -1    4.91    0.31
   0   1  -1    4.81    0.35
   0   1   1    4.88    0.33
   1  -1   1   56.38    1.38
   1  -1   1   56.18    1.29
  -1  -1  -1   56.74    1.34
  -1  -1  -1   56.69    1.34
  -1  -1  -1   56.33    1.46
   1   1   1   56.70    1.46
  -1   1  -1   54.82    1.29
  -1   1  -1   56.08    1.39
  -2  -1  -1  113.69    2.62
   2  -1   1  114.66    2.29
  -2  -1  -1  112.39    2.37
   2  -1   1  113.04    2.46
  -2   1  -1  113.68    2.47
   2   1   1  116.02    2.66
  -2   1  -1  116.21    2.51
  -2   1  -1  115.76    2.30
  -3  -1  -1  238.34    4.77
  -3  -1  -1  242.08    4.89
  -3  -1  -1  229.38    4.42
   3  -1   1  233.12    4.64
  -3   1  -1  236.53    4.78
  -3   1  -1  233.64    4.29
   3   1   1  228.13    4.88
   4  -1   1    3.52    0.38
  -4  -1  -1    3.11    0.57
  -4  -1  -1    3.26    0.40
  -4  -1  -1    4.22    0.51
  -4   1  -1    3.79    0.58
  -4   1  -1    3.07    0.32
   4   1   1    3.91    0.52
   5  -1   1   35.06    1.17
  -5  -1  -1   34.35    1.32
   5  -1   1   35.77    1.15
  -5  -1  -1   35.81    1.19
  -5  -1  -1   33.65    1.48
   5   1   1   35.32    1.39
  -5   1  -1   32.95    1.53
  -5   1  -1   34.60    1.05
   6  -1   1   20.66    0.91
  -6  -1  -1   21.09    1.29
  -6  -1  -1   21.61    0.97
  -6   1  -1   20.28    1.35
   6   1   1   20.10    1.13
  -6   1  -1   21.40    0.83
  -7  -1  -1   41.83    1.45
  -7  -1  -1   40.18    1.88
   7  -1   1   41.82    1.43
  -7   1  -1   42.26    2.02
  -7   1  -1   40.46    1.26
  -8  -1  -1    3.42    0.95
   8  -1   1    1.45    0.44
  -8  -1  -1    2.41    0.45
   8   1   1    2.25    0.62
  -8   1  -1    3.20    0.96
  -8   1  -1    2.63    0.39
  -9  -1  -1   11.72    0.83
  -9  -1  -1   11.82    1.39
   9  -1   1   11.39    0.92
   9   1   1   11.44    1.11
  -9   1  -1   10.89    0.71
  -9   1  -1   11.41    1.43
 -10  -1  -1    3.15    0.55
 -10  -1  -1    1.98    1.01
 -10   1  -1    2.36    1.09
  10   1   1    3.81    0.87
 -11  -1  -1    6.19    1.28
 -11   1  -1    3.71    1.19
 -12  -1  -1   -0.64    0.85
 -12   1  -1   -0.59    0.97
 -13  -1  -1    3.40    1.26
 -13   1  -1    1.47    1.16
 -14  -1  -1    0.30    1.06
 -14   1  -1    0.02    1.04
 -15  -1  -1    0.76    1.24
 -15   1  -1   -0.86    1.16
 -15  -2   1   -0.56    1.01
 -15   2   1    1.91    1.36
 -14  -2   1   -0.60    0.96
 -14   2   1   -1.56    0.94
 -13  -2   1    0.74    1.09
 -13   2   1    1.53    1.24
 -12  -2   1    5.81    1.30
 -12   2   1    2.70    1.20
 -11  -2   1    2.22    1.02
 -11   2   1    3.41    1.12
 -10  -2   1   -0.10    0.87
 -10  -2   1    0.13    0.39
 -10   2   1   -0.83    0.96
  10   2  -1    0.31    0.64
  -9  -2   1    0.92    0.43
  -9  -2   1    0.94    0.90
  -9   2   1    0.61    0.90
   9   2  -1    0.92    0.73
  -8  -2   1    0.76    0.79
   8  -2  -1    0.71    0.25
  -8  -2   1    1.16    0.45
   8   2  -1    0.37    0.46
  -8   2   1    0.15    0.72
  -7  -2   1   48.15    1.68
   7  -2  -1   48.82    1.20
   7  -2  -1   49.55    1.14
   7  -2  -1   50.00    1.11
  -7  -2   1   47.99    2.07
   7  -2  -1   50.97    1.22
  -7   2   1   48.25    2.24
   6  -2  -1   11.96    0.47
  -6  -2   1   12.18    0.82
   6  -2  -1   12.64    0.53
  -6  -2   1   11.95    1.02
   6  -2  -1   12.32    0.53
   6   2  -1   11.38    0.96
  -6   2   1   12.64    1.14
   5  -2  -1    3.75    0.35
  -5  -2   1    4.45    0.64
  -5  -2   1    3.58    0.53
   5  -2  -1    4.12    0.33
   5   2  -1    4.15    0.69
  -5   2   1    3.04    0.66
  -4  -2   1    2.32    0.57
   4  -2  -1    2.44    0.32
  -4  -2   1    1.84    0.48
   4  -2  -1    2.86    0.31
  -4  -2   1    2.79    0.49
   4   2  -1    1.82    0.50
  -4   2   1    2.32    0.53
  -4   2   1    2.89    0.28
  -3  -2   1    6.39    0.56
   3  -2  -1    5.93    0.47
  -3  -2   1    5.83    0.60
  -3  -2   1    7.16    0.71
   3  -2  -1    6.66    0.49
  -3   2   1    6.76    0.46
   3   2  -1    5.67    0.67
  -3   2   1    5.49    0.58
   2  -2  -1    4.71    0.52
  -2  -2   1    4.06    0.61
  -2  -2   1    4.34    0.56
   2  -2  -1    4.96    0.45
  -2  -2   1    4.33    0.41
   2  -2  -1    4.55    0.45
  -2   2   1    4.70    0.48
   2   2  -1    5.45    0.62
  -2   2   1    5.80    0.53
   1  -2  -1    4.29    0.52
   1  -2  -1    4.01    0.45
   1  -2  -1    3.81    0.49
  -1  -2   1    3.47    0.59
  -1  -2   1    2.84    0.57
  -1   2   1    3.30    0.51
   1   2  -1    4.17    0.57
   0  -2  -1  115.25    2.55
   0  -2   1  115.34    2.60
   0  -2   1  120.02    2.84
   0  -2  -1  123.50    2.81
   0  -2  -1  119.24    2.50
   0   2  -1  112.89    2.80
   0   2   1  115.92    2.80
  -1  -2  -1  993.87   16.69
  -1  -2  -1  977.67   17.12
  -1  -2  -1 1000.00   18.15
   1  -2   1  995.25   18.03
   1  -2   1  980.20   16.61
   1   2   1  987.77   18.17
  -1   2  -1  973.04   18.05
   2  -2   1  348.27    6.67
  -2  -2  -1  352.92    6.93
  -2  -2  -1  331.33    6.28
   2  -2   1  344.98    6.18
  -2  -2  -1  337.38    6.36
  -2   2  -1  331.16    6.64
   2   2   1  323.57    6.88
  -3  -2  -1    1.69    0.43
  -3  -2  -1    1.86    0.52
   3  -2   1    1.68    0.37
  -3  -2  -1    1.71    0.41
   3  -2   1    1.90    0.38
  -3   2  -1    1.38    0.34
   3   2   1    1.68    0.48
  -3   2  -1    2.00    0.46
  -4  -2  -1    6.52    0.68
   4  -2   1    7.05    0.54
  -4  -2  -1    5.16    0.59
   4  -2   1    5.49    0.51
   4   2   1    6.00    0.71
  -4   2  -1    5.24    0.66
  -4   2  -1    6.08    0.47
  -4   2  -1    5.30    0.49
   5  -2   1   33.01    1.12
   5  -2   1   33.18    1.18
  -5  -2  -1   33.50    1.31
  -5  -2  -1   32.13    1.43
  -5   2  -1   34.23    1.57
  -5   2  -1   32.20    1.11
   5   2   1   30.49    1.47
  -6  -2  -1    1.18    0.60
   6  -2   1    2.65    0.41
   6  -2   1    1.73    0.38
  -6  -2  -1    1.85    0.46
  -6   2  -1    2.89    0.76
  -6   2  -1    1.90    0.35
   6   2   1    1.67    0.63
   7  -2   1    2.75    0.44
   7  -2   1    1.83    0.37
  -7  -2  -1    1.23    0.43
  -7  -2  -1    1.70    0.69
   7  -2   1    2.06    0.42
  -7   2  -1    1.50    0.34
   7   2   1    2.59    0.74
  -7   2  -1    1.78    0.77
  -8  -2  -1   -0.94    0.67
   8  -2   1    0.40    0.38
   8  -2   1    0.75    0.33
   8  -2   1    0.57    0.39
  -8  -2  -1    0.03    0.34
  -8   2  -1    0.18    0.26
   8   2   1   -0.75    0.56
  -8   2  -1    0.96    0.87
  -9  -2  -1    5.01    0.71
   9  -2   1    5.81    0.62
  -9  -2  -1    6.40    1.20
  -9   2  -1    6.62    1.31
   9   2   1    6.76    1.05
 -10  -2  -1    7.24    1.23
 -10  -2  -1    8.75    0.86
  10   2   1    3.75    0.94
 -10   2  -1    9.58    1.52
 -11  -2  -1    1.40    0.86
  11   2   1    1.40    0.81
 -11   2  -1    1.11    1.07
 -12  -2  -1    1.78    1.03
 -12   2  -1    3.89    1.28
 -13  -2  -1    0.37    0.97
 -13   2  -1    0.90    1.20
 -14  -2  -1    1.34    1.09
 -14   2  -1    4.44    1.53
 -15  -2  -1   -0.61    1.05
 -15   2  -1   -0.20    1.19
 -15  -3   1    0.90    1.17
 -15   3   1    0.06    1.38
 -14  -3   1    2.41    1.21
 -14   3   1    2.05    1.36
 -13  -3   1    0.90    0.92
 -13   3   1    0.23    1.15
 -12  -3   1    0.20    0.88
 -12   3   1   -1.47    0.85
 -11  -3   1    0.53    0.83
 -11   3   1    0.29    1.00
  11   3  -1    0.86    0.50
 -10  -3   1    0.30    0.45
 -10  -3   1    1.01    0.91
  10   3  -1    0.16    0.66
 -10   3   1   -0.39    0.91
  -9  -3   1    3.61    1.02
  -9  -3   1    2.82    0.65
   9   3  -1    3.46    0.99
  -9   3   1    3.72    1.19
  -8  -3   1   -0.44    0.68
  -8  -3   1    0.07    0.47
  -8   3   1    1.23    0.91
   8   3  -1   -0.30    0.71
  -7  -3   1    8.49    0.87
   7  -3  -1    7.47    0.55
   7  -3  -1    6.32    0.55
  -7  -3   1    8.22    1.00
   7   3  -1    5.72    0.98
  -7   3   1    6.27    1.05
  -6  -3   1    1.15    0.54
   6  -3  -1    1.39    0.38
   6  -3  -1    1.86    0.40
  -6  -3   1    1.86    0.64
  -6   3   1    1.52    0.32
  -6   3   1    1.84    0.66
   6   3  -1    3.15    0.77
   5  -3  -1    0.33    0.35
  -5  -3   1    0.52    0.46
   5  -3  -1    0.04    0.31
  -5  -3   1    0.02    0.45
  -5   3   1    0.68    0.49
  -5   3   1    0.27    0.27
   5   3  -1   -0.06    0.50
  -4  -3   1   59.70    2.01
   4  -3  -1   60.20    1.71
  -4  -3   1   60.08    1.74
   4  -3  -1   58.62    1.63
  -4   3   1   61.33    1.71
  -4   3   1   60.41    2.06
   4   3  -1   60.25    2.19
  -3  -3   1    6.45    0.73
  -3  -3   1    7.31    0.54
   3  -3  -1    8.43    0.63
   3  -3  -1    7.93    0.71
   3  -3  -1    8.44    0.65
   3   3  -1    6.72    0.80
  -3   3   1    7.50    0.69
  -3   3   1    8.40    0.64
   2  -3  -1   14.68    0.82
  -2  -3   1   19.06    1.05
  -2  -3   1   17.10    0.64
   2  -3  -1   17.75    0.92
   2  -3  -1   18.36    0.93
  -2   3   1   16.25    0.91
   2   3  -1   16.71    1.06
  -2   3   1   15.32    0.83
   1  -3  -1   22.17    1.08
   1  -3  -1   20.54    0.99
  -1  -3   1   23.05    1.15
   1  -3  -1   20.92    0.92
  -1   3   1   21.81    1.11
   1   3  -1   20.82    1.14
   0  -3   1   49.81    1.80
   0  -3  -1   51.57    1.66
   0  -3  -1   53.32    1.81
   0  -3  -1   50.05    1.45
   0   3  -1   50.58    1.79
   0   3   1   51.54    1.81
  -1  -3  -1    4.67    0.63
   1  -3   1    5.41    0.63
   1  -3   1    5.12    0.63
  -1  -3  -1    5.15    0.48
   1   3   1    5.32    0.69
  -1   3  -1    5.07    0.42
  -1   3  -1    5.22    0.63
  -2  -3  -1   52.00    1.53
  -2  -3  -1   51.90    1.76
   2  -3   1   53.46    1.68
   2  -3   1   53.71    1.76
  -2   3  -1   49.77    1.72
   2   3   1   50.25    1.90
  -2   3  -1   52.40    1.51
  -3  -3  -1  128.11    2.99
   3  -3   1  127.30    2.95
  -3  -3  -1  126.91    3.13
   3  -3   1  130.36    3.17
   3   3   1  122.26    3.48
  -3   3  -1  126.26    3.14
   4  -3   1    7.63    0.71
  -4  -3  -1    5.52    0.69
  -4  -3  -1    8.57    0.75
   4  -3   1    7.19    0.67
  -4   3  -1    7.70    0.79
  -4   3  -1    8.39    0.71
   4   3   1    7.46    0.92
  -5  -3  -1   14.55    1.03
   5  -3   1   14.03    0.91
  -5  -3  -1   15.97    1.07
   5  -3   1   14.37    0.89
  -5   3  -1   14.28    0.86
   5   3   1   13.35    1.19
  -5   3  -1   13.81    1.10
   6  -3   1    0.05    0.36
  -6  -3  -1    0.22    0.56
   6  -3   1   -0.36    0.36
  -6  -3  -1    0.37    0.44
   6   3   1   -0.03    0.61
  -6   3  -1    0.57    0.58
  -7  -3  -1   -0.05    0.40
   7  -3   1    0.23    0.39
  -7  -3  -1   -1.13    0.54
   7  -3   1   -0.29    0.41
  -7   3  -1   -0.40    0.66
   7   3   1    0.39    0.74
  -8  -3  -1   -0.15    0.71
   8  -3   1    0.03    0.47
  -8  -3  -1    0.50    0.46
  -8   3  -1   -0.48    0.73
   8   3   1    2.88    0.93
  -9  -3  -1    0.25    0.79
  -9  -3  -1   -0.14    0.45
  -9   3  -1   -1.97    0.86
   9   3   1    0.21    0.76
 -10  -3  -1    7.83    1.15
 -10  -3  -1    6.27    0.84
 -10   3  -1    7.63    1.42
  10   3   1    6.72    1.13
 -11  -3  -1    0.78    0.79
 -11  -3  -1    0.88    0.53
  11   3   1   -0.03    0.72
 -11   3  -1    0.29    0.92
 -12  -3  -1    0.79    0.90
 -12   3  -1    0.95    1.18
 -13  -3  -1    1.39    0.95
 -13   3  -1    0.35    1.13
 -14  -3  -1    0.52    0.98
 -14   3  -1    1.60    1.38
 -15  -3  -1    0.63    1.12
 -15   3  -1    0.43    1.35
 -15   4   1    0.09    1.37
 -14  -4   1    3.05    1.21
 -14   4   1    1.92    1.37
 -13  -4   1    0.27    0.85
 -13   4   1    0.14    1.16
 -12  -4   1    2.27    0.99
 -12   4   1    2.29    1.28
 -11  -4   1    0.50    0.76
 -11  -4   1    0.51    0.58
 -11   4   1   -2.03    0.83
  11   4  -1    0.47    0.77
 -10  -4   1    3.80    0.79
 -10  -4   1    3.07    0.90
  10   4  -1    3.78    1.04
 -10   4   1    4.45    1.32
  -9  -4   1    0.14    0.66
  -9  -4   1    0.38    0.57
  -9   4   1    1.10    0.91
   9   4  -1    0.52    0.76
  -8  -4   1    9.83    1.09
  -8  -4   1    7.27    1.03
   8   4  -1   10.14    1.30
  -8   4   1    8.44    1.29
   7  -4  -1    3.18    0.58
  -7  -4   1    3.63    0.81
  -7  -4   1    3.88    0.78
  -7   4   1    4.01    0.52
   7   4  -1    4.88    1.01
  -7   4   1    2.34    0.95
  -6  -4   1    1.47    0.70
  -6  -4   1    0.60    0.56
   6  -4  -1    1.25    0.53
   6  -4  -1    0.82    0.47
  -6   4   1    0.88    0.67
   6   4  -1    1.42    0.75
  -6   4   1    0.00    0.38
   5  -4  -1   10.66    0.83
   5  -4  -1   10.45    0.83
  -5  -4   1   10.85    1.07
  -5  -4   1   10.56    0.87
  -5   4   1   10.30    0.81
  -5   4   1   12.07    1.11
   5   4  -1   11.92    1.26
   4  -4  -1    1.27    0.49
  -4  -4   1    1.51    0.42
   4  -4  -1    1.87    0.51
  -4  -4   1    1.59    0.67
   4   4  -1    1.58    0.69
  -4   4   1    1.32    0.54
  -4   4   1    0.99    0.47
   3  -4  -1   16.51    1.02
  -3  -4   1   18.62    1.29
  -3  -4   1   15.79    0.78
   3  -4  -1   17.91    1.07
  -3   4   1   15.36    1.01
   3   4  -1   15.67    1.24
  -3   4   1   17.94    1.04
   2  -4  -1   -0.10    0.39
   2  -4  -1   -0.67    0.31
  -2  -4   1   -0.05    0.48
  -2  -4   1   -0.14    0.22
   2   4  -1    0.72    0.54
  -2   4   1    0.00    0.29
  -2   4   1   -0.50    0.39
   1  -4  -1    0.55    0.46
  -1  -4   1    1.91    0.67
  -1  -4   1    2.12    0.30
   1  -4  -1    1.79    0.43
  -1   4   1    1.05    0.51
   1   4  -1    1.05    0.55
   0  -4   1   -0.04    0.25
   0  -4   1   -0.50    0.46
   0  -4  -1    0.49    0.35
   0  -4  -1    0.71    0.46
   0   4   1    0.42    0.52
   0   4  -1    0.32    0.46
   0   4  -1    0.35    0.22
   1  -4   1    5.92    0.79
  -1  -4  -1    6.92    0.61
  -1  -4  -1    7.39    0.82
   1   4   1    6.64    0.90
  -1   4  -1    6.64    0.51
  -1   4  -1    5.55    0.77
  -2  -4  -1   15.98    1.16
  -2  -4  -1   15.22    0.85
   2  -4   1   14.22    0.99
  -2   4  -1   14.55    1.04
  -2   4  -1   13.52    0.81
   2   4   1   15.65    1.27
  -3  -4  -1   10.54    0.99
  -3  -4  -1   11.26    0.79
   3  -4   1   10.43    0.88
  -3   4  -1   10.63    0.91
  -3   4  -1    9.89    0.81
   3   4   1    9.58    1.07
  -4  -4  -1    0.22    0.40
   4  -4   1   -0.33    0.43
  -4  -4  -1    0.65    0.51
  -4   4  -1    1.14    0.46
   4   4   1    1.29    0.70
  -4   4  -1   -0.03    0.42
   5  -4   1   -0.05    0.49
  -5  -4  -1   -0.30    0.49
  -5  -4  -1    0.33    0.54
   5   4   1    0.45    0.63
  -5   4  -1   -0.01    0.39
  -5   4  -1    0.42    0.56
   6  -4   1    6.65    0.83
  -6  -4  -1    8.54    0.95
  -6  -4  -1    7.17    0.93
  -6   4  -1    8.50    0.80
   6   4   1    8.94    1.21
  -6   4  -1    7.16    1.05
  -7  -4  -1    1.29    0.63
  -7  -4  -1    0.39    0.63
   7  -4   1   -0.36    0.53
   7   4   1   -0.43    0.70
  -7   4  -1    0.11    0.81
   8  -4   1    2.12    0.67
  -8  -4  -1    2.32    0.73
  -8  -4  -1    1.19    0.79
   8   4   1    2.56    0.97
  -8   4  -1    1.75    0.95
  -9  -4  -1    0.06    0.51
  -9  -4  -1    0.75    0.74
  -9   4  -1    0.48    0.86
   9   4   1   -0.30    0.78
 -10  -4  -1    0.14    0.51
 -10  -4  -1    2.59    0.87
  10   4   1   -0.38    0.71
 -10   4  -1    1.87    1.14
 -11  -4  -1   -0.12    0.45
 -11  -4  -1    0.43    0.77
 -11   4  -1    0.97    1.09
  11   4   1    0.54    0.87
 -12  -4  -1    3.44    1.11
 -12   4  -1    2.71    1.31
 -13  -4  -1   -0.52    0.84
 -13   4  -1    0.27    1.15
 -14  -4  -1    0.91    1.06
 -14   4  -1    0.17    1.34
 -14   5   1    0.28    1.44
 -13  -5   1    0.44    0.87
 -13   5   1    0.92    1.32
 -12  -5   1    0.62    0.78
 -12   5   1   -0.21    1.11
 -11  -5   1    0.12    0.62
 -11  -5   1    0.47    0.74
 -11   5   1   -0.82    0.86
  11   5  -1    0.29    0.85
 -10  -5   1   -0.84    0.56
 -10  -5   1    0.28    0.70
  10   5  -1   -0.69    0.64
 -10   5   1    0.38    0.92
  -9  -5   1    0.98    0.69
  -9  -5   1   -0.26    0.56
  -9   5   1   -2.45    0.67
   9   5  -1   -0.68    0.67
  -8  -5   1    2.75    0.77
  -8  -5   1    2.59    0.79
   8   5  -1    3.25    0.98
  -8   5   1    2.95    0.99
  -7  -5   1    2.87    0.74
  -7  -5   1    2.26    0.86
  -7   5   1    2.29    0.95
   7   5  -1    2.04    0.99
  -6  -5   1    7.78    1.16
  -6  -5   1    7.02    0.82
   6  -5  -1    6.33    0.83
  -6   5   1    7.05    1.09
  -6   5   1    7.30    0.81
   6   5  -1    4.48    1.10
  -5  -5   1   -0.12    0.71
   5  -5  -1    1.40    0.61
  -5  -5   1    1.37    0.51
  -5   5   1    0.79    0.54
   5   5  -1    1.60    0.84
  -5   5   1    0.64    0.65
   4  -5  -1    0.93    0.62
  -4  -5   1    0.41    0.67
  -4  -5   1    1.07    0.44
  -4   5   1   -0.33    0.51
   4   5  -1    0.43    0.68
  -4   5   1    1.08    0.58
   3  -5  -1    0.69    0.56
   3  -5  -1    0.18    0.59
  -3  -5   1   -0.14    0.63
  -3  -5   1    0.87    0.37
   3   5  -1   -0.73    0.65
  -3   5   1    0.87    0.56
  -3   5   1    0.96    0.48
   2  -5  -1   50.42    1.76
   2  -5  -1   48.23    1.96
  -2  -5   1   51.37    1.39
  -2   5   1   51.71    1.79
   2   5  -1   51.10    2.32
  -2   5   1   48.66    2.04
  -1  -5   1    0.38    0.29
  -1  -5   1    1.11    0.71
   1  -5  -1   -0.04    0.52
   1  -5  -1   -0.03    0.40
   1   5  -1    1.13    0.62
  -1   5   1    0.91    0.59
   0  -5  -1   21.52    1.39
   0  -5   1   17.59    1.37
   0  -5   1   18.36    0.81
   0  -5  -1   18.34    1.00
   0   5  -1   16.07    1.30
   0   5  -1   19.99    0.81
   0   5   1   18.15    1.36
   1  -5   1    8.54    0.99
  -1  -5  -1    6.76    0.95
  -1  -5  -1    6.79    0.68
  -1   5  -1    8.66    0.65
   1   5   1    5.96    0.98
  -1   5  -1    5.94    0.91
  -2  -5  -1    3.65    0.57
  -2  -5  -1    3.98    0.79
   2  -5   1    4.43    0.81
  -2   5  -1    2.96    0.54
  -2   5  -1    4.39    0.82
   2   5   1    2.71    0.85
  -3  -5  -1   18.36    1.06
   3  -5   1   18.96    1.34
  -3  -5  -1   19.92    1.48
   3   5   1   17.92    1.55
  -3   5  -1   19.55    1.36
  -3   5  -1   21.06    1.20
  -4  -5  -1   35.19    1.89
   4  -5   1   31.57    1.63
  -4  -5  -1   32.41    1.47
   4   5   1   32.08    2.07
  -4   5  -1   32.90    1.67
  -4   5  -1   32.22    1.61
  -5  -5  -1    2.33    0.64
   5  -5   1    2.59    0.75
  -5  -5  -1    2.45    0.76
   5   5   1    4.62    1.08
  -5   5  -1    2.03    0.65
  -5   5  -1    2.07    0.79
  -6  -5  -1    1.10    0.62
   6  -5   1    0.44    0.69
  -6  -5  -1    1.24    0.78
  -6   5  -1    0.76    0.81
   6   5   1    2.96    1.02
  -6   5  -1    1.19    0.62
   7  -5   1    0.60    0.68
  -7  -5  -1   -0.61    0.62
  -7  -5  -1    0.08    0.67
   7   5   1   -0.21    0.79
  -7   5  -1    1.16    0.92
  -7   5  -1   -0.16    0.45
  -8  -5  -1    0.27    0.65
  -8  -5  -1    0.67    0.62
   8   5   1    0.18    0.82
  -8   5  -1    0.48    0.94
  -9  -5  -1    6.80    1.06
  -9  -5  -1    6.00    1.02
  -9   5  -1   10.50    1.54
   9   5   1   10.21    1.50
 -10  -5  -1   -0.12    0.52
 -10  -5  -1    0.64    0.74
 -10   5  -1    0.06    0.98
  10   5   1   -1.67    0.81
 -11  -5  -1   -0.15    0.52
 -11  -5  -1    0.40    0.81
 -11   5  -1    0.09    1.17
  11   5   1   -0.35    0.90
 -12  -5  -1   -0.06    0.77
 -12   5  -1    1.92    1.25
  12   5   1    0.81    1.05
 -13  -5  -1    0.92    0.92
 -13   5  -1   -0.47    1.25
 -14  -5  -1    0.77    1.10
 -14   5  -1   -0.15    1.20
 -13   6   1    0.37    1.39
 -12   6   1    0.21    1.19
 -11  -6   1   -0.81    0.59
  11   6  -1   -0.33    0.74
 -11   6   1   -0.08    1.09
 -10  -6   1    1.26    0.79
 -10   6   1    0.69    1.05
  10   6  -1    1.48    1.01
  -9  -6   1    3.70    1.01
  -9   6   1    4.13    1.28
   9   6  -1    4.78    1.23
  -8  -6   1   -0.10    0.71
   8   6  -1   -0.59    0.64
  -8   6   1    0.22    0.84
  -7  -6   1    0.97    0.76
  -7   6   1    0.30    0.78
   7   6  -1    3.20    1.07
   6  -6  -1    6.72    0.94
  -6  -6   1    5.36    1.14
  -6   6   1    5.03    1.05
   6   6  -1    7.86    1.33
  -6   6   1    5.68    0.87
  -5  -6   1    0.31    0.90
   5  -6  -1    0.22    0.68
   5   6  -1   -1.37    0.66
  -5   6   1    0.13    0.71
  -5   6   1   -0.72    0.50
  -4  -6   1    0.66    0.82
   4  -6  -1    0.07    0.64
   4   6  -1   -1.12    0.64
  -4   6   1    1.27    0.68
  -4   6   1   -0.01    0.48
   3  -6  -1    5.10    0.94
  -3  -6   1    4.01    1.04
  -3   6   1    3.61    0.74
   3   6  -1    3.33    0.99
  -3   6   1    3.30    0.89
   2  -6  -1    1.60    0.79
   2  -6  -1   -0.05    0.53
  -2  -6   1    1.33    0.82
  -2   6   1    0.45    0.49
   2   6  -1    0.82    0.77
  -2   6   1    0.55    0.67
   1  -6  -1    1.01    0.56
  -1  -6   1   -0.86    0.69
   1  -6  -1    1.16    0.76
  -1   6   1    0.14    0.61
   1   6  -1    0.98    0.73
  -1   6   1    0.40    0.45
   0  -6  -1    0.36    0.49
   0  -6   1    0.16    0.75
   0  -6  -1    1.05    0.75
   0   6  -1    0.28    0.70
   0   6   1   -0.41    0.62
   1  -6   1   -0.07    0.78
  -1  -6  -1    0.08    0.48
  -1  -6  -1   -0.12    0.71
   1   6   1    0.68    0.77
  -1   6  -1   -0.42    0.59
   2  -6   1    0.12    0.76
  -2  -6  -1   -0.13    0.46
  -2  -6  -1    1.40    0.77
  -2   6  -1   -0.57    0.47
  -2   6  -1    0.41    0.70
   2   6   1    0.83    0.78
  -3  -6  -1   -0.12    0.49
  -3  -6  -1    0.59    0.70
   3  -6   1    0.38    0.79
   3   6   1   -0.18    0.78
  -3   6  -1    0.56    0.66
  -3   6  -1    0.15    0.57
  -4  -6  -1   -0.03    0.50
   4  -6   1    0.06    0.67
  -4  -6  -1   -0.15    0.71
  -4   6  -1   -0.42    0.59
  -4   6  -1   -0.58    0.52
   4   6   1   -0.46    0.80
   5  -6   1    0.96    0.71
  -5  -6  -1    0.10    0.71
  -5  -6  -1   -0.95    0.49
   5   6   1    0.50    0.89
  -5   6  -1    0.22    0.78
  -5   6  -1    2.36    0.78
   6  -6   1    1.25    0.69
  -6  -6  -1    1.73    0.66
  -6  -6  -1    0.30    0.72
   6   6   1    1.20    0.89
  -6   6  -1    1.89    0.67
  -6   6  -1    0.74    0.70
   7  -6   1    1.24    0.69
  -7  -6  -1    0.53    0.69
  -7  -6  -1    1.48    0.71
   7   6   1    1.23    0.92
  -7   6  -1    1.21    0.87
  -8  -6  -1    0.96    0.69
  -8  -6  -1    1.36    0.73
  -8   6  -1    3.75    1.17
   8   6   1    4.79    1.24
  -9  -6  -1    0.65    0.65
  -9  -6  -1   -0.75    0.60
  -9   6  -1    0.24    0.97
   9   6   1   -0.83    0.81
 -10  -6  -1    1.38    0.78
 -10  -6  -1   -0.05    0.68
  10   6   1    0.91    0.99
 -10   6  -1    1.12    1.19
 -11  -6  -1   -0.70    0.59
 -11   6  -1   -1.34    1.05
 -12  -6  -1    2.39    0.93
 -12   6  -1    2.92    1.47
 -13   6  -1   -1.10    1.28
 -12   7   1    2.16    1.46
 -11  -7   1   -1.21    0.71
 -11   7   1   -0.51    1.20
 -10  -7   1   -0.04    0.80
 -10   7   1   -0.02    1.11
  -9  -7   1   -0.27    0.78
  -9   7   1    0.26    1.03
  -8  -7   1    1.62    0.84
   8   7  -1    4.28    1.21
  -8   7   1    2.11    1.08
  -7  -7   1    3.83    1.12
  -7   7   1    2.02    0.98
   7   7  -1    2.47    1.05
  -6  -7   1   -0.17    0.70
   6  -7  -1    0.04    0.67
   6   7  -1    0.75    0.83
  -6   7   1    0.06    0.70
   5  -7  -1   -0.30    0.62
  -5  -7   1   -0.73    0.73
  -5   7   1    0.13    0.48
  -5   7   1    0.30    0.60
   5   7  -1    0.24    0.73
  -4  -7   1    0.43    0.84
   4  -7  -1   -0.55    0.62
  -4   7   1    1.05    0.68
  -4   7   1    1.85    0.74
   4   7  -1    0.77    0.74
  -3  -7   1    1.13    0.92
   3  -7  -1    0.29    0.68
  -3   7   1    2.13    0.82
   3   7  -1    0.13    0.73
  -3   7   1    0.13    0.61
  -2  -7   1    0.13    0.86
   2  -7  -1    0.67    0.76
  -2   7   1    0.43    0.74
   2   7  -1   -0.16    0.74
   1  -7  -1    0.34    0.75
  -1  -7   1    1.84    0.93
   1   7  -1    1.70    0.93
  -1   7   1    0.48    0.73
   0  -7  -1    4.12    1.04
   0  -7   1    4.36    1.12
   0   7   1    1.99    0.90
   0   7  -1    3.33    1.02
   1  -7   1   -0.25    0.84
  -1  -7  -1   -0.71    0.77
   1   7   1    1.30    0.82
  -1   7  -1    0.09    0.69
   2  -7   1    5.70    1.16
  -2  -7  -1    6.24    1.18
  -2   7  -1    6.12    1.13
   2   7   1    5.16    1.23
   3  -7   1    2.10    0.89
  -3  -7  -1    0.87    0.83
   3   7   1    0.65    0.83
  -3   7  -1    0.23    0.65
  -4  -7  -1    2.07    0.83
   4  -7   1    2.20    0.83
  -4   7  -1    1.69    0.74
   4   7   1    1.34    0.98
   5  -7   1    0.32    0.72
  -5  -7  -1    1.14    0.77
  -5   7  -1   -0.11    0.54
   5   7   1    0.89    0.86
  -6  -7  -1    1.95    0.92
   6  -7   1    0.63    0.73
   6   7   1    1.56    0.95
  -6   7  -1    2.17    0.79
  -7  -7  -1   -0.38    0.63
   7   7   1    0.19    0.82
  -8  -7  -1    0.12    0.79
   8   7   1    0.78    0.97
  -9  -7  -1   -0.37    0.65
 -10  -7  -1   -0.63    0.62
 -10   7  -1   -0.97    1.20
 -11  -7  -1   -1.02    0.70
 -11   7  -1    0.08    1.27
 -12  -7  -1   -0.70    0.80
 -12   7  -1    0.79    1.39
 -10  -8   1    1.17    1.06
  -9  -8   1    0.80    1.01
  -8  -8   1   -0.21    0.83
  -7  -8   1    2.76    1.12
  -6  -8   1   -0.33    0.74
   5  -8  -1    0.41    0.74
  -5  -8   1   -1.09    0.81
   5   8  -1    0.67    0.85
   4  -8  -1    1.50    0.84
  -4  -8   1    1.08    0.88
  -4   8   1    0.58    0.71
   4   8  -1    1.05    0.95
  -3  -8   1   -0.75    0.70
   3  -8  -1    0.19    0.78
   3   8  -1   -0.52    0.66
  -3   8   1   -0.19    0.65
  -2  -8   1    0.61    0.80
   2  -8  -1   -0.91    0.68
  -2   8   1   -0.20    0.64
   2   8  -1   -0.28    0.74
  -1  -8   1    0.94    0.88
   1  -8  -1    0.21    0.79
   1   8  -1    0.15    0.77
  -1   8   1   -0.52    0.60
   0  -8   1    1.01    0.88
   0  -8  -1   -0.07    0.72
   0   8  -1    0.34    0.74
   0   8   1    0.23    0.68
   1  -8   1    0.68    0.89
  -1  -8  -1    0.70    0.81
  -1   8  -1    1.50    0.85
   1   8   1    1.19    0.81
   2  -8   1    0.02    0.80
  -2  -8  -1    0.10    0.77
   2   8   1   -0.31    0.71
  -2   8  -1    0.65    0.76
  -3  -8  -1   -0.45    0.67
   3  -8   1   -0.52    0.74
   3   8   1   -0.24    0.73
  -3   8  -1   -0.24    0.61
   4  -8   1   -0.05    0.74
  -4  -8  -1   -0.39    0.63
   4   8   1   -0.40    0.83
  -4   8  -1    1.34    0.81
   5  -8   1   -0.67    0.75
  -5  -8  -1   -1.05    0.66
   5   8   1    0.89    0.99
  -5   8  -1    0.60    0.76
   6  -8   1    0.61    0.89
  -6  -8  -1   -0.59    0.78
  -7  -8  -1   -0.21    0.82
  -8  -8  -1   -1.23    0.75
  -9  -8  -1   -0.04    0.85
 -10  -8  -1    0.72    0.90
  -9  -9   1    0.48    1.07
  -8  -9   1    0.43    1.02
  -7  -9   1   -1.07    0.86
  -6  -9   1    2.20    1.16
  -5  -9   1   -0.77    0.90
   4  -9  -1   -0.40    0.78
  -4  -9   1   -0.35    0.79
   3  -9  -1    0.79    0.86
  -3  -9   1   -2.10    0.65
  -3   9   1    0.65    0.80
   2  -9  -1    0.03    0.80
  -2  -9   1   -0.98    0.87
  -2   9   1    0.75    0.77
  -1  -9   1   -0.77    0.78
   1  -9  -1   -0.05    0.85
  -1   9   1    0.58    0.83
   0  -9  -1   -0.46    0.80
   0  -9   1   -0.06    0.92
   0   9   1    1.02    0.89
   0   9  -1    1.15    0.89
   1  -9   1   -0.33    0.92
  -1  -9  -1   -0.10    0.83
  -1   9  -1    0.31    0.79
   2  -9   1   -1.43    0.73
  -2  -9  -1   -1.32    0.69
  -2   9  -1    0.34    0.70
   3  -9   1    0.15    0.91
  -3  -9  -1   -0.34    0.85
  -3   9  -1   -0.23    0.62
   4  -9   1   -1.99    0.68
  -4  -9  -1   -0.72    0.67
  -4   9  -1    2.09    0.93
  -5  -9  -1    0.00    0.82
   5  -9   1    0.15    0.88
  -6  -9  -1   -0.33    0.83
  -7  -9  -1    0.07    0.86
  -8  -9  -1   -1.53    0.85
  -5 -10   1    0.55    1.03
   4 -10  -1    0.25    0.96
  -4 -10   1   -1.30    0.85
  -3 -10   1   -1.65    0.90
   3 -10  -1    0.53    0.97
  -2 -10   1   -1.15    0.87
   2 -10  -1   -1.07    0.85
  -1 -10   1   -1.34    0.90
   1 -10  -1    0.37    0.91
   0 -10  -1   -0.92    0.87
   0 -10   1   -1.61    0.84
   1 -10   1    0.06    0.98
  -1 -10  -1   -1.22    0.70
  -2 -10  -1   -2.37    0.79
   2 -10   1    0.77    0.98
  -3 -10  -1   -0.54    0.93
   3 -10   1   -1.22    0.91
   4 -10   1   -1.18    0.87
  -4 -10  -1   -1.21    0.81
  -5 -10  -1    0.02    0.93
 -16   0   2    0.13    1.45
 -15   0   2   -0.70    1.08
 -14   0   2    1.77    1.22
 -13   0   2    0.82    1.12
 -12   0   2    0.37    0.93
 -11   0   2    0.92    1.01
 -10   0   2    1.65    1.14
  -9   0   2   -0.73    0.80
   9   0  -2   -0.12    0.34
   8   0  -2    0.61    0.33
  -8   0   2    0.35    0.17
  -8   0   2    0.60    0.27
  -8   0   2   -0.26    0.63
  -7   0   2   -0.08    0.55
   7   0  -2   -0.37    0.25
  -7   0   2    0.15    0.15
  -7   0   2    0.07    0.20
   6   0  -2  102.54    2.34
  -6   0   2  108.57    2.05
   6   0  -2  109.98    2.08
  -6   0   2  106.46    3.13
  -6   0   2  107.72    2.36
  -5   0   2   -0.24    0.18
   5   0  -2   -0.23    0.18
  -5   0   2   -0.05    0.44
  -5   0   2    0.03    0.15
   5   0  -2   -0.04    0.17
  -4   0   2   14.87    0.50
   4   0  -2   14.75    0.56
  -4   0   2   14.17    0.93
  -4   0   2   14.82    0.60
   4   0  -2   14.89    0.49
   3   0  -2   -0.04    0.20
  -3   0   2   -0.42    0.23
  -3   0   2   -0.20    0.25
  -3   0   2    0.20    0.36
  -3   0   2    0.02    0.13
   3   0  -2    0.01    0.17
   2   0  -2  186.66    3.64
  -2   0   2  183.28    3.32
   2   0  -2  187.26    3.34
  -2   0   2  187.22    3.71
   2   0  -2  187.41    3.70
  -2   0   2  188.30    3.63
  -2   0   2  188.26    3.34
   1   0  -2    0.01    0.04
  -1   0   2    0.06    0.10
   1   0  -2   -0.04    0.09
   1   0  -2   -0.01    0.16
  -1   0   2   -0.01    0.12
   0   0  -2   42.46    1.04
   0   0  -2   43.27    1.07
  -1   0  -2   -0.08    0.19
  -1   0  -2    0.16    0.14
   2   0   2    0.76    0.28
  -2   0  -2    0.62    0.43
  -2   0  -2    0.73    0.24
   3   0   2    0.06    0.23
  -3   0  -2    0.04    0.17
  -3   0  -2    0.10    0.38
  -4   0  -2    2.11    0.34
   4   0   2    1.87    0.36
  -4   0  -2    1.42    0.48
   5   0   2   -0.13    0.22
  -5   0  -2   -0.19    0.43
  -5   0  -2    0.21    0.20
  -6   0  -2    7.09    0.87
   6   0   2    3.90    0.57
  -6   0  -2    6.60    0.56
  -7   0  -2    0.00    0.21
   7   0   2    0.03    0.19
  -7   0  -2    0.15    0.61
  -8   0  -2    9.43    1.18
   8   0   2   11.63    0.99
  -8   0  -2   13.09    0.80
   9   0   2   -0.14    0.53
  -9   0  -2   -0.41    0.73
  -9   0  -2    0.07    0.29
  10   0   2    7.24    0.97
 -10   0  -2    6.72    1.33
 -10   0  -2    7.13    0.70
 -11   0  -2   -0.34    0.85
 -12   0  -2    1.53    1.08
 -13   0  -2    0.58    1.04
 -14   0  -2    2.12    1.20
 -15   0  -2   -0.44    1.17
 -16  -1   2    3.74    1.61
 -16   1   2    2.84    1.68
 -15  -1   2   -0.59    1.01
 -15   1   2   -1.67    1.14
 -14  -1   2    0.08    1.14
 -14   1   2    0.89    1.16
 -13  -1   2    2.05    1.22
 -13   1   2    2.98    1.32
 -12  -1   2    7.90    1.52
 -12   1   2   10.62    1.69
 -11  -1   2    4.27    1.19
 -11   1   2    3.17    1.23
 -10  -1   2   14.38    1.66
 -10   1   2   13.37    1.68
  -9  -1   2    0.76    0.31
  -9  -1   2    0.08    0.91
  -9   1   2   -0.45    0.79
   9   1  -2    0.61    0.49
  -8  -1   2    4.30    0.47
  -8  -1   2    4.26    0.60
  -8  -1   2    4.07    0.93
   8   1  -2    4.05    0.65
  -8   1   2    2.77    0.91
  -7  -1   2    6.19    0.54
  -7  -1   2    7.69    1.00
  -7  -1   2    8.03    0.70
  -7   1   2    6.59    0.98
   7   1  -2    7.65    0.69
  -6  -1   2    1.14    0.32
  -6  -1   2    1.61    0.44
  -6  -1   2    0.82    0.54
   6   1  -2    0.89    0.38
  -6   1   2    1.04    0.56
  -5  -1   2    8.35    0.77
  -5  -1   2    9.58    0.61
  -5  -1   2   10.83    0.77
   5   1  -2    9.14    0.67
  -5   1   2    8.37    0.83
  -4  -1   2   16.70    0.86
  -4  -1   2   16.62    0.76
  -4  -1   2   17.57    0.96
  -4   1   2   16.38    0.97
   4   1  -2   16.21    0.79
  -3  -1   2   11.77    0.77
   3  -1  -2   10.81    0.80
  -3  -1   2   12.39    0.67
   3  -1  -2   11.78    0.35
  -3  -1   2   12.70    0.75
  -3   1   2   13.41    0.41
  -3   1   2   11.43    0.77
   2  -1  -2  119.97    2.24
   2  -1  -2  122.45    2.69
   2  -1  -2  118.81    2.41
  -2  -1   2  120.55    2.49
  -2  -1   2  120.90    2.71
  -2  -1   2  121.72    2.50
  -2   1   2  121.07    2.25
  -2   1   2  116.29    2.42
  -2   1   2  118.32    2.68
   2   1  -2  113.83    2.67
  -1  -1   2  111.33    2.49
   1  -1  -2  110.30    2.14
   1  -1  -2  107.93    2.36
   1  -1  -2  107.87    2.30
  -1  -1   2  108.22    2.27
   1   1  -2  106.39    2.46
  -1   1   2  107.23    2.32
   0  -1  -2  215.31    3.93
   0  -1   2  215.56    4.32
   0  -1   2  214.02    3.98
   0  -1  -2  214.32    4.26
   0  -1  -2  214.50    4.11
   0   1  -2  214.50    4.34
   0   1  -2  212.44    3.99
   0   1   2  206.99    4.28
  -1  -1  -2    8.17    0.49
   1  -1   2    7.84    0.55
   1  -1   2    7.24    0.52
  -1  -1  -2    7.52    0.53
  -1  -1  -2    8.02    0.60
  -1   1  -2    6.79    0.53
   1   1   2    7.78    0.55
  -1   1  -2    8.27    0.49
  -2  -1  -2    5.56    0.52
  -2  -1  -2    4.94    0.54
   2  -1   2    5.22    0.51
  -2  -1  -2    4.76    0.45
   2   1   2    4.92    0.52
  -2   1  -2    4.29    0.53
  -2   1  -2    6.05    0.44
  -3  -1  -2    1.74    0.39
   3  -1   2    1.94    0.36
  -3  -1  -2    1.67    0.33
  -3  -1  -2    1.43    0.49
  -3   1  -2    2.38    0.33
  -3   1  -2    2.13    0.49
   3   1   2    1.68    0.40
  -4  -1  -2   55.07    1.77
  -4  -1  -2   51.78    1.57
   4  -1   2   53.17    1.59
  -4  -1  -2   53.97    1.81
  -4   1  -2   53.31    1.47
  -4   1  -2   51.60    1.78
   4   1   2   50.76    1.74
  -5  -1  -2    3.13    0.46
  -5  -1  -2    2.92    0.59
   5  -1   2    3.05    0.44
  -5   1  -2    2.12    0.62
   5   1   2    2.11    0.51
  -5   1  -2    3.08    0.39
  -6  -1  -2   17.14    1.22
   6  -1   2   18.97    0.96
  -6  -1  -2   19.91    0.99
  -6   1  -2   17.42    0.83
  -6   1  -2   18.86    1.27
   6   1   2   19.08    1.16
  -7  -1  -2    0.47    0.30
  -7  -1  -2    0.22    0.66
   7  -1   2    0.43    0.31
  -7   1  -2    0.99    0.65
   7   1   2   -0.47    0.42
  -7   1  -2    0.42    0.27
   8  -1   2    3.84    0.61
  -8  -1  -2    2.27    0.92
  -8  -1  -2    4.19    0.57
  -8   1  -2    4.56    1.05
  -8   1  -2    4.36    0.52
   8   1   2    6.20    0.87
  -9  -1  -2    0.43    0.36
   9  -1   2    0.75    0.49
  -9  -1  -2    1.34    0.92
   9   1   2    0.06    0.55
  -9   1  -2   -0.13    0.30
  -9   1  -2    0.78    0.92
 -10  -1  -2    6.57    1.32
  10  -1   2    6.75    0.86
 -10  -1  -2    5.55    0.68
  10   1   2    5.56    0.94
 -10   1  -2    6.19    1.26
 -11  -1  -2    3.82    1.19
  11   1   2    5.28    1.00
 -11   1  -2    4.89    1.26
 -12  -1  -2    2.58    1.05
 -12   1  -2    4.72    1.29
 -13  -1  -2    2.69    1.12
 -13   1  -2    2.53    1.17
 -14  -1  -2    1.30    1.13
 -14   1  -2    3.80    1.37
 -15  -1  -2    1.16    1.13
 -15   1  -2   -0.51    1.23
 -15  -2   2    0.81    1.26
 -15   2   2   -0.18    1.24
 -14  -2   2    1.32    1.27
 -14   2   2    2.01    1.25
 -13  -2   2    0.99    1.08
 -13   2   2   -0.71    0.91
 -12  -2   2    2.89    1.20
 -12   2   2    2.65    1.25
 -11  -2   2    0.89    0.97
 -11   2   2    1.34    1.06
 -10  -2   2    5.23    1.22
  10   2  -2    6.30    0.89
 -10   2   2    3.88    1.23
  -9  -2   2    2.23    0.51
  -9  -2   2    2.69    0.96
  -9   2   2    4.12    1.16
   9   2  -2    2.88    0.73
  -8  -2   2    3.71    0.58
  -8  -2   2    1.24    0.82
  -8   2   2    1.98    0.86
   8   2  -2    4.14    0.77
  -7  -2   2    3.97    0.84
  -7  -2   2    4.12    0.58
   7   2  -2    2.57    0.56
  -7   2   2    2.61    0.82
  -6  -2   2   -0.57    0.47
  -6  -2   2    0.44    0.42
   6   2  -2    0.69    0.46
  -6   2   2    0.55    0.58
  -5  -2   2    2.71    0.60
   5  -2  -2    2.23    0.22
   5  -2  -2    1.95    0.18
  -5  -2   2    2.28    0.51
  -5   2   2    2.71    0.23
   5   2  -2    1.24    0.48
  -5   2   2    1.78    0.55
  -4  -2   2   57.83    1.75
   4  -2  -2   58.54    1.34
   4  -2  -2   59.21    1.30
  -4  -2   2   61.27    1.97
  -4  -2   2   59.01    1.75
  -4   2   2   59.88    1.35
  -4   2   2   58.50    1.97
   4   2  -2   57.59    1.89
  -3  -2   2    8.61    0.68
   3  -2  -2    9.47    0.75
  -3  -2   2   11.23    0.89
   3  -2  -2    9.44    0.49
   3  -2  -2   10.15    0.51
  -3  -2   2    9.75    0.64
  -3   2   2    9.34    0.72
   3   2  -2   11.09    0.78
  -3   2   2    9.02    0.54
   2  -2  -2    0.68    0.36
   2  -2  -2    0.50    0.26
   2  -2  -2    0.50    0.26
  -2  -2   2    0.59    0.41
  -2  -2   2    0.52    0.27
  -2  -2   2    0.65    0.44
  -2   2   2    0.18    0.31
   2   2  -2    0.38    0.37
  -2   2   2    0.16    0.29
   1  -2  -2    0.69    0.36
  -1  -2   2    0.57    0.43
  -1  -2   2    0.53    0.46
   1  -2  -2    0.58    0.31
   1  -2  -2    1.25    0.34
  -1   2   2    0.93    0.40
   1   2  -2    0.55    0.39
   0  -2  -2   86.30    2.12
   0  -2  -2   86.37    2.09
   0  -2  -2   87.80    2.26
   0  -2   2   90.32    2.37
   0   2  -2   83.33    2.30
   0   2   2   86.05    2.28
   1  -2   2   41.91    1.38
  -1  -2  -2   46.73    1.54
  -1  -2  -2   44.17    1.41
  -1  -2  -2   43.64    1.39
   1  -2   2   46.81    1.53
   1   2   2   43.93    1.55
  -1   2  -2   43.51    1.48
  -1   2  -2   45.15    1.15
   2  -2   2   30.63    1.20
  -2  -2  -2   30.84    1.29
  -2  -2  -2   30.84    1.16
  -2  -2  -2   29.27    1.13
   2  -2   2   28.14    1.08
  -2   2  -2   29.19    1.17
  -2   2  -2   30.39    1.06
   2   2   2   30.11    1.30
  -2   2  -2   27.91    1.07
   3  -2   2   14.15    0.80
  -3  -2  -2   16.12    0.88
  -3  -2  -2   14.17    0.89
   3  -2   2   15.47    0.83
  -3   2  -2   13.75    0.85
   3   2   2   14.49    0.97
  -3   2  -2   13.68    0.79
  -3   2  -2   16.63    0.80
  -4  -2  -2    5.90    0.60
   4  -2   2    7.25    0.62
   4  -2   2    5.22    0.54
  -4  -2  -2    4.93    0.64
  -4   2  -2    6.01    0.68
   4   2   2    5.74    0.74
  -4   2  -2    5.60    0.51
  -5  -2  -2   -0.55    0.42
   5  -2   2    0.15    0.30
   5  -2   2    0.06    0.31
  -5  -2  -2    0.45    0.33
  -5   2  -2   -0.51    0.46
   5   2   2   -0.36    0.39
  -5   2  -2   -0.21    0.20
  -6  -2  -2   23.21    1.16
   6  -2   2   21.50    1.01
   6  -2   2   22.35    1.11
  -6  -2  -2   23.44    1.40
  -6   2  -2   22.69    1.01
  -6   2  -2   23.98    1.48
   6   2   2   25.31    1.46
   7  -2   2    0.43    0.34
  -7  -2  -2    1.39    0.72
  -7  -2  -2    0.46    0.39
   7  -2   2   -0.25    0.36
   7   2   2    1.29    0.64
  -7   2  -2    0.31    0.71
  -7   2  -2    0.72    0.32
  -8  -2  -2   10.29    0.91
   8  -2   2   10.31    0.81
  -8  -2  -2    8.00    1.10
   8  -2   2   11.72    0.83
  -8   2  -2   10.05    1.25
   8   2   2    8.76    1.15
  -8   2  -2   10.62    0.75
   9  -2   2   -0.71    0.33
   9  -2   2   -0.54    0.41
  -9  -2  -2    1.71    0.85
  -9  -2  -2   -0.14    0.37
  -9   2  -2    0.73    0.89
  -9   2  -2    0.07    0.31
   9   2   2   -0.39    0.70
 -10  -2  -2    0.34    0.42
 -10  -2  -2   -0.43    0.77
 -10   2  -2   -0.94    0.87
  10   2   2   -0.79    0.69
 -11  -2  -2   -0.11    0.40
 -11  -2  -2   -0.69    0.69
 -11   2  -2    1.04    0.99
  11   2   2   -1.42    0.59
 -12  -2  -2    0.55    0.83
 -12   2  -2    0.55    0.94
 -13  -2  -2    1.75    1.03
 -13   2  -2    0.96    1.11
 -14  -2  -2    0.69    0.94
 -14   2  -2    0.97    1.20
 -15  -2  -2    0.00    1.10
 -15   2  -2    0.18    1.22
 -15  -3   2    0.34    1.21
 -15   3   2   -2.39    1.12
 -14  -3   2    3.78    1.38
 -14   3   2    4.50    1.55
 -13  -3   2    6.00    1.41
 -13   3   2    5.25    1.57
 -12  -3   2    0.34    0.96
 -12   3   2    1.23    1.19
 -11  -3   2    2.74    1.00
 -11   3   2    2.52    1.15
 -10  -3   2    0.95    0.48
 -10  -3   2    1.31    0.87
 -10   3   2   -0.10    0.96
  10   3  -2    0.37    0.35
  -9  -3   2    7.01    0.86
  -9  -3   2    9.09    1.22
   9   3  -2    9.02    1.15
  -9   3   2    7.83    1.38
  -8  -3   2    9.32    0.93
  -8  -3   2    9.00    1.16
  -8   3   2    9.05    1.29
   8   3  -2   10.25    1.15
  -7  -3   2   20.35    1.28
   7  -3  -2   23.68    0.75
  -7  -3   2   22.99    1.42
  -7   3   2   24.87    1.63
   7   3  -2   26.67    1.59
  -6  -3   2   -0.39    0.49
   6  -3  -2   -0.17    0.23
   6  -3  -2   -0.56    0.25
  -6  -3   2   -0.21    0.47
   6   3  -2    0.56    0.58
  -6   3   2    0.28    0.60
  -6   3   2   -0.16    0.19
  -5  -3   2    8.70    0.87
   5  -3  -2    7.66    0.54
   5  -3  -2    7.02    0.52
  -5  -3   2    7.67    0.73
  -5   3   2    8.13    0.53
   5   3  -2    6.85    0.88
  -5   3   2    7.68    0.89
   4  -3  -2    1.97    0.39
   4  -3  -2    2.48    0.42
  -4  -3   2    2.15    0.47
   4  -3  -2    2.92    0.61
  -4  -3   2    3.18    0.67
  -4   3   2    3.33    0.45
   4   3  -2    3.45    0.71
  -4   3   2    2.57    0.57
   3  -3  -2    5.57    0.53
   3  -3  -2    4.44    0.60
   3  -3  -2    3.90    0.48
  -3  -3   2    3.44    0.65
  -3  -3   2    4.37    0.44
   3   3  -2    3.94    0.70
  -3   3   2    4.31    0.57
  -3   3   2    3.80    0.50
   2  -3  -2    3.93    0.53
   2  -3  -2    3.88    0.50
  -2  -3   2    4.48    0.66
   2  -3  -2    4.08    0.55
  -2   3   2    4.85    0.59
   2   3  -2    3.64    0.63
   1  -3  -2   15.41    0.85
   1  -3  -2   13.70    0.85
   1  -3  -2   13.32    0.85
  -1  -3   2   12.70    0.89
  -1   3   2   12.96    0.88
   1   3  -2   12.80    0.95
   0  -3   2    9.00    0.79
   0  -3  -2    9.46    0.80
   0  -3  -2    9.24    0.69
   0  -3  -2   11.28    0.80
   0   3  -2   10.01    0.84
   0   3   2   10.49    0.88
   1  -3   2    9.65    0.77
  -1  -3  -2    8.44    0.73
  -1  -3  -2    8.69    0.66
  -1   3  -2    9.28    0.50
   1   3   2    9.47    0.89
  -1   3  -2    8.90    0.79
  -2  -3  -2   30.22    1.33
  -2  -3  -2   31.15    1.23
   2  -3   2   32.03    1.32
  -2   3  -2   29.75    1.07
  -2   3  -2   28.57    1.33
   2   3   2   29.88    1.48
  -3  -3  -2    5.26    0.64
  -3  -3  -2    5.08    0.67
   3  -3   2    5.94    0.68
  -3   3  -2    4.42    0.61
   3   3   2    6.20    0.85
  -3   3  -2    5.56    0.63
  -4  -3  -2  128.10    3.28
  -4  -3  -2  130.13    3.31
   4  -3   2  128.58    3.07
  -4   3  -2  126.59    3.25
   4   3   2  127.03    3.70
  -4   3  -2  128.41    3.27
  -5  -3  -2   19.02    1.14
  -5  -3  -2   21.00    1.26
   5  -3   2   20.27    1.07
  -5   3  -2   21.65    1.33
   5   3   2   17.21    1.38
  -5   3  -2   22.48    1.12
  -6  -3  -2   -0.41    0.36
   6  -3   2   -0.09    0.40
  -6  -3  -2   -0.01    0.57
  -6   3  -2    1.20    0.72
   6   3   2   -0.13    0.63
   7  -3   2    0.71    0.49
  -7  -3  -2    0.21    0.71
  -7  -3  -2    0.85    0.48
  -7   3  -2    0.53    0.76
   7   3   2    1.32    0.76
  -8  -3  -2   23.76    1.66
   8  -3   2   22.65    1.21
  -8  -3  -2   21.20    1.33
  -8   3  -2   24.55    1.87
   8   3   2   22.61    1.75
  -9  -3  -2   -0.40    0.76
  -9  -3  -2    0.40    0.45
   9   3   2   -0.62    0.76
  -9   3  -2   -0.27    0.88
 -10  -3  -2    6.75    0.91
 -10  -3  -2    4.22    1.00
 -10   3  -2    6.42    1.32
  10   3   2    6.72    1.21
 -11  -3  -2    5.11    1.15
 -11  -3  -2    4.79    0.82
  11   3   2    2.75    1.05
 -11   3  -2    4.68    1.39
 -12  -3  -2    2.09    0.97
 -12   3  -2    0.51    1.05
 -13  -3  -2    2.04    1.09
 -13   3  -2    3.94    1.43
 -14  -3  -2    0.32    1.01
 -14   3  -2   -0.11    1.20
 -15  -3  -2    1.65    1.20
 -15   3  -2    0.79    1.32
 -14  -4   2    1.48    1.08
 -14   4   2    1.27    1.41
 -13  -4   2    0.35    0.87
 -13   4   2   -0.62    1.04
 -12  -4   2    0.24    0.87
 -12   4   2    1.65    1.21
 -11  -4   2   -0.67    0.75
  11   4  -2    0.46    0.74
 -11   4   2    0.74    1.04
 -10  -4   2    1.99    0.67
 -10  -4   2    1.41    0.79
 -10   4   2    3.45    1.22
  10   4  -2    3.15    0.89
  -9  -4   2    0.48    0.66
  -9  -4   2   -0.95    0.47
   9   4  -2   -0.20    0.63
  -9   4   2    0.26    0.90
  -8  -4   2    3.39    0.82
  -8  -4   2    3.58    0.88
   8   4  -2    4.59    1.03
  -8   4   2    2.80    1.06
  -7  -4   2    0.24    0.61
  -7  -4   2    1.31    0.66
   7   4  -2   -0.04    0.70
  -7   4   2   -0.75    0.69
   6  -4  -2    4.38    0.57
   6  -4  -2    4.43    0.59
  -6  -4   2    5.31    0.74
  -6  -4   2    4.95    0.85
  -6   4   2    4.81    0.95
  -6   4   2    4.07    0.54
   6   4  -2    5.25    0.99
  -5  -4   2    1.52    0.51
   5  -4  -2    1.08    0.46
  -5  -4   2    2.66    0.75
   5  -4  -2    2.16    0.51
  -5   4   2    1.70    0.45
   5   4  -2    2.13    0.78
  -5   4   2    1.66    0.66
   4  -4  -2   -0.32    0.37
   4  -4  -2    0.19    0.50
  -4  -4   2    0.27    0.56
  -4  -4   2    0.00    0.33
   4  -4  -2   -0.45    0.37
  -4   4   2   -0.37    0.38
  -4   4   2   -0.17    0.40
   4   4  -2    0.44    0.58
   3  -4  -2    2.63    0.54
   3  -4  -2    1.46    0.53
  -3  -4   2    3.21    0.35
  -3  -4   2    3.51    0.75
  -3   4   2    2.64    0.56
   3   4  -2    1.85    0.68
  -3   4   2    2.29    0.54
   2  -4  -2    1.12    0.48
   2  -4  -2    1.62    0.53
  -2  -4   2    1.94    0.70
   2   4  -2    1.10    0.58
  -2   4   2    1.86    0.57
  -2   4   2    2.43    0.50
  -1  -4   2    7.11    0.87
   1  -4  -2    8.32    0.80
   1  -4  -2    7.52    0.70
   1   4  -2    7.97    0.95
  -1   4   2    7.31    0.85
   0  -4  -2    0.04    0.34
   0  -4  -2    0.50    0.48
   0  -4   2   -0.11    0.47
   0   4  -2    0.13    0.44
   0   4   2   -0.65    0.44
   1  -4   2   -0.18    0.51
  -1  -4  -2    0.09    0.47
  -1  -4  -2    0.44    0.37
   1   4   2    1.09    0.59
  -1   4  -2   -0.06    0.28
  -1   4  -2    0.38    0.49
  -2  -4  -2   33.21    1.34
   2  -4   2   31.77    1.48
  -2  -4  -2   32.17    1.52
  -2   4  -2   34.55    1.58
  -2   4  -2   33.47    1.19
   2   4   2   32.25    1.71
  -3  -4  -2  177.07    4.10
  -3  -4  -2  172.39    4.29
   3  -4   2  176.05    4.15
   3   4   2  176.12    4.79
  -3   4  -2  177.09    3.97
  -3   4  -2  179.44    4.44
  -4  -4  -2   16.87    1.11
  -4  -4  -2   17.04    1.24
   4  -4   2   15.02    1.10
   4   4   2   13.69    1.32
  -4   4  -2   16.43    1.09
  -4   4  -2   16.58    1.08
  -5  -4  -2    6.32    0.84
  -5  -4  -2    6.39    0.93
   5  -4   2    7.49    0.84
  -5   4  -2    7.33    0.83
  -5   4  -2    7.52    0.97
   5   4   2    6.99    1.12
  -6  -4  -2   -0.44    0.57
  -6  -4  -2    0.23    0.48
   6  -4   2    0.20    0.51
  -6   4  -2    0.74    0.47
   6   4   2    0.31    0.76
  -6   4  -2    0.12    0.74
  -7  -4  -2   15.79    1.27
   7  -4   2   16.76    1.20
  -7  -4  -2   15.73    1.32
   7   4   2   12.53    1.48
  -7   4  -2   17.77    1.54
   8  -4   2    0.44    0.59
  -8  -4  -2    0.47    0.75
  -8  -4  -2    1.58    0.64
  -8   4  -2    0.91    0.96
   8   4   2    0.19    0.91
  -9  -4  -2    0.12    0.47
  -9  -4  -2    0.14    0.71
   9   4   2    0.79    0.77
  -9   4  -2   -0.26    0.88
 -10  -4  -2    1.10    0.82
 -10  -4  -2   -0.25    0.44
 -10   4  -2   -0.59    0.91
  10   4   2    0.84    0.88
 -11  -4  -2    1.11    0.58
 -11  -4  -2    1.59    0.90
  11   4   2    0.43    0.92
 -11   4  -2    3.80    1.32
 -12  -4  -2    0.14    0.81
  12   4   2   -1.02    0.85
 -12   4  -2   -0.76    0.97
 -13  -4  -2    1.20    0.95
 -13   4  -2    2.31    1.24
 -14  -4  -2    2.39    1.14
 -14   4  -2    0.43    1.28
 -14   5   2    2.70    1.63
 -13   5   2    2.01    1.47
 -12   5   2    0.68    1.21
 -11  -5   2    0.78    0.69
 -11   5   2    1.75    1.19
  11   5  -2    2.19    0.97
 -10  -5   2   -0.08    0.62
 -10  -5   2   -0.78    0.61
  10   5  -2   -1.12    0.68
 -10   5   2   -0.24    0.97
  -9  -5   2   -0.13    0.62
  -9  -5   2    0.30    0.63
  -9   5   2    0.52    0.90
   9   5  -2    0.94    0.83
  -8  -5   2    1.24    0.65
  -8  -5   2    0.25    0.67
   8   5  -2   -0.31    0.72
  -8   5   2    0.64    0.87
  -7  -5   2    4.55    1.02
  -7  -5   2    5.60    0.81
   7   5  -2    6.18    1.16
  -7   5   2    8.46    1.25
  -6  -5   2    2.41    0.63
  -6  -5   2    2.52    0.90
   6  -5  -2    2.03    0.63
  -6   5   2    2.97    0.61
   6   5  -2    1.14    0.83
  -6   5   2    2.70    0.87
  -5  -5   2    1.78    0.51
   5  -5  -2    1.26    0.61
  -5  -5   2    1.55    0.86
   5   5  -2    2.47    0.91
  -5   5   2    1.41    0.67
  -5   5   2    1.27    0.57
  -4  -5   2    1.52    0.41
  -4  -5   2    1.75    0.86
   4  -5  -2    0.72    0.62
   4  -5  -2    0.48    0.56
   4   5  -2    1.09    0.77
  -4   5   2   -0.02    0.54
  -4   5   2    1.27    0.61
   3  -5  -2    1.43    0.61
   3  -5  -2    1.19    0.60
  -3  -5   2    0.30    0.27
  -3  -5   2   -0.72    0.60
  -3   5   2   -0.36    0.41
  -3   5   2   -0.02    0.50
   3   5  -2    1.21    0.72
   2  -5  -2    0.81    0.56
  -2  -5   2    0.51    0.73
   2  -5  -2   -0.46    0.48
   2   5  -2    0.73    0.63
  -2   5   2    0.22    0.51
  -2   5   2    0.35    0.43
  -1  -5   2    0.84    0.66
   1  -5  -2   -0.25    0.48
   1  -5  -2    0.09    0.44
  -1   5   2    0.48    0.60
   1   5  -2    1.16    0.63
   0  -5  -2    3.51    0.78
   0  -5   2    2.16    0.75
   0  -5  -2    4.35    0.64
   0   5  -2    3.43    0.36
   0   5   2    4.07    0.89
   0   5  -2    2.49    0.73
  -1  -5  -2    2.92    0.73
   1  -5   2    2.49    0.81
  -1  -5  -2    1.91    0.55
  -1   5  -2    2.33    0.75
  -1   5  -2    1.93    0.43
   1   5   2    2.32    0.82
  -2  -5  -2    0.57    0.43
   2  -5   2   -2.02    0.50
  -2  -5  -2    0.36    0.59
  -2   5  -2    0.46    0.57
  -2   5  -2   -0.06    0.42
   2   5   2   -0.08    0.63
  -3  -5  -2   26.42    1.62
  -3  -5  -2   25.11    1.33
   3  -5   2   26.33    1.49
  -3   5  -2   26.24    1.54
  -3   5  -2   25.42    1.27
   3   5   2   24.24    1.71
   4  -5   2    5.38    0.92
  -4  -5  -2    3.54    0.71
  -4  -5  -2    4.72    0.91
  -4   5  -2    5.51    0.89
   4   5   2    4.43    1.06
  -4   5  -2    2.83    0.73
   5  -5   2   -0.35    0.61
  -5  -5  -2    0.30    0.55
  -5  -5  -2    0.68    0.67
   5   5   2    0.35    0.76
  -5   5  -2    0.33    0.67
  -5   5  -2    0.54    0.58
  -6  -5  -2    1.33    0.70
  -6  -5  -2    1.29    0.80
   6  -5   2    1.44    0.78
  -6   5  -2    1.42    0.64
  -6   5  -2    0.11    0.79
   6   5   2    0.76    0.88
  -7  -5  -2    1.83    0.76
   7  -5   2    1.80    0.77
  -7  -5  -2    1.27    0.72
  -7   5  -2    0.74    0.89
  -7   5  -2    0.92    0.60
   7   5   2    1.36    0.91
  -8  -5  -2    1.66    0.67
  -8  -5  -2    2.42    0.83
   8  -5   2    1.90    0.69
   8   5   2    1.95    0.95
  -8   5  -2    3.28    1.08
  -9  -5  -2    0.56    0.68
  -9  -5  -2    0.47    0.59
   9   5   2    0.82    0.87
  -9   5  -2    0.66    0.94
 -10  -5  -2    0.09    0.60
 -10  -5  -2   -0.20    0.67
  10   5   2    0.53    0.93
 -10   5  -2   -0.32    0.96
 -11  -5  -2    1.04    0.66
 -11  -5  -2    0.36    0.81
 -11   5  -2    1.67    1.22
  11   5   2    0.98    0.98
 -12  -5  -2   -0.89    0.68
 -12  -5  -2    0.21    0.60
  12   5   2    1.18    1.09
 -12   5  -2   -0.42    1.05
 -13  -5  -2    2.53    1.04
 -13   5  -2    0.36    1.42
 -14  -5  -2   -0.11    0.89
 -14   5  -2    2.41    1.55
 -13   6   2   -0.95    1.28
 -12   6   2    0.02    1.22
 -11  -6   2   -0.95    0.65
 -11   6   2    2.00    1.15
  11   6  -2    1.17    0.90
 -10  -6   2    0.48    0.76
 -10   6   2   -1.05    1.00
  10   6  -2    0.87    0.83
  -9  -6   2    0.77    0.79
  -9   6   2    1.08    1.04
   9   6  -2    0.79    0.82
  -8  -6   2    0.61    0.75
  -8   6   2   -0.07    0.79
   8   6  -2    0.72    0.78
  -7  -6   2    0.34    0.76
   7   6  -2    2.35    0.95
  -7   6   2    1.28    0.84
  -6  -6   2   -0.37    0.66
   6  -6  -2    1.40    0.64
   6   6  -2    1.79    0.88
  -6   6   2    0.61    0.75
   5  -6  -2    1.67    0.71
  -5  -6   2    1.70    0.91
   5   6  -2    0.38    0.77
  -5   6   2    1.35    0.75
  -5   6   2    0.41    0.56
  -4  -6   2    2.17    0.98
   4  -6  -2    6.34    0.94
  -4   6   2    6.13    0.96
   4   6  -2    7.81    1.32
  -4   6   2    4.85    0.89
   3  -6  -2    4.36    0.81
  -3  -6   2    3.37    1.07
   3  -6  -2    3.83    0.87
   3   6  -2    3.06    0.98
  -3   6   2    3.52    0.83
  -3   6   2    4.26    0.77
  -2  -6   2   10.47    1.35
   2  -6  -2    7.61    1.04
   2  -6  -2    7.47    0.90
  -2   6   2    7.79    1.05
   2   6  -2    8.20    1.26
  -1  -6   2    3.93    1.00
   1  -6  -2    5.00    0.75
   1  -6  -2    4.30    0.88
   1   6  -2    3.56    0.97
  -1   6   2    4.34    0.96
   0  -6   2    0.88    0.82
   0  -6  -2    1.39    0.59
   0  -6  -2    0.74    0.70
   0   6  -2    1.60    0.79
   0   6   2    1.92    0.84
   1  -6   2    2.61    0.94
  -1  -6  -2    2.30    0.63
  -1  -6  -2    2.93    0.92
   1   6   2    2.21    0.89
  -1   6  -2    3.99    0.95
   2  -6   2    1.43    0.85
  -2  -6  -2    0.11    0.52
  -2  -6  -2    1.36    0.74
  -2   6  -2    0.01    0.62
   2   6   2    0.17    0.79
   3  -6   2    1.57    0.79
  -3  -6  -2    1.41    0.58
  -3  -6  -2    1.80    0.77
  -3   6  -2    1.45    0.76
   3   6   2    2.77    1.07
  -4  -6  -2    3.43    0.92
  -4  -6  -2    2.24    0.72
   4  -6   2    4.15    0.97
  -4   6  -2    3.64    0.91
  -4   6  -2    2.60    0.83
   4   6   2    3.15    1.09
  -5  -6  -2    6.80    1.13
   5  -6   2    5.92    1.02
  -5  -6  -2    6.05    0.92
   5   6   2    4.20    1.12
  -5   6  -2    8.09    1.09
  -5   6  -2    4.91    0.97
  -6  -6  -2    0.52    0.65
   6  -6   2    1.04    0.75
  -6  -6  -2    0.10    0.59
  -6   6  -2    0.04    0.59
   6   6   2    1.56    0.94
  -6   6  -2    1.44    0.90
   7  -6   2    1.85    0.75
  -7  -6  -2    1.28    0.69
  -7  -6  -2    1.45    0.68
   7   6   2    0.01    0.83
  -7   6  -2    1.69    0.68
  -7   6  -2    2.53    0.98
  -8  -6  -2   -0.40    0.53
  -8  -6  -2   -0.16    0.59
  -8   6  -2    0.38    0.94
   8   6   2   -1.27    0.73
  -9  -6  -2    0.45    0.64
  -9  -6  -2    0.06    0.59
  -9   6  -2    0.06    1.03
   9   6   2    0.57    0.93
 -10  -6  -2   -0.42    0.60
 -10  -6  -2    1.31    0.72
  10   6   2   -1.12    0.90
 -10   6  -2   -0.97    0.96
 -11  -6  -2   -0.55    0.59
 -11  -6  -2    0.63    0.76
 -11   6  -2   -2.29    0.95
 -12  -6  -2   -0.65    0.65
 -12  -6  -2    1.57    0.98
 -12   6  -2    1.80    1.36
 -13   6  -2   -1.16    1.26
 -12   7   2   -1.30    1.23
 -11  -7   2    0.86    0.97
 -11   7   2    0.52    1.18
 -10  -7   2   -0.81    0.75
 -10   7   2    1.41    1.17
  -9  -7   2    3.48    1.06
  -9   7   2    1.91    1.17
  -8  -7   2    0.93    0.88
   8   7  -2    1.26    0.94
  -8   7   2    4.15    1.19
  -7  -7   2   -0.05    0.84
  -7   7   2    1.20    0.91
   7   7  -2    0.78    0.85
  -6  -7   2    0.77    0.81
   6   7  -2    0.69    0.78
  -6   7   2    0.43    0.75
  -5  -7   2    0.32    0.82
   5  -7  -2   -0.39    0.57
  -5   7   2    0.15    0.63
   5   7  -2   -0.66    0.66
  -5   7   2    0.28    0.56
  -4  -7   2   -0.14    0.77
   4  -7  -2    0.48    0.66
   4   7  -2    1.35    0.82
  -4   7   2    0.28    0.59
  -4   7   2    0.90    0.64
   3  -7  -2    3.90    0.91
   3  -7  -2    3.51    0.83
  -3  -7   2    1.99    1.02
  -3   7   2    2.84    0.71
   3   7  -2    2.78    1.01
  -3   7   2    3.02    0.85
   2  -7  -2    0.36    0.60
   2  -7  -2    0.99    0.75
  -2  -7   2    2.66    1.04
  -2   7   2    0.94    0.54
   2   7  -2    1.81    0.97
  -2   7   2    1.78    0.78
   1  -7  -2    2.68    0.72
  -1  -7   2    1.74    1.04
   1  -7  -2    2.39    0.90
   1   7  -2    2.91    1.00
  -1   7   2    3.71    0.72
  -1   7   2    1.16    0.76
   0  -7   2    2.54    1.06
   0  -7  -2    0.50    0.72
   0  -7  -2    1.06    0.62
   0   7   2    0.27    0.78
   0   7  -2    0.02    0.68
  -1  -7  -2    0.32    0.71
  -1  -7  -2    0.43    0.56
   1  -7   2   -0.36    0.86
   1   7   2    0.97    0.90
  -1   7  -2    0.65    0.81
  -2  -7  -2    1.84    0.85
   2  -7   2    1.18    0.89
  -2  -7  -2    0.93    0.54
  -2   7  -2    0.27    0.70
   2   7   2    1.12    0.93
   3  -7   2   -0.28    0.75
  -3  -7  -2    0.37    0.73
   3   7   2   -0.57    0.69
  -3   7  -2    0.99    0.73
  -4  -7  -2    2.75    0.93
   4  -7   2    0.22    0.78
   4   7   2    1.09    0.90
  -4   7  -2    0.30    0.66
   5  -7   2    0.56    0.75
  -5  -7  -2    2.17    0.89
   5   7   2    1.06    1.00
  -5   7  -2    1.77    0.77
   6  -7   2   -0.63    0.68
  -6  -7  -2    0.74    0.76
   6   7   2    0.81    1.01
  -6   7  -2    0.19    0.69
   7  -7   2   -0.25    0.71
  -7  -7  -2   -0.09    0.65
   7   7   2   -0.69    0.83
  -8  -7  -2   -0.38    0.69
  -9  -7  -2    0.46    0.73
 -10  -7  -2   -0.92    0.70
 -11  -7  -2   -0.64    0.76
 -12  -7  -2   -1.31    0.66
 -10  -8   2   -0.91    0.93
 -10   8   2   -0.52    1.13
  -9  -8   2    0.02    0.89
  -8  -8   2   -0.85    0.78
  -7  -8   2   -0.33    0.86
  -6  -8   2    0.97    0.99
  -5  -8   2    0.58    0.86
   5  -8  -2    2.02    0.91
   5   8  -2    0.97    0.97
   4  -8  -2   -0.22    0.70
  -4  -8   2   -0.99    0.72
  -4   8   2    1.37    0.79
   4   8  -2    0.38    0.86
  -3  -8   2   -0.34    0.77
   3  -8  -2   -0.73    0.64
  -3   8   2    0.92    0.73
   3   8  -2    1.09    0.91
  -2  -8   2    2.76    1.04
   2  -8  -2    2.08    0.90
   2   8  -2    2.70    1.10
  -2   8   2    1.28    0.82
   1  -8  -2    1.35    0.84
  -1  -8   2   -0.24    0.79
   1   8  -2    2.28    0.94
  -1   8   2    0.76    0.76
   0  -8   2   -0.52    0.78
   0  -8  -2   -0.06    0.68
   0   8   2    0.19    0.72
   0   8  -2    0.35    0.75
  -1  -8  -2    2.18    0.96
   1  -8   2    1.12    0.95
  -1   8  -2    4.39    1.12
   1   8   2    1.88    0.89
  -2  -8  -2    1.88    0.91
   2  -8   2    1.51    0.99
  -2   8  -2    1.91    0.87
   2   8   2    2.86    1.07
   3  -8   2   -0.28    0.80
  -3  -8  -2   -0.44    0.63
  -3   8  -2    1.05    0.85
   3   8   2    0.94    0.89
  -4  -8  -2    0.59    0.73
   4  -8   2    0.87    0.88
  -4   8  -2    0.92    0.69
   4   8   2    0.42    0.91
  -5  -8  -2    1.60    0.86
   5  -8   2    0.15    0.81
  -5   8  -2   -0.04    0.65
  -6  -8  -2   -0.60    0.72
   6  -8   2    1.22    0.89
  -7  -8  -2    0.65    0.82
  -8  -8  -2   -0.18    0.70
  -9  -8  -2   -0.75    0.79
 -10  -8  -2   -0.65    0.81
  -9  -9   2   -0.42    0.94
  -8  -9   2    0.03    1.05
  -7  -9   2    1.95    1.22
  -6  -9   2    0.97    1.09
  -5  -9   2   -0.15    0.97
   4  -9  -2   -0.89    0.72
  -4  -9   2   -0.75    0.75
   3  -9  -2   -1.29    0.68
  -3  -9   2   -0.38    0.82
  -3   9   2    1.19    0.83
   2  -9  -2   -0.60    0.75
  -2  -9   2   -0.86    0.82
  -2   9   2    0.89    0.84
   1  -9  -2    0.78    0.83
  -1  -9   2   -0.25    0.91
  -1   9   2    1.18    0.84
   0  -9   2   -0.15    0.95
   0  -9  -2   -0.51    0.77
   0   9   2    0.48    0.86
   1  -9   2    0.36    0.88
  -1  -9  -2   -0.91    0.76
  -1   9  -2    1.56    0.97
   2  -9   2   -0.08    0.83
  -2  -9  -2   -0.02    0.76
  -2   9  -2   -0.54    0.71
   3  -9   2    0.95    1.01
  -3  -9  -2   -0.40    0.79
  -3   9  -2    0.39    0.81
  -4  -9  -2    1.00    0.93
   4  -9   2   -0.76    0.83
  -4   9  -2    0.14    0.73
  -5  -9  -2   -0.80    0.75
   5  -9   2   -0.86    0.85
  -6  -9  -2   -0.34    0.89
  -7  -9  -2   -0.37    0.79
  -8  -9  -2   -0.44    0.88
  -5 -10   2   -0.92    1.09
  -4 -10   2   -0.80    1.03
   3 -10  -2   -1.14    0.82
  -3 -10   2   -0.33    0.89
   2 -10  -2   -1.21    0.85
  -2 -10   2   -1.22    0.91
  -1 -10   2    0.41    1.14
   1 -10  -2   -0.01    0.85
   0 -10   2   -0.42    1.06
   0 -10  -2   -0.73    0.83
  -1 -10  -2   -0.05    0.91
   1 -10   2   -0.57    1.04
   2 -10   2    2.69    1.25
  -2 -10  -2    3.01    1.19
   3 -10   2   -0.85    0.99
  -3 -10  -2   -0.72    0.86
   4 -10   2   -1.78    0.86
  -4 -10  -2   -0.40    0.94
 -16   0   3    2.37    1.61
 -15   0   3   -0.92    1.17
 -14   0   3   -0.89    0.97
 -13   0   3    1.31    1.10
 -12   0   3   -0.63    1.00
 -11   0   3   31.51    2.32
 -10   0   3   -0.14    0.96
  -9   0   3   11.51    1.38
   8   0  -3    0.09    0.27
  -8   0   3    0.94    0.76
  -8   0   3   -0.20    0.22
  -7   0   3   40.73    0.93
   7   0  -3   41.07    0.94
  -7   0   3   37.88    1.93
  -7   0   3   40.12    1.16
   7   0  -3   39.65    1.15
  -7   0   3   40.14    0.92
  -6   0   3   -0.08    0.12
  -6   0   3   -0.22    0.23
   6   0  -3    0.01    0.20
  -6   0   3    0.49    0.54
  -6   0   3    0.03    0.19
  -5   0   3   78.18    2.41
  -5   0   3   75.71    1.79
  -5   0   3   78.61    1.59
   5   0  -3   74.17    1.75
  -5   0   3   76.42    1.55
  -4   0   3   -0.03    0.21
   4   0  -3   -0.01    0.17
  -4   0   3    0.26    0.25
  -4   0   3    0.09    0.33
   3   0  -3   17.11    0.60
   3   0  -3   17.28    0.66
  -3   0   3   16.32    0.70
   3   0  -3   17.22    0.89
  -3   0   3   15.92    0.63
  -3   0   3   17.19    0.88
   2   0  -3    0.69    0.35
   2   0  -3    0.10    0.23
   2   0  -3    0.06    0.18
  -2   0   3   -0.14    0.25
   1   0  -3   19.54    0.71
   1   0  -3   20.99    0.86
  -1   0   3   19.59    0.81
   0   0  -3    0.48    0.33
   0   0  -3    0.00    0.19
  -1   0  -3  169.18    3.39
  -1   0  -3  171.76    3.51
  -2   0  -3    0.04    0.21
  -2   0  -3    0.11    0.34
   3   0   3   20.06    0.97
  -3   0  -3   20.71    1.06
  -3   0  -3   21.03    0.90
  -4   0  -3    0.05    0.38
   4   0   3   -0.20    0.19
  -4   0  -3    0.03    0.20
  -5   0  -3    0.83    0.29
   5   0   3    1.11    0.38
  -5   0  -3    1.46    0.56
   6   0   3    0.19    0.30
  -6   0  -3    0.19    0.24
  -6   0  -3   -0.34    0.51
  -7   0  -3   54.47    1.77
  -7   0  -3   55.03    2.33
   7   0   3   53.74    2.03
  -8   0  -3   -1.23    0.66
   8   0   3   -0.17    0.44
  -8   0  -3    0.13    0.30
  -9   0  -3   20.63    1.11
  -9   0  -3   19.95    1.73
 -10   0  -3    0.12    0.32
  10   0   3   -0.37    0.58
 -10   0  -3   -0.53    0.79
 -11   0  -3    0.27    0.82
 -12   0  -3   -0.55    0.86
 -13   0  -3    1.98    1.14
 -14   0  -3    0.89    0.99
 -15   0  -3   -0.79    1.07
 -15  -1   3    0.67    1.31
 -15   1   3    0.22    1.37
 -14  -1   3    0.49    1.18
 -14   1   3   -0.17    1.02
 -13  -1   3    1.38    1.11
 -13   1   3    2.44    1.27
 -12  -1   3    6.72    1.46
 -12   1   3    7.66    1.58
 -11  -1   3   11.52    1.54
 -11   1   3   10.89    1.65
 -10  -1   3    1.92    1.09
 -10   1   3    0.85    0.94
  -9  -1   3    1.14    0.86
   9   1  -3   -0.32    0.43
  -9   1   3    0.68    0.92
  -8  -1   3    1.11    0.84
  -8  -1   3    0.23    0.44
  -8  -1   3    0.23    0.33
  -8   1   3   -0.30    0.78
   8   1  -3    0.07    0.39
  -7  -1   3   13.10    0.92
  -7  -1   3   16.18    1.24
  -7  -1   3   11.37    0.70
  -7   1   3   12.82    1.24
   7   1  -3   12.94    0.85
  -6  -1   3   15.57    0.93
  -6  -1   3   13.70    0.76
  -6  -1   3   13.78    1.08
   6   1  -3   12.94    0.80
  -6   1   3   13.05    1.12
  -5  -1   3   11.64    0.72
  -5  -1   3   13.04    0.84
  -5  -1   3   11.01    0.91
  -5   1   3   11.79    0.99
   5   1  -3   11.13    0.72
   4  -1  -3   24.17    1.16
   4  -1  -3   23.72    0.59
  -4  -1   3   25.40    1.14
  -4  -1   3   25.36    0.96
  -4  -1   3   25.69    1.08
  -4   1   3   24.90    0.64
  -4   1   3   25.31    0.62
  -4   1   3   25.27    0.64
   4   1  -3   25.35    1.01
  -4   1   3   22.48    1.15
   3  -1  -3   19.72    0.95
  -3  -1   3   18.15    0.91
   3  -1  -3   19.38    0.57
  -3  -1   3   19.68    0.89
  -3  -1   3   18.42    0.84
  -3   1   3   18.35    0.95
  -3   1   3   19.31    0.63
  -2  -1   3   10.78    0.68
   2  -1  -3   10.95    0.49
   2  -1  -3   10.06    0.70
  -2  -1   3   10.87    0.58
  -2  -1   3   10.83    0.77
  -2   1   3   11.26    0.55
   2   1  -3    9.73    0.67
   2   1  -3   11.19    0.59
  -1  -1   3  123.15    2.86
   1  -1  -3  125.29    2.79
   1  -1  -3  123.16    2.52
  -1  -1   3  124.67    2.66
   1   1  -3  123.92    2.48
   1   1  -3  124.33    2.87
   1   1  -3  123.70    2.63
  -1   1   3  118.58    2.73
   0  -1   3    0.44    0.39
   0  -1  -3    0.17    0.24
   0  -1  -3    0.55    0.36
   0  -1   3    0.39    0.34
   0  -1  -3    0.32    0.25
   0   1   3    0.32    0.28
   0   1  -3    0.63    0.35
   0   1  -3    0.18    0.24
   0   1  -3    0.08    0.27
  -1  -1  -3   25.82    1.06
   1  -1   3   26.32    1.07
  -1  -1  -3   23.73    0.92
  -1  -1  -3   25.56    1.04
  -1   1  -3   24.47    0.94
   1   1   3   22.20    0.99
  -1   1  -3   23.47    1.02
   2  -1   3   36.16    1.31
  -2  -1  -3   37.48    1.36
  -2  -1  -3   35.13    1.20
  -2  -1  -3   36.03    1.32
   2   1   3   34.27    1.32
  -2   1  -3   35.85    1.19
  -2   1  -3   36.73    1.23
  -3  -1  -3  107.87    2.81
  -3  -1  -3  105.18    2.55
   3  -1   3  109.47    2.74
  -3  -1  -3  105.20    2.72
  -3   1  -3  108.81    2.66
   3   1   3  100.95    2.78
  -3   1  -3  104.51    2.49
  -4  -1  -3   17.10    1.04
  -4  -1  -3   15.33    0.84
   4  -1   3   17.30    0.91
   4   1   3   15.63    0.98
  -4   1  -3   16.36    0.81
  -4   1  -3   15.24    0.98
  -5  -1  -3    2.10    0.63
  -5  -1  -3    2.21    0.44
   5   1   3    3.28    0.59
  -5   1  -3    1.93    0.59
  -5   1  -3    2.75    0.41
  -6  -1  -3    7.83    0.93
   6  -1   3    8.34    0.76
  -6  -1  -3    9.75    0.77
   6   1   3    8.94    0.89
  -6   1  -3    8.91    0.65
  -6   1  -3    8.88    1.01
  -7  -1  -3   13.51    1.26
  -7  -1  -3   13.78    0.93
  -7   1  -3   13.92    1.29
   7   1   3   15.37    1.15
  -7   1  -3   15.23    0.87
   8  -1   3    8.99    0.83
  -8  -1  -3    7.43    1.17
  -8  -1  -3    8.53    0.82
  -8   1  -3    9.41    0.77
   8   1   3   10.32    1.11
  -8   1  -3    9.26    1.28
  -9  -1  -3    0.63    0.86
   9  -1   3    0.42    0.48
  -9  -1  -3    0.28    0.34
  -9   1  -3    0.24    0.34
  -9   1  -3   -0.12    0.86
   9   1   3    0.17    0.67
 -10  -1  -3    1.88    0.53
 -10  -1  -3    0.43    0.82
  10  -1   3    0.27    0.53
  10   1   3    0.26    0.68
 -10   1  -3    0.13    0.82
 -10   1  -3    1.16    0.43
 -11  -1  -3   -0.31    0.76
 -11  -1  -3   -0.15    0.37
 -11   1  -3    1.08    1.00
  11   1   3   -0.49    0.52
 -12  -1  -3    3.53    1.11
 -12   1  -3    5.45    1.41
 -13  -1  -3    2.71    1.13
 -13   1  -3    3.07    1.20
 -14  -1  -3   -0.08    0.93
 -14   1  -3   -1.11    1.00
 -15  -1  -3    0.52    1.16
 -15   1  -3   -2.09    0.96
 -15  -2   3    1.11    1.25
 -15   2   3   -0.16    1.19
 -14  -2   3    1.58    1.21
 -14   2   3   -0.31    1.13
 -13  -2   3    1.73    1.15
 -13   2   3    0.22    1.17
 -12  -2   3    0.49    0.97
 -12   2   3   -0.06    0.99
 -11  -2   3   16.44    1.72
 -11   2   3   13.83    1.71
 -10  -2   3    6.54    1.26
 -10   2   3    6.77    1.39
  -9  -2   3   15.19    0.96
  -9  -2   3   13.38    1.48
   9   2  -3   15.41    1.18
  -9   2   3   15.43    1.60
  -8  -2   3    0.06    0.77
  -8  -2   3    0.76    0.50
   8   2  -3    0.65    0.53
  -8   2   3    0.15    0.68
[truncated: 279,742 more chars]
