# Supplementary material for: Crystal structures and Hirshfeld surface analyses of 2-[(4,6-di­amino­pyrimidin-2-yl)sulfan­yl]-N-(pyridin-2-yl)acetamide and 2-[(4,6-di­amino­pyrimidin-2-yl)sulfan­yl]-N-(pyrazin-2-yl)acetamide
Source: Acta Crystallogr E Crystallogr Commun. 2018 Apr 27;74(Pt 5):718–23. doi: 10.1107/S2056989018005704 (PMC5947495; doi:10.1107/S2056989018005704)
Supplement: Supplementary file 2 [file e-74-00718-Isup4.hkl]

data_I                                                                          
_shelx_title ' BNS_T_S6_24 IN P-1'                                              
_shelx_refln_list_code          4                                               
_shelx_F_calc_maximum       83.81                                               
_exptl_crystal_F_000       288.00                                               
_reflns_d_resolution_high  0.7984                                               
                                                                                
loop_                                                                           
 _space_group_symop_operation_xyz                                               
 'x, y, z'                                                                      
 '-x, -y, -z'                                                                   
                                                                                
_cell_length_a     7.2341                                                       
_cell_length_b     9.3852                                                       
_cell_length_c     9.7971                                                       
_cell_angle_alpha  95.820                                                       
_cell_angle_beta   91.116                                                       
_cell_angle_gamma 105.682                                                       
                                                                                
_shelx_F_squared_multiplier     1.000                                           
                                                                                
loop_                                                                           
 _refln_index_h                                                                 
 _refln_index_k                                                                 
 _refln_index_l                                                                 
 _refln_F_squared_calc                                                          
 _refln_F_squared_meas                                                          
 _refln_F_squared_sigma                                                         
 _refln_observed_status                                                         
   1   0   0       1249.58       1257.91         9.36 o                         
   2   0   0        618.66        675.85         5.56 o                         
   3   0   0       1605.70       1694.01        13.58 o                         
   4   0   0        668.60        747.83         6.08 o                         
   5   0   0          3.63          4.21         0.45 o                         
   6   0   0          2.12          1.22         0.45 o                         
   7   0   0          1.80          0.54         0.68 o                         
   8   0   0          0.40          0.50         1.37 o                         
  -8   1   0         18.12         16.47         1.88 o                         
  -7   1   0          1.49         -0.03         0.59 o                         
  -6   1   0          5.89          5.80         0.75 o                         
  -5   1   0         11.57         10.24         0.70 o                         
  -4   1   0         60.07         57.44         0.90 o                         
  -3   1   0         57.28         65.58         0.86 o                         
  -2   1   0       7023.82       7069.42        52.67 o                         
  -1   1   0       1603.94       1530.32        12.07 o                         
   0   1   0         52.68         50.37         0.61 o                         
   1   1   0        330.24        326.14         2.48 o                         
   2   1   0        665.19        682.90         4.83 o                         
   3   1   0        233.18        257.50         2.23 o                         
   4   1   0          0.68          1.23         0.25 o                         
   5   1   0        149.19        136.68         1.86 o                         
   6   1   0        129.56        111.51         2.66 o                         
   7   1   0         77.87         77.16         2.62 o                         
   8   1   0         65.74         70.73         5.03 o                         
  -8   2   0          2.18          0.28         0.89 o                         
  -7   2   0         14.37         14.28         1.21 o                         
  -6   2   0          0.44          1.01         0.43 o                         
  -5   2   0        220.20        221.83         3.10 o                         
  -4   2   0         49.89         51.88         0.83 o                         
  -3   2   0        117.66        106.50         1.17 o                         
  -2   2   0       3734.90       3704.07        28.92 o                         
  -1   2   0        612.40        589.16         4.89 o                         
   0   2   0       1447.70       1479.56        12.05 o                         
   1   2   0         24.71         18.56         0.67 o                         
   2   2   0          2.33          1.02         0.17 o                         
   3   2   0        158.92        158.97         1.54 o                         
   4   2   0        127.99        118.43         1.36 o                         
   5   2   0         10.32         13.17         0.83 o                         
   6   2   0        183.71        181.54         3.54 o                         
   7   2   0         26.18         21.61         1.57 o                         
   8   2   0          0.06         -1.37         1.37 o                         
  -9   3   0          0.55          0.27         1.44 o                         
  -8   3   0          0.05         -0.63         1.00 o                         
  -7   3   0          0.60          0.17         0.65 o                         
  -6   3   0         21.22         22.72         0.95 o                         
  -5   3   0        140.04        155.45         2.02 o                         
  -4   3   0         42.02         40.27         0.73 o                         
  -3   3   0         25.49         24.40         0.52 o                         
  -2   3   0         23.19         17.64         0.43 o                         
  -1   3   0        100.17         94.59         1.16 o                         
   0   3   0        528.57        579.20         4.96 o                         
   1   3   0          4.11          3.78         0.30 o                         
   2   3   0        224.41        255.61         2.67 o                         
   3   3   0        917.01        973.40         7.69 o                         
   4   3   0         79.95         74.42         1.23 o                         
   5   3   0         65.17         62.97         1.89 o                         
   6   3   0         13.97         18.24         1.43 o                         
   7   3   0          2.80          3.31         1.21 o                         
  -9   4   0          6.13          2.83         2.12 o                         
  -8   4   0         14.07         16.06         2.34 o                         
  -7   4   0         28.78         29.53         1.78 o                         
  -6   4   0        228.95        231.31         3.90 o                         
  -5   4   0         92.40         94.01         1.30 o                         
  -4   4   0         76.54         67.39         1.02 o                         
  -3   4   0        721.61        703.79         5.92 o                         
  -2   4   0        131.34        137.07         1.69 o                         
  -1   4   0         19.95         18.63         0.52 o                         
   0   4   0        374.00        439.30         3.98 o                         
   1   4   0        588.80        604.35         5.75 o                         
   2   4   0        526.23        524.29         5.73 o                         
   3   4   0         17.12         13.37         0.70 o                         
   4   4   0          5.74          4.84         0.99 o                         
   5   4   0         50.89         49.75         2.09 o                         
   6   4   0          0.69         -0.81         0.81 o                         
   7   4   0          7.13          4.67         2.08 o                         
  -8   5   0          5.70          7.34         1.90 o                         
  -7   5   0        146.16        156.09         4.03 o                         
  -6   5   0        111.94        115.79         3.06 o                         
  -5   5   0         57.89         59.05         1.15 o                         
  -4   5   0         43.79         48.53         1.18 o                         
  -3   5   0         25.95         28.68         0.77 o                         
  -2   5   0        107.97        117.20         1.60 o                         
  -1   5   0          1.22          1.10         0.28 o                         
   0   5   0        168.23        162.93         2.03 o                         
   1   5   0        228.56        242.62         2.71 o                         
   2   5   0        223.79        228.17         3.06 o                         
   3   5   0        105.49         98.77         2.15 o                         
   4   5   0        324.50        313.34         7.03 o                         
   5   5   0          0.21          0.29         0.72 o                         
   6   5   0          6.71          8.41         4.53 o                         
  -8   6   0          4.61          3.95         1.39 o                         
  -7   6   0         26.22         26.72         1.68 o                         
  -6   6   0         15.01         14.60         1.24 o                         
  -5   6   0         59.65         58.99         1.73 o                         
  -4   6   0         59.60         56.50         1.23 o                         
  -3   6   0         68.98         71.39         1.32 o                         
  -2   6   0        110.36         98.72         1.91 o                         
  -1   6   0        368.21        365.34         3.85 o                         
   0   6   0       1251.01       1246.54        11.39 o                         
   1   6   0         98.87         96.43         1.99 o                         
   2   6   0        128.10        112.08         3.05 o                         
   3   6   0        381.23        371.71         6.79 o                         
   4   6   0         31.20         33.98         1.88 o                         
   5   6   0          7.49          6.73         1.83 o                         
   6   6   0          7.34          6.75         1.65 o                         
  -8   7   0          6.79          7.87         1.70 o                         
  -7   7   0          3.57          4.74         1.02 o                         
  -6   7   0          1.00          0.53         0.61 o                         
  -5   7   0          7.07          5.71         0.70 o                         
  -4   7   0          0.51          0.72         0.47 o                         
  -3   7   0         13.41         14.48         0.71 o                         
  -2   7   0          0.90          0.60         0.40 o                         
  -1   7   0          0.00          0.11         0.32 o                         
   0   7   0          5.65          6.18         0.60 o                         
   1   7   0         11.56          9.76         2.44 o                         
   2   7   0         76.81         66.66         5.54 o                         
   3   7   0          0.13          0.44         0.67 o                         
   4   7   0         11.80         13.88         1.75 o                         
   5   7   0         17.44         18.18         2.13 o                         
  -8   8   0          0.13         -1.58         1.58 o                         
  -7   8   0         19.06         19.03         1.58 o                         
  -6   8   0          1.86          2.51         0.75 o                         
  -5   8   0         13.16         13.55         1.64 o                         
  -4   8   0         60.26         61.50         1.93 o                         
  -3   8   0         38.57         40.27         1.79 o                         
  -2   8   0        127.21        129.65         2.77 o                         
  -1   8   0         51.29         48.52         1.62 o                         
   0   8   0          1.02          0.67         0.65 o                         
   1   8   0        134.02        123.56         4.14 o                         
   2   8   0         33.41         33.61         2.26 o                         
   3   8   0         52.29         49.88         2.87 o                         
   4   8   0         13.48         11.30         1.80 o                         
  -7   9   0          0.63          0.94         0.90 o                         
  -6   9   0          1.32          1.18         0.73 o                         
  -5   9   0          0.54          0.52         0.67 o                         
  -4   9   0          0.96         -0.27         0.64 o                         
  -3   9   0          0.48          1.64         0.78 o                         
  -2   9   0          4.58          5.21         0.82 o                         
  -1   9   0          0.87          0.03         0.58 o                         
   0   9   0         16.30         12.91         1.58 o                         
   1   9   0         57.07         57.37         3.52 o                         
   2   9   0          2.31          1.77         1.02 o                         
   3   9   0         42.92         52.06         3.10 o                         
  -6  10   0         40.09         42.36         1.96 o                         
  -5  10   0          6.34          5.56         1.09 o                         
  -4  10   0          2.12          2.33         0.90 o                         
  -3  10   0         86.19         92.57         2.87 o                         
  -2  10   0         32.12         31.47         1.83 o                         
  -1  10   0         25.45         23.96         1.68 o                         
   0  10   0          4.60          5.61         1.26 o                         
   1  10   0          2.21          1.93         1.10 o                         
   2  10   0          3.70          2.50         1.23 o                         
  -5  11   0          1.42          0.93         0.89 o                         
  -4  11   0         11.81         10.63         1.22 o                         
  -3  11   0         28.16         26.10         1.82 o                         
  -2  11   0         16.11         14.14         1.52 o                         
  -1  11   0         23.59         20.91         2.95 o                         
   0  11   0          1.39          2.85         1.51 o                         
   0 -11   1          0.04          0.69         1.05 o                         
   1 -11   1          6.59          5.32         2.16 o                         
   2 -11   1          0.82          0.59         0.76 o                         
   3 -11   1         14.07         15.31         1.50 o                         
   4 -11   1         34.32         36.78         2.14 o                         
   5 -11   1          6.43          6.75         1.32 o                         
  -2 -10   1          2.78          1.52         1.21 o                         
  -1 -10   1         24.98         23.24         2.23 o                         
   0 -10   1        112.41        119.21         4.37 o                         
   1 -10   1          6.77          7.51         1.80 o                         
   2 -10   1          4.23          4.73         0.97 o                         
   3 -10   1        191.64        194.16         3.89 o                         
   4 -10   1         62.88         65.71         3.19 o                         
   5 -10   1         18.16         20.19         1.88 o                         
   6 -10   1          7.97          9.68         1.34 o                         
  -3  -9   1         36.33         39.95         2.82 o                         
  -2  -9   1         54.56         56.16         4.49 o                         
  -1  -9   1          3.38          3.19         1.06 o                         
   0  -9   1          1.90          0.66         1.08 o                         
   1  -9   1         68.19         62.97         2.28 o                         
   2  -9   1          6.36          7.22         0.86 o                         
   3  -9   1          8.93          8.49         1.11 o                         
   4  -9   1         13.35         12.52         1.29 o                         
   5  -9   1          1.23         -0.25         0.70 o                         
   6  -9   1          1.25          1.14         0.70 o                         
   7  -9   1          0.07         -0.20         0.74 o                         
  -4  -8   1          7.29          4.40         1.45 o                         
  -3  -8   1         32.40         28.74         2.26 o                         
  -2  -8   1         74.42         73.89         3.41 o                         
  -1  -8   1         47.42         41.16         2.29 o                         
   0  -8   1          1.68          0.22         0.86 o                         
   1  -8   1         58.35         54.73         2.16 o                         
   2  -8   1        108.24        104.02         2.38 o                         
   3  -8   1          0.02         -0.28         0.50 o                         
   4  -8   1         55.95         60.96         2.18 o                         
   5  -8   1         43.00         38.74         1.56 o                         
   6  -8   1          0.00         -0.16         0.63 o                         
   7  -8   1          1.32          2.06         0.76 o                         
   8  -8   1          1.84          1.84         1.25 o                         
  -5  -7   1          0.04         -0.90         0.93 o                         
  -4  -7   1         12.24         14.18         1.83 o                         
  -3  -7   1          2.18          2.60         0.82 o                         
  -2  -7   1         24.28         19.56         1.41 o                         
  -1  -7   1          1.95          2.25         0.63 o                         
   0  -7   1          8.99          7.54         0.59 o                         
   1  -7   1         61.63         67.06         1.60 o                         
   2  -7   1         51.57         51.97         1.28 o                         
   3  -7   1          6.79          7.17         0.63 o                         
   4  -7   1         12.20         11.11         0.79 o                         
   5  -7   1         24.19         28.59         1.31 o                         
   6  -7   1          4.31          5.60         0.86 o                         
   7  -7   1          4.54          4.94         1.22 o                         
   8  -7   1          4.44          5.50         1.56 o                         
  -6  -6   1         56.67         67.44         3.48 o                         
  -5  -6   1          2.51          3.32         1.22 o                         
  -4  -6   1         29.03         27.01         2.05 o                         
  -3  -6   1        972.67        953.93        12.47 o                         
  -2  -6   1        106.98        109.81         2.32 o                         
  -1  -6   1        178.99        183.13         2.87 o                         
   0  -6   1        244.31        243.28         3.47 o                         
   1  -6   1         91.68         82.27         1.52 o                         
   2  -6   1        569.29        561.03         6.09 o                         
   3  -6   1         58.20         63.25         1.24 o                         
   4  -6   1         25.91         30.00         0.77 o                         
   5  -6   1          0.03          0.26         0.49 o                         
   6  -6   1         33.68         35.51         1.30 o                         
   7  -6   1          9.75          9.38         1.16 o                         
   8  -6   1          0.74          0.84         1.13 o                         
  -6  -5   1         21.65         21.27         2.08 o                         
  -5  -5   1         64.23         62.36         2.92 o                         
  -4  -5   1         17.27         17.57         1.39 o                         
  -3  -5   1        307.11        415.78         6.56 o                         
  -2  -5   1        307.43        309.37         4.78 o                         
  -1  -5   1         59.10         71.55         1.19 o                         
   0  -5   1        487.04        519.16         5.09 o                         
   1  -5   1        323.71        365.19         3.37 o                         
   2  -5   1        245.58        247.38         2.39 o                         
   3  -5   1        589.42        599.22         4.94 o                         
   4  -5   1         73.43         80.42         1.14 o                         
   5  -5   1         12.57         11.02         0.80 o                         
   6  -5   1          0.58         -0.09         0.90 o                         
   7  -5   1        102.44        105.31         2.99 o                         
   8  -5   1         15.84         13.99         1.87 o                         
  -7  -4   1          0.64          1.04         1.58 o                         
  -6  -4   1         21.93         16.43         1.82 o                         
  -5  -4   1        103.97        105.85         3.10 o                         
  -4  -4   1          0.47          1.35         0.67 o                         
  -3  -4   1         14.18         15.33         0.56 o                         
  -2  -4   1        156.80        154.72         1.58 o                         
  -1  -4   1         25.83         21.03         0.46 o                         
   0  -4   1        477.61        445.94         3.47 o                         
   1  -4   1       1277.89       1277.04         9.72 o                         
   2  -4   1          2.96          2.16         0.21 o                         
   3  -4   1        597.70        588.46         4.81 o                         
   4  -4   1         17.24         15.76         0.55 o                         
   5  -4   1         83.97         85.85         1.52 o                         
   6  -4   1        144.35        137.25         2.41 o                         
   7  -4   1         67.25         68.86         2.38 o                         
   8  -4   1          0.12         -0.84         0.98 o                         
  -7  -3   1         18.12         16.76         2.77 o                         
  -6  -3   1          6.50          5.50         0.99 o                         
  -5  -3   1         61.89         52.59         2.09 o                         
  -4  -3   1        172.02        165.88         2.23 o                         
  -3  -3   1          2.62          2.46         0.28 o                         
  -2  -3   1          0.00          1.52         0.23 o                         
  -1  -3   1        970.79       1052.43         7.68 o                         
   0  -3   1        359.83        367.48         2.73 o                         
   1  -3   1          5.36          4.33         0.24 o                         
   2  -3   1       1739.25       1716.13        12.87 o                         
   3  -3   1        119.52        127.08         1.63 o                         
   4  -3   1        989.41       1006.61         7.97 o                         
   5  -3   1        195.77        204.97         3.10 o                         
   6  -3   1        238.29        232.86         3.03 o                         
   7  -3   1         16.77         13.14         2.30 o                         
   8  -3   1          0.06          1.00         1.06 o                         
  -8  -2   1         21.12         24.37         3.45 o                         
  -7  -2   1          5.51         10.05         1.54 o                         
  -6  -2   1         20.76         23.16         1.56 o                         
  -5  -2   1          0.53          0.89         0.55 o                         
  -4  -2   1        280.50        290.85         2.79 o                         
  -3  -2   1         13.04         12.82         0.42 o                         
  -2  -2   1        501.50        540.43         3.95 o                         
  -1  -2   1        341.15        340.04         2.67 o                         
   0  -2   1       3546.40       3297.50        22.12 o                         
   1  -2   1        753.43        751.43         6.07 o                         
   2  -2   1       1721.50       1695.11        13.44 o                         
   3  -2   1         88.23         77.94         2.34 o                         
   4  -2   1       1966.71       1995.59        15.15 o                         
   5  -2   1         35.05         36.30         0.87 o                         
   6  -2   1         81.29         75.60         1.51 o                         
   7  -2   1          7.22          7.73         2.09 o                         
   8  -2   1          4.42          4.06         1.33 o                         
  -8  -1   1          2.94          3.39         1.51 o                         
  -7  -1   1          0.80          1.58         0.80 o                         
  -6  -1   1         72.84         63.71         1.64 o                         
  -5  -1   1         44.19         42.87         1.18 o                         
  -4  -1   1        176.10        190.42         2.00 o                         
  -3  -1   1        132.21        161.61         1.57 o                         
  -2  -1   1          0.39          1.76         0.18 o                         
  -1  -1   1        879.00        855.09         6.16 o                         
   0  -1   1       2755.89       2705.47        28.87 o                         
   1  -1   1       2034.81       2081.52        15.59 o                         
   2  -1   1       5459.07       5444.24        40.38 o                         
   3  -1   1          4.25          8.81         0.42 o                         
   4  -1   1       2075.11       2131.52        16.13 o                         
   5  -1   1          2.36          2.25         0.44 o                         
   6  -1   1         20.78         19.32         0.86 o                         
   7  -1   1          5.06          4.30         0.82 o                         
   8  -1   1         17.73         18.40         2.73 o                         
  -8   0   1          4.22          4.06         1.19 o                         
  -7   0   1         27.31         28.37         1.69 o                         
  -6   0   1          1.83          1.62         0.42 o                         
  -5   0   1         88.62         90.00         1.88 o                         
  -4   0   1        258.45        259.09         2.47 o                         
  -3   0   1       1533.50       1637.23        12.41 o                         
  -2   0   1        560.78        562.32         4.20 o                         
  -1   0   1          3.28          4.64         0.15 o                         
   0   0   1        138.70        139.39         1.54 o                         
   1   0   1        270.76        276.57         2.01 o                         
   2   0   1       2685.73       2687.66        19.95 o                         
   3   0   1         54.93         52.80         0.74 o                         
   4   0   1        141.68        152.70         1.65 o                         
   5   0   1          9.59          8.96         0.46 o                         
   6   0   1         14.59         14.41         0.86 o                         
   7   0   1          8.75         11.61         1.23 o                         
   8   0   1          0.28          0.00         1.44 o                         
  -8   1   1         13.73         11.63         1.54 o                         
  -7   1   1         50.18         52.90         1.87 o                         
  -6   1   1         23.98         23.77         0.97 o                         
  -5   1   1         29.84         27.17         1.01 o                         
  -4   1   1         46.51         43.88         1.00 o                         
  -3   1   1         10.69         11.23         0.33 o                         
  -2   1   1         57.68         48.47         0.59 o                         
  -1   1   1       1204.61       1273.33        12.80 o                         
   0   1   1        933.98        949.16        10.55 o                         
   1   1   1          0.22          0.41         0.19 o                         
   2   1   1        527.42        559.87         4.26 o                         
   3   1   1       1234.53       1258.82         9.16 o                         
   4   1   1        151.94        137.24         1.45 o                         
   5   1   1          0.24          0.39         0.32 o                         
   6   1   1          0.88          2.00         0.59 o                         
   7   1   1        106.37        104.39         3.14 o                         
   8   1   1          5.27          4.96         1.94 o                         
  -8   2   1          0.19         -0.10         0.75 o                         
  -7   2   1         21.17         23.18         1.64 o                         
  -6   2   1          9.00          8.16         0.78 o                         
  -5   2   1        332.94        351.86         3.26 o                         
  -4   2   1         53.96         59.76         0.88 o                         
  -3   2   1         24.28         34.61         0.55 o                         
  -2   2   1        705.38        710.29         7.03 o                         
  -1   2   1       4328.64       4205.59        52.98 o                         
   0   2   1         11.98          7.26         0.27 o                         
   1   2   1       1486.43       1483.24        15.11 o                         
   2   2   1       1638.65       1733.09        13.48 o                         
   3   2   1        201.90        201.36         2.18 o                         
   4   2   1         27.90         29.27         0.70 o                         
   5   2   1         53.69         66.07         1.55 o                         
   6   2   1         24.41         29.56         1.58 o                         
   7   2   1          0.67          0.93         0.81 o                         
   8   2   1          0.01          0.07         1.73 o                         
  -9   3   1         13.65         11.83         1.95 o                         
  -8   3   1          1.90          2.33         0.91 o                         
  -7   3   1         22.37         18.55         1.38 o                         
  -6   3   1          3.66          4.86         0.89 o                         
  -5   3   1         16.09         17.62         0.81 o                         
  -4   3   1         24.91         24.97         0.94 o                         
  -3   3   1         50.64         43.79         0.92 o                         
  -2   3   1        102.96         90.28         1.23 o                         
  -1   3   1       1197.23       1250.34        14.22 o                         
   0   3   1        221.88        200.21         2.50 o                         
   1   3   1        331.06        329.99         3.54 o                         
   2   3   1          7.17          7.22         0.38 o                         
   3   3   1          2.18          1.96         0.33 o                         
   4   3   1          1.39          1.34         0.38 o                         
   5   3   1        197.55        197.68         3.68 o                         
   6   3   1         28.40         26.68         1.68 o                         
   7   3   1         18.74         23.70         4.67 o                         
  -8   4   1          0.63          0.64         0.82 o                         
  -7   4   1          2.79          4.68         0.94 o                         
  -6   4   1         71.56         71.64         2.34 o                         
  -5   4   1          0.47          0.29         0.22 o                         
  -4   4   1        172.41        155.71         2.26 o                         
  -3   4   1         49.12         44.68         0.95 o                         
  -2   4   1         51.68         46.94         0.83 o                         
  -1   4   1        971.33        899.36        10.61 o                         
   0   4   1        363.91        359.07         4.67 o                         
   1   4   1         12.45          9.44         0.40 o                         
   2   4   1          0.19          0.31         0.25 o                         
   3   4   1        159.73        166.40         2.37 o                         
   4   4   1         20.06         21.93         1.01 o                         
   5   4   1         17.61         16.02         1.13 o                         
   6   4   1         13.45         14.67         1.19 o                         
   7   4   1          4.76          4.10         2.08 o                         
  -8   5   1          0.16          0.82         0.86 o                         
  -7   5   1          5.97          4.48         1.15 o                         
  -6   5   1         23.84         25.63         1.74 o                         
  -5   5   1          1.22          1.22         0.57 o                         
  -4   5   1         75.54         72.49         1.59 o                         
  -3   5   1         41.86         47.85         1.04 o                         
  -2   5   1          3.91          2.76         0.29 o                         
  -1   5   1         65.47         67.43         0.96 o                         
   0   5   1         31.27         30.67         0.80 o                         
   1   5   1         27.37         21.26         0.63 o                         
   2   5   1         14.40         14.88         0.67 o                         
   3   5   1         19.45         16.69         1.19 o                         
   4   5   1        189.83        185.15         4.22 o                         
   5   5   1          1.17          0.23         0.65 o                         
   6   5   1         43.55         44.38         2.77 o                         
  -8   6   1         51.89         55.77         2.70 o                         
  -7   6   1         53.09         50.30         2.21 o                         
  -6   6   1          0.61         -0.47         0.61 o                         
  -5   6   1         89.36         88.69         2.15 o                         
  -4   6   1        280.65        273.40         3.30 o                         
  -3   6   1        112.74        100.60         2.44 o                         
  -2   6   1         47.01         40.01         0.88 o                         
  -1   6   1          9.31          6.28         0.41 o                         
   0   6   1        195.32        191.74         2.29 o                         
   1   6   1          0.37          1.05         0.40 o                         
   2   6   1         28.08         28.00         1.79 o                         
   3   6   1          6.62          3.88         0.83 o                         
   4   6   1         40.07         39.75         2.01 o                         
   5   6   1         16.31         17.29         1.91 o                         
   6   6   1          3.60          5.97         2.16 o                         
  -8   7   1          9.25          6.69         1.27 o                         
  -7   7   1          9.93         11.34         1.34 o                         
  -6   7   1         20.99         21.12         1.53 o                         
  -5   7   1         20.69         19.00         1.19 o                         
  -4   7   1         35.57         37.26         1.45 o                         
  -3   7   1          0.57          0.74         0.41 o                         
  -2   7   1         10.82         10.16         0.71 o                         
  -1   7   1        331.84        335.37         4.19 o                         
   0   7   1         80.40         79.99         2.96 o                         
   1   7   1         28.67         22.89         1.70 o                         
   2   7   1        269.88        263.71         6.51 o                         
   3   7   1        119.55        118.02         4.17 o                         
   4   7   1         19.76         19.28         1.98 o                         
   5   7   1         71.23         77.66         3.73 o                         
  -7   8   1          0.08         -0.30         0.69 o                         
  -6   8   1         17.14         18.34         1.32 o                         
  -5   8   1          5.08          6.10         0.96 o                         
  -4   8   1         17.49         14.85         1.12 o                         
  -3   8   1         42.95         42.38         1.61 o                         
  -2   8   1        278.01        263.81         4.41 o                         
  -1   8   1        129.83        124.92         2.70 o                         
   0   8   1          0.89          0.78         0.71 o                         
   1   8   1        141.35        140.83         4.71 o                         
   2   8   1        330.70        313.63         7.70 o                         
   3   8   1         98.94         96.38         3.96 o                         
   4   8   1          0.51          0.51         1.06 o                         
  -7   9   1          8.46          9.65         1.19 o                         
  -6   9   1          0.16         -0.09         0.68 o                         
  -5   9   1         11.79         12.40         1.24 o                         
  -4   9   1          2.65          3.30         0.78 o                         
  -3   9   1          5.52          6.36         1.08 o                         
  -2   9   1         80.25         76.80         2.22 o                         
  -1   9   1          3.11          3.90         0.88 o                         
   0   9   1         14.59         12.53         1.63 o                         
   1   9   1          1.17          1.73         0.97 o                         
   2   9   1         10.93         10.83         1.68 o                         
   3   9   1         10.62          9.99         1.75 o                         
  -6  10   1         10.73         11.79         1.28 o                         
  -5  10   1          0.46         -0.47         0.79 o                         
  -4  10   1         13.09         13.36         1.46 o                         
  -3  10   1         52.93         52.66         1.98 o                         
  -2  10   1          2.52          2.39         0.78 o                         
  -1  10   1          0.31          0.69         0.69 o                         
   0  10   1         20.93         17.43         1.93 o                         
   1  10   1         24.57         25.89         2.39 o                         
   2  10   1          4.02          2.55         1.29 o                         
  -4  11   1         32.08         31.16         1.83 o                         
  -3  11   1          3.34          2.63         0.89 o                         
  -2  11   1          0.17          0.10         0.80 o                         
  -1  11   1          6.57          6.11         1.47 o                         
   0  11   1          0.01         -0.49         0.98 o                         
   0 -11   2          1.44          0.73         1.04 o                         
   1 -11   2          0.03          0.60         1.04 o                         
   2 -11   2         21.37         19.32         1.74 o                         
   3 -11   2          1.78          0.66         0.98 o                         
   4 -11   2         24.22         23.96         1.52 o                         
   5 -11   2          0.36          0.06         0.90 o                         
  -2 -10   2         25.41         26.62         2.44 o                         
  -1 -10   2         11.26          8.80         2.91 o                         
   0 -10   2         43.78         44.14         2.64 o                         
   1 -10   2         20.19         23.24         2.08 o                         
   2 -10   2         14.52         15.63         1.19 o                         
   3 -10   2          0.10         -0.19         0.60 o                         
   4 -10   2         10.46         12.91         1.39 o                         
   5 -10   2         10.97         11.64         1.37 o                         
   6 -10   2          2.60          3.05         1.08 o                         
  -3  -9   2         14.14         11.33         1.85 o                         
  -2  -9   2         73.93         75.52         3.47 o                         
  -1  -9   2         14.97         10.78         1.55 o                         
   0  -9   2         14.42         15.28         2.66 o                         
   1  -9   2         73.41         72.95         3.07 o                         
   2  -9   2        122.56        117.41         2.67 o                         
   3  -9   2         31.52         33.84         1.46 o                         
   4  -9   2          0.43          0.81         0.75 o                         
   5  -9   2         20.75         22.95         1.56 o                         
   6  -9   2         21.56         21.65         1.88 o                         
   7  -9   2          0.19         -0.52         1.09 o                         
  -4  -8   2          0.21         -0.43         1.06 o                         
  -3  -8   2         30.12         25.69         2.24 o                         
  -2  -8   2        109.05        103.36         3.74 o                         
  -1  -8   2          3.24          2.82         0.95 o                         
   0  -8   2         90.02         88.73         2.51 o                         
   1  -8   2         91.24         94.10         1.91 o                         
   2  -8   2        128.20        127.54         2.29 o                         
   3  -8   2         64.75         66.28         2.71 o                         
   4  -8   2         10.96         10.37         1.09 o                         
   5  -8   2          6.72          6.02         1.30 o                         
   6  -8   2         82.81         89.17         2.43 o                         
   7  -8   2         12.37         11.79         1.70 o                         
  -5  -7   2          0.47          2.11         1.21 o                         
  -4  -7   2        181.00        174.66         5.46 o                         
  -3  -7   2         20.83         22.10         1.59 o                         
  -2  -7   2          2.24          2.54         0.74 o                         
  -1  -7   2        120.28        118.83         2.66 o                         
   0  -7   2          0.79          1.56         0.57 o                         
   1  -7   2         70.91         68.83         1.34 o                         
   2  -7   2         16.62         16.75         0.87 o                         
   3  -7   2        124.44        132.87         1.87 o                         
   4  -7   2          8.52          7.17         0.90 o                         
   5  -7   2          6.52          6.27         0.91 o                         
   6  -7   2         11.99         11.34         0.99 o                         
   7  -7   2         14.13         14.29         1.79 o                         
   8  -7   2          1.23          1.70         1.44 o                         
  -6  -6   2         15.14         15.79         2.11 o                         
  -5  -6   2          0.05         -0.41         0.96 o                         
  -4  -6   2         42.63         45.78         2.13 o                         
  -3  -6   2         38.42         38.87         1.83 o                         
  -2  -6   2        171.60        166.43         2.47 o                         
  -1  -6   2        156.25        140.64         1.59 o                         
   0  -6   2         39.27         47.48         0.93 o                         
   1  -6   2        513.54        515.64         4.34 o                         
   2  -6   2        117.92        120.48         1.52 o                         
   3  -6   2         28.72         27.57         0.72 o                         
   4  -6   2        137.20        125.79         1.93 o                         
   5  -6   2         92.51         90.22         1.84 o                         
   6  -6   2         44.46         47.58         1.67 o                         
   7  -6   2          0.25          0.44         1.00 o                         
   8  -6   2          7.42          7.36         1.51 o                         
  -6  -5   2          0.01          0.32         0.97 o                         
  -5  -5   2         28.37         25.63         2.11 o                         
  -4  -5   2         16.05         17.38         1.38 o                         
  -3  -5   2         29.89         34.03         1.34 o                         
  -2  -5   2        136.97        131.82         1.54 o                         
  -1  -5   2        207.54        221.85         2.19 o                         
   0  -5   2         19.94         20.66         0.57 o                         
   1  -5   2         56.62         55.86         0.84 o                         
   2  -5   2         20.16         18.32         0.54 o                         
   3  -5   2        138.68        148.13         1.75 o                         
   4  -5   2          0.01          0.23         0.27 o                         
   5  -5   2         16.81         17.23         0.91 o                         
   6  -5   2         18.72         21.41         0.99 o                         
   7  -5   2          1.50          1.32         0.94 o                         
   8  -5   2         16.19         11.09         1.76 o                         
  -7  -4   2          0.28          4.00         1.37 o                         
  -6  -4   2         10.51          8.02         1.52 o                         
  -5  -4   2         85.33         84.01         3.55 o                         
  -4  -4   2       1003.28        990.56        12.14 o                         
  -3  -4   2        416.09        417.27         3.52 o                         
  -2  -4   2        182.48        179.74         1.87 o                         
  -1  -4   2        983.38       1047.43         8.17 o                         
   0  -4   2       1570.61       1702.49        12.25 o                         
   1  -4   2        264.71        264.38         2.38 o                         
   2  -4   2          1.04          0.26         0.19 o                         
   3  -4   2          7.97          4.82         0.33 o                         
   4  -4   2        274.70        282.40         2.70 o                         
   5  -4   2          0.61          0.72         0.60 o                         
   6  -4   2        703.30        708.20        11.75 o                         
   7  -4   2          2.57          3.02         0.88 o                         
   8  -4   2         49.37         43.25         2.66 o                         
  -7  -3   2         29.14         28.43         2.29 o                         
  -6  -3   2         76.46         80.38         2.79 o                         
  -5  -3   2         39.49         34.91         1.51 o                         
  -4  -3   2        268.76        267.94         3.21 o                         
  -3  -3   2          0.32          0.41         0.23 o                         
  -2  -3   2         37.20         38.29         0.68 o                         
  -1  -3   2        922.39       1033.69         8.08 o                         
   0  -3   2        365.89        389.19         3.08 o                         
   1  -3   2         97.06        105.82         1.55 o                         
   2  -3   2        440.80        467.83         4.34 o                         
   3  -3   2         33.08         40.18         0.68 o                         
   4  -3   2       1154.18       1151.23         9.03 o                         
   5  -3   2        313.75        317.08         3.62 o                         
   6  -3   2         38.23         41.69         1.68 o                         
   7  -3   2         32.54         36.30         1.84 o                         
   8  -3   2         90.28         91.48         3.80 o                         
  -8  -2   2         23.11         28.00         2.37 o                         
  -7  -2   2         20.11         26.17         2.11 o                         
  -6  -2   2         92.50        101.61         2.48 o                         
  -5  -2   2         37.15         34.91         1.07 o                         
  -4  -2   2        172.85        179.77         2.00 o                         
  -3  -2   2         50.95         45.51         0.74 o                         
  -2  -2   2        184.35        191.49         1.84 o                         
  -1  -2   2          0.10          0.35         0.14 o                         
   0  -2   2       1011.39       1027.36         7.28 o                         
   1  -2   2         15.94         26.77         0.39 o                         
   2  -2   2       1611.69       1647.68        12.33 o                         
   3  -2   2        352.33        330.64         2.87 o                         
   4  -2   2         27.68         26.83         0.62 o                         
   5  -2   2         81.80         81.92         1.32 o                         
   6  -2   2        533.26        529.70         7.16 o                         
   7  -2   2         42.14         45.31         2.03 o                         
   8  -2   2          0.64          0.78         1.12 o                         
  -8  -1   2         25.63         30.07         2.36 o                         
  -7  -1   2          0.55          0.72         0.91 o                         
  -6  -1   2         40.04         36.83         1.27 o                         
  -5  -1   2          2.92          3.06         0.47 o                         
  -4  -1   2         70.40         70.97         1.15 o                         
  -3  -1   2        130.64        118.15         1.35 o                         
  -2  -1   2        290.64        303.27         2.60 o                         
  -1  -1   2        118.30        127.57         1.27 o                         
   0  -1   2         56.88         52.39         0.65 o                         
   1  -1   2       2414.30       2432.26        17.95 o                         
   2  -1   2          0.68          0.63         0.19 o                         
   3  -1   2        124.63        125.77         1.30 o                         
   4  -1   2         69.69         68.59         0.92 o                         
   5  -1   2         12.26         13.07         0.52 o                         
   6  -1   2          0.02         -0.06         0.54 o                         
   7  -1   2         36.57         37.52         2.71 o                         
   8  -1   2         10.91         12.08         2.44 o                         
  -8   0   2         31.93         30.44         2.28 o                         
  -7   0   2        169.95        154.93         3.39 o                         
  -6   0   2         33.00         34.06         1.23 o                         
  -5   0   2          0.15         -0.39         0.39 o                         
  -4   0   2         15.58         21.56         0.61 o                         
  -3   0   2        195.44        184.16         1.79 o                         
  -2   0   2         33.44         35.22         0.54 o                         
  -1   0   2        721.76        739.86         7.93 o                         
   0   0   2        339.81        344.93         4.01 o                         
   1   0   2         56.27         51.89         0.62 o                         
   2   0   2        748.91        748.58         6.34 o                         
   3   0   2          0.04         -0.06         0.13 o                         
   4   0   2        114.87        116.76         1.31 o                         
   5   0   2         71.79         74.46         1.15 o                         
   6   0   2         51.79         58.61         1.78 o                         
   7   0   2         11.47          9.14         1.47 o                         
   8   0   2          1.90         -0.72         1.44 o                         
  -8   1   2         29.90         30.73         2.23 o                         
  -7   1   2         21.58         21.64         1.50 o                         
  -6   1   2          5.59          3.45         0.66 o                         
  -5   1   2        168.11        165.48         1.84 o                         
  -4   1   2        328.40        358.73         3.15 o                         
  -3   1   2         23.57         26.05         0.49 o                         
  -2   1   2        163.68        155.81         1.73 o                         
  -1   1   2       6735.06       6788.11       109.21 o                         
   0   1   2       1535.21       1549.02        25.80 o                         
   1   1   2        280.98        290.43         3.24 o                         
   2   1   2        350.90        353.00         3.00 o                         
   3   1   2        166.73        183.35         1.99 o                         
   4   1   2          0.02          0.54         0.31 o                         
   5   1   2        131.22        128.66         2.51 o                         
   6   1   2          8.94         12.92         1.46 o                         
   7   1   2          3.15          3.08         1.83 o                         
   8   1   2          3.34          3.59         1.94 o                         
  -8   2   2          5.87          8.96         1.28 o                         
  -7   2   2         57.05         53.27         2.17 o                         
  -6   2   2          2.72          2.00         0.76 o                         
  -5   2   2        244.15        252.12         2.64 o                         
  -4   2   2        580.79        568.73         4.96 o                         
  -3   2   2        698.57        672.21         6.91 o                         
  -2   2   2        480.00        450.07         5.62 o                         
  -1   2   2       6506.24       6395.47        63.40 o                         
   0   2   2       5264.66       5114.47        50.45 o                         
   1   2   2        199.19        179.12         2.27 o                         
   2   2   2        166.69        161.17         1.58 o                         
   3   2   2       1363.61       1460.04        13.38 o                         
   4   2   2          4.61          7.00         0.57 o                         
   5   2   2         12.71         10.44         0.71 o                         
   6   2   2         53.26         44.85         2.00 o                         
   7   2   2          0.92          0.80         0.96 o                         
  -8   3   2          0.46         -0.25         0.74 o                         
  -7   3   2         10.79         10.35         1.18 o                         
  -6   3   2          0.64          1.31         0.44 o                         
  -5   3   2          6.44          5.64         0.59 o                         
  -4   3   2        133.67        134.30         1.77 o                         
  -3   3   2          0.83          0.36         0.26 o                         
  -2   3   2          1.40          1.77         0.40 o                         
  -1   3   2       2154.49       2100.03        23.45 o                         
   0   3   2          0.15          0.52         0.19 o                         
   1   3   2        197.73        199.00         2.57 o                         
   2   3   2          4.02          2.31         0.21 o                         
   3   3   2         17.24         14.37         0.58 o                         
   4   3   2        115.26        105.09         2.21 o                         
   5   3   2        106.67        102.92         2.49 o                         
   6   3   2        117.00        105.96         3.21 o                         
   7   3   2         64.92         73.54         3.51 o                         
  -8   4   2          4.84          3.85         1.08 o                         
  -7   4   2         10.40          8.41         1.30 o                         
  -6   4   2         16.43         18.93         1.33 o                         
  -5   4   2         11.11         11.68         0.71 o                         
  -4   4   2        295.46        271.01         3.38 o                         
  -3   4   2         40.97         38.24         0.83 o                         
  -2   4   2        337.79        309.66         4.97 o                         
  -1   4   2         47.01         52.58         1.28 o                         
   0   4   2         23.90         20.33         0.70 o                         
   1   4   2        114.08        115.29         2.04 o                         
   2   4   2          0.62          0.41         0.31 o                         
   3   4   2         13.58         10.63         0.58 o                         
   4   4   2          5.10          4.21         0.70 o                         
   5   4   2         17.69         19.39         1.22 o                         
   6   4   2         42.42         40.00         2.68 o                         
   7   4   2          0.04         -1.01         1.19 o                         
  -8   5   2          1.18         -0.72         0.72 o                         
  -7   5   2         45.31         48.19         3.11 o                         
  -6   5   2         72.86         65.92         2.31 o                         
  -5   5   2          6.69          7.51         0.84 o                         
  -4   5   2         77.27         79.02         1.50 o                         
  -3   5   2          9.27          9.16         0.48 o                         
  -2   5   2         70.73         72.64         1.71 o                         
  -1   5   2        129.52        125.18         2.33 o                         
   0   5   2        102.47        106.94         2.06 o                         
   1   5   2         31.04         31.53         1.23 o                         
   2   5   2         20.28         20.20         0.92 o                         
   3   5   2        193.07        189.69         4.99 o                         
   4   5   2        142.67        136.50         3.27 o                         
   5   5   2          5.49          5.10         0.91 o                         
   6   5   2          8.37          9.30         1.70 o                         
  -8   6   2          0.73          0.37         0.90 o                         
  -7   6   2         40.04         43.63         2.13 o                         
  -6   6   2        104.64        103.77         3.03 o                         
  -5   6   2         78.69         79.43         2.48 o                         
  -4   6   2         15.01         13.33         0.83 o                         
  -3   6   2         69.02         69.65         1.38 o                         
  -2   6   2         48.73         51.19         1.53 o                         
  -1   6   2         41.38         41.89         1.21 o                         
   0   6   2         22.79         24.44         1.06 o                         
   1   6   2         37.55         36.76         1.85 o                         
   2   6   2        301.21        291.19         4.94 o                         
   3   6   2         19.03         21.43         1.78 o                         
   4   6   2          0.91          1.42         0.73 o                         
   5   6   2          2.42          4.13         1.27 o                         
  -8   7   2         17.74         19.73         1.74 o                         
  -7   7   2        109.52        118.74         3.53 o                         
  -6   7   2          0.91          1.23         0.79 o                         
  -5   7   2          2.26          1.74         0.76 o                         
  -4   7   2          6.64          6.93         0.85 o                         
  -3   7   2          7.24          7.69         0.79 o                         
  -2   7   2         20.51         20.15         0.82 o                         
  -1   7   2        396.46        381.60         4.60 o                         
   0   7   2          1.05          1.46         0.48 o                         
   1   7   2         29.16         33.80         2.09 o                         
   2   7   2        332.03        310.23         7.37 o                         
   3   7   2        169.16        160.54         4.98 o                         
   4   7   2          0.38         -0.11         1.01 o                         
   5   7   2         12.37         11.36         2.73 o                         
  -7   8   2          0.95          0.60         0.94 o                         
  -6   8   2         29.70         29.42         1.60 o                         
  -5   8   2          3.46          3.08         0.75 o                         
  -4   8   2         37.03         35.89         1.92 o                         
  -3   8   2         95.36        100.72         2.53 o                         
  -2   8   2         58.83         57.48         1.44 o                         
  -1   8   2         34.28         35.68         1.17 o                         
   0   8   2        266.04        249.47         5.13 o                         
   1   8   2         80.29         76.40         4.67 o                         
   2   8   2          0.01         -0.74         0.74 o                         
   3   8   2         72.39         78.51         3.60 o                         
   4   8   2          1.00         -0.29         1.08 o                         
  -7   9   2          3.10          2.05         0.93 o                         
  -6   9   2         23.37         23.62         3.23 o                         
  -5   9   2          2.09          3.04         0.81 o                         
  -4   9   2          5.27          6.33         1.28 o                         
  -3   9   2         41.83         38.84         1.95 o                         
  -2   9   2         24.05         21.20         1.29 o                         
  -1   9   2         47.26         46.35         2.05 o                         
   0   9   2         47.58         44.11         2.57 o                         
   1   9   2         51.09         50.35         2.80 o                         
   2   9   2          1.65          0.90         1.02 o                         
   3   9   2          3.07          2.15         1.47 o                         
  -6  10   2          9.32          4.97         1.04 o                         
  -5  10   2          9.22          7.90         1.13 o                         
  -4  10   2         61.59         66.55         2.69 o                         
  -3  10   2          5.03          5.10         0.92 o                         
  -2  10   2         40.59         39.87         2.06 o                         
  -1  10   2          5.12          4.53         1.36 o                         
   0  10   2          6.38          8.45         1.57 o                         
   1  10   2         42.00         39.54         2.79 o                         
  -4  11   2          2.69          2.22         0.88 o                         
  -3  11   2          1.55          1.02         0.83 o                         
  -2  11   2          0.01          1.11         0.77 o                         
  -1  11   2          2.41          2.22         2.41 o                         
   0 -11   3          2.16          1.40         1.98 o                         
   1 -11   3          7.45          5.39         1.42 o                         
   2 -11   3          2.76          3.48         1.90 o                         
   3 -11   3          7.57          7.67         1.04 o                         
   4 -11   3          1.33          0.94         0.78 o                         
  -2 -10   3        102.91        108.21         4.48 o                         
  -1 -10   3         13.81         19.21         2.44 o                         
   0 -10   3          4.32          2.31         1.08 o                         
   1 -10   3         21.61         21.24         1.98 o                         
   2 -10   3         17.11         24.63         2.02 o                         
   3 -10   3        100.60        101.21         2.62 o                         
   4 -10   3          3.48          3.72         1.00 o                         
   5 -10   3          9.13          7.70         1.22 o                         
   6 -10   3          0.81          0.62         1.05 o                         
  -3  -9   3         77.76         79.96         3.75 o                         
  -2  -9   3          9.07         10.71         1.69 o                         
  -1  -9   3         50.48         50.91         2.75 o                         
   0  -9   3          1.77          2.67         1.01 o                         
   1  -9   3         12.79         10.79         1.15 o                         
   2  -9   3         23.87         24.38         1.28 o                         
   3  -9   3        101.11        103.30         2.51 o                         
   4  -9   3         61.63         64.72         3.00 o                         
   5  -9   3          8.46         10.15         1.77 o                         
   6  -9   3         25.60         26.98         3.56 o                         
   7  -9   3         14.88         14.49         1.90 o                         
  -4  -8   3          1.33          1.67         1.17 o                         
  -3  -8   3        126.17        125.05         8.37 o                         
  -2  -8   3         30.02         30.41         2.22 o                         
  -1  -8   3         75.30         67.23         2.91 o                         
   0  -8   3         74.18         69.94         2.20 o                         
   1  -8   3         12.36         12.07         1.00 o                         
   2  -8   3        300.96        302.37         4.72 o                         
   3  -8   3        325.90        333.84         5.93 o                         
   4  -8   3         30.08         33.63         1.63 o                         
   5  -8   3         26.01         31.01         2.55 o                         
   6  -8   3         26.32         26.90         3.74 o                         
   7  -8   3          0.03         -0.79         0.79 o                         
  -5  -7   3         48.85         55.66         3.22 o                         
  -4  -7   3         79.96         70.05         4.74 o                         
  -3  -7   3          6.26          6.05         1.01 o                         
  -2  -7   3         51.13         43.68         1.97 o                         
  -1  -7   3         33.91         28.78         1.53 o                         
   0  -7   3        108.11        110.56         2.25 o                         
   1  -7   3          6.31          4.98         0.52 o                         
   2  -7   3         22.41         20.65         0.89 o                         
   3  -7   3          2.78          2.50         0.58 o                         
   4  -7   3          1.90          2.43         0.78 o                         
   5  -7   3         46.46         49.93         1.91 o                         
   6  -7   3          0.14          0.67         0.88 o                         
   7  -7   3          0.31         -0.58         0.75 o                         
   8  -7   3          1.84         -0.37         1.10 o                         
  -6  -6   3          1.87         -0.18         1.19 o                         
  -5  -6   3         19.01         20.11         2.11 o                         
  -4  -6   3        130.15        120.59         4.26 o                         
  -3  -6   3          4.06          3.49         0.86 o                         
  -2  -6   3          0.63          0.96         0.85 o                         
  -1  -6   3        155.69        153.84         1.94 o                         
   0  -6   3        133.42        123.56         1.53 o                         
   1  -6   3        591.51        586.01         4.93 o                         
   2  -6   3          4.69          4.42         0.40 o                         
   3  -6   3         43.10         43.30         1.02 o                         
   4  -6   3         22.22         20.39         1.09 o                         
   5  -6   3         16.25         17.00         1.58 o                         
   6  -6   3          6.41          6.00         1.00 o                         
   7  -6   3          4.04          4.29         1.04 o                         
   8  -6   3         18.80         18.63         2.05 o                         
  -6  -5   3         56.32         53.22         3.07 o                         
  -5  -5   3          8.09          8.23         1.46 o                         
  -4  -5   3        330.39        320.05         6.23 o                         
  -3  -5   3          1.17          1.05         0.56 o                         
  -2  -5   3         34.81         32.28         0.82 o                         
  -1  -5   3          9.44         13.12         0.48 o                         
   0  -5   3        122.89        129.80         1.51 o                         
   1  -5   3         15.90         17.21         0.67 o                         
   2  -5   3         81.00         83.05         1.13 o                         
   3  -5   3          3.33          5.98         0.39 o                         
   4  -5   3         15.86         16.13         0.74 o                         
   5  -5   3         36.75         36.89         0.95 o                         
   6  -5   3          0.57          0.29         0.62 o                         
   7  -5   3          0.45          0.48         0.77 o                         
   8  -5   3         66.63         68.25         4.89 o                         
  -7  -4   3         29.42         32.85         3.20 o                         
  -6  -4   3        221.87        238.91         6.61 o                         
  -5  -4   3          0.40         -0.01         0.66 o                         
  -4  -4   3        158.46        153.35         3.00 o                         
  -3  -4   3        700.35        683.57         6.80 o                         
  -2  -4   3        233.32        213.66         2.18 o                         
  -1  -4   3        329.80        360.42         3.21 o                         
   0  -4   3       1324.31       1405.30        10.85 o                         
   1  -4   3         25.08         16.88         0.49 o                         
   2  -4   3         19.32         16.16         0.47 o                         
   3  -4   3         16.83         23.63         0.92 o                         
   4  -4   3         28.15         26.50         0.62 o                         
   5  -4   3         48.25         46.33         1.02 o                         
   6  -4   3          4.27          3.95         0.81 o                         
   7  -4   3          0.21         -0.14         0.76 o                         
   8  -4   3          8.21          9.02         1.66 o                         
  -7  -3   3         28.87         33.10         2.54 o                         
  -6  -3   3         19.28         20.10         1.93 o                         
  -5  -3   3          5.95          6.00         0.79 o                         
  -4  -3   3        553.01        548.85         5.29 o                         
  -3  -3   3         59.89         67.65         1.05 o                         
  -2  -3   3         76.81         77.38         1.08 o                         
  -1  -3   3        230.59        235.23         2.21 o                         
   0  -3   3          3.65          3.47         0.31 o                         
   1  -3   3          3.75          3.82         0.40 o                         
   2  -3   3        279.16        293.77         2.55 o                         
   3  -3   3        196.85        210.74         2.14 o                         
   4  -3   3        137.29        139.26         1.48 o                         
   5  -3   3         16.71         16.33         0.67 o                         
   6  -3   3        198.49        197.72         3.59 o                         
   7  -3   3         44.72         53.16         2.24 o                         
   8  -3   3          1.67          0.87         1.29 o                         
  -8  -2   3         16.84         16.44         2.06 o                         
  -7  -2   3         28.35         29.44         2.26 o                         
  -6  -2   3          0.01          0.33         0.70 o                         
  -5  -2   3        109.57        113.14         1.92 o                         
  -4  -2   3          1.53          2.00         0.38 o                         
  -3  -2   3        495.17        506.30         4.32 o                         
  -2  -2   3        927.56        974.20         8.20 o                         
  -1  -2   3          1.66          3.36         0.22 o                         
   0  -2   3        498.68        503.58         3.65 o                         
   1  -2   3         32.21         33.54         0.48 o                         
   2  -2   3        673.25        683.05         5.35 o                         
   3  -2   3       1175.20       1217.45         8.84 o                         
   4  -2   3         38.38         42.17         0.74 o                         
   5  -2   3         20.47         18.39         0.96 o                         
   6  -2   3        135.32        136.18         3.55 o                         
   7  -2   3          0.11          1.07         1.07 o                         
   8  -2   3          3.85          1.94         1.51 o                         
  -8  -1   3          3.33          1.82         1.80 o                         
  -7  -1   3          3.13          3.06         1.29 o                         
  -6  -1   3         19.48         20.31         1.16 o                         
  -5  -1   3        255.85        249.22         3.14 o                         
  -4  -1   3         39.56         38.75         0.76 o                         
  -3  -1   3        403.63        445.84         4.01 o                         
  -2  -1   3         13.29         15.22         0.39 o                         
  -1  -1   3        116.80        128.09         1.25 o                         
   0  -1   3        157.64        168.03         1.84 o                         
   1  -1   3        250.73        262.15         2.44 o                         
   2  -1   3         13.51         25.62         0.62 o                         
   3  -1   3        190.82        189.89         1.77 o                         
   4  -1   3         19.17         17.03         0.42 o                         
   5  -1   3        246.78        243.79         2.69 o                         
   6  -1   3          3.88          5.16         0.92 o                         
   7  -1   3          1.28          0.29         0.81 o                         
   8  -1   3         13.60         14.52         2.59 o                         
  -8   0   3         11.19         14.81         1.85 o                         
  -7   0   3          0.25          0.19         0.74 o                         
  -6   0   3          0.16          0.28         0.59 o                         
  -5   0   3        325.11        325.94         5.67 o                         
  -4   0   3        371.39        364.54         3.28 o                         
  -3   0   3         16.79         20.03         0.46 o                         
  -2   0   3         72.85         73.30         1.11 o                         
  -1   0   3       2709.22       2618.81        29.01 o                         
   0   0   3          0.30          0.32         0.16 o                         
   1   0   3       1489.93       1524.09        12.78 o                         
   2   0   3         14.43         13.31         0.34 o                         
   3   0   3         38.40         39.29         0.69 o                         
   4   0   3        148.66        144.28         1.89 o                         
   5   0   3          2.22          1.86         0.45 o                         
   6   0   3          7.22          4.60         0.71 o                         
   7   0   3         12.85         12.14         1.98 o                         
   8   0   3          6.67          6.90         1.52 o                         
  -8   1   3          3.41          0.44         0.83 o                         
  -7   1   3         41.33         37.67         1.92 o                         
  -6   1   3         49.05         41.56         1.85 o                         
  -5   1   3          3.50          3.80         0.42 o                         
  -4   1   3        197.22        198.01         1.94 o                         
  -3   1   3        114.08        106.58         1.48 o                         
  -2   1   3          2.05          2.36         0.33 o                         
  -1   1   3         41.68         35.06         0.82 o                         
   0   1   3        412.38        427.02         7.52 o                         
   1   1   3         62.65         57.89         0.88 o                         
   2   1   3          0.11          0.42         0.18 o                         
   3   1   3        299.48        316.30         2.88 o                         
   4   1   3        123.68        113.73         1.54 o                         
   5   1   3          9.83          9.30         0.68 o                         
   6   1   3         24.90         26.29         1.52 o                         
   7   1   3         34.55         35.76         3.16 o                         
   8   1   3          5.26          5.13         1.55 o                         
  -8   2   3         21.67         23.32         3.89 o                         
  -7   2   3          4.02          1.56         0.81 o                         
  -6   2   3         70.77         67.68         2.32 o                         
  -5   2   3          3.21          2.44         0.52 o                         
  -4   2   3        413.30        399.14         4.25 o                         
  -3   2   3        441.96        420.63         4.22 o                         
  -2   2   3        183.27        212.41         3.12 o                         
  -1   2   3         81.60         76.72         1.40 o                         
   0   2   3       1700.59       1777.18        17.75 o                         
   1   2   3         21.68         31.58         0.75 o                         
   2   2   3          0.02          0.27         0.21 o                         
   3   2   3        131.59        142.72         1.71 o                         
   4   2   3          3.81          5.15         0.42 o                         
   5   2   3         24.15         22.83         1.36 o                         
   6   2   3          0.74          0.83         0.89 o                         
   7   2   3          0.92          1.07         1.11 o                         
  -8   3   3         13.67         10.29         1.33 o                         
  -7   3   3          0.82          0.55         0.77 o                         
  -6   3   3         10.26          9.03         1.52 o                         
  -5   3   3          1.13          0.47         0.43 o                         
  -4   3   3          1.97          1.87         0.59 o                         
  -3   3   3        129.26        137.24         1.68 o                         
  -2   3   3          0.00         -0.18         0.40 o                         
  -1   3   3        208.29        221.39         2.86 o                         
   0   3   3        462.57        452.51         5.14 o                         
   1   3   3         71.00         65.59         1.85 o                         
   2   3   3        578.66        578.37         7.24 o                         
   3   3   3         66.38         58.66         1.09 o                         
   4   3   3        133.32        128.16         2.65 o                         
   5   3   3          1.10          0.79         0.59 o                         
   6   3   3         28.57         28.56         4.82 o                         
   7   3   3         18.84         21.79         2.23 o                         
  -8   4   3          0.01          0.27         0.77 o                         
  -7   4   3          5.83          8.77         1.24 o                         
  -6   4   3         83.19         83.11         2.63 o                         
  -5   4   3        292.88        297.29         4.55 o                         
  -4   4   3         33.75         33.47         0.92 o                         
  -3   4   3          0.03          0.25         0.46 o                         
  -2   4   3       2709.57       2698.33        30.31 o                         
  -1   4   3        153.09        152.25         2.30 o                         
   0   4   3         37.81         30.94         0.74 o                         
   1   4   3        331.57        308.74         3.82 o                         
   2   4   3        503.36        519.90         5.92 o                         
   3   4   3         12.02         13.33         1.11 o                         
   4   4   3         23.89         22.26         1.18 o                         
   5   4   3          1.42          0.26         0.62 o                         
   6   4   3         29.57         27.74         2.34 o                         
  -8   5   3          9.80         13.08         1.46 o                         
  -7   5   3         11.62          9.67         1.21 o                         
  -6   5   3          0.47         -0.39         0.72 o                         
  -5   5   3         17.88         18.74         1.72 o                         
  -4   5   3         36.90         36.02         1.18 o                         
  -3   5   3         13.41         14.80         1.06 o                         
  -2   5   3         60.85         63.43         1.65 o                         
  -1   5   3         95.95         90.86         1.98 o                         
   0   5   3         92.07         82.50         1.66 o                         
   1   5   3         10.82         13.67         0.77 o                         
   2   5   3         17.08         16.29         0.76 o                         
   3   5   3        214.98        201.51         4.32 o                         
   4   5   3          0.56          0.62         0.67 o                         
   5   5   3         57.32         54.79         3.00 o                         
   6   5   3         85.30         90.45         4.46 o                         
  -8   6   3          0.14         -0.30         0.90 o                         
  -7   6   3         19.31         15.82         1.51 o                         
  -6   6   3          3.81          5.52         1.18 o                         
  -5   6   3          0.18         -0.34         0.61 o                         
  -4   6   3          6.22          5.92         0.64 o                         
  -3   6   3        153.65        153.07         3.00 o                         
  -2   6   3        150.49        144.54         2.84 o                         
  -1   6   3         58.41         51.26         1.38 o                         
   0   6   3         27.14         25.85         1.13 o                         
   1   6   3        181.52        174.57         4.65 o                         
   2   6   3          4.88          6.41         0.69 o                         
   3   6   3         28.10         27.15         1.65 o                         
   4   6   3         90.23         82.36         2.87 o                         
   5   6   3         20.29         17.86         2.13 o                         
  -8   7   3         13.53         10.35         1.44 o                         
  -7   7   3          0.87          2.55         0.94 o                         
  -6   7   3         11.76         13.15         1.36 o                         
  -5   7   3          3.38          3.51         0.88 o                         
  -4   7   3         30.87         35.80         1.74 o                         
  -3   7   3          0.21          0.21         0.36 o                         
  -2   7   3        275.36        268.30         4.45 o                         
  -1   7   3          5.08          6.87         0.79 o                         
   0   7   3         12.08         10.32         1.08 o                         
   1   7   3        189.57        193.74         5.61 o                         
   2   7   3          1.36          1.09         0.81 o                         
   3   7   3         11.92          9.74         2.88 o                         
   4   7   3         48.09         48.76         2.89 o                         
  -7   8   3          1.42          1.07         0.97 o                         
  -6   8   3          0.00          1.69         0.74 o                         
  -5   8   3         71.51         74.74         2.36 o                         
  -4   8   3        200.94        200.11         3.96 o                         
  -3   8   3          6.03          5.43         0.82 o                         
  -2   8   3         72.25         66.87         1.81 o                         
  -1   8   3         16.73         19.44         1.38 o                         
   0   8   3         48.07         46.55         2.01 o                         
   1   8   3          9.99          8.55         1.35 o                         
   2   8   3          4.73          5.11         1.29 o                         
   3   8   3         13.91         15.32         1.98 o                         
  -6   9   3         33.44         32.74         1.84 o                         
  -5   9   3          2.86          1.11         0.79 o                         
  -4   9   3         27.33         22.65         1.46 o                         
  -3   9   3          9.11          8.65         1.20 o                         
  -2   9   3         16.12         14.60         1.19 o                         
  -1   9   3         34.53         29.24         1.80 o                         
   0   9   3         49.56         48.91         2.77 o                         
   1   9   3         93.92         99.81         4.04 o                         
   2   9   3        137.91        145.22         5.13 o                         
  -5  10   3          3.08          1.63         0.84 o                         
  -4  10   3          0.40          0.32         0.73 o                         
  -3  10   3          3.52          3.16         0.83 o                         
  -2  10   3         77.33         80.48         3.96 o                         
  -1  10   3         38.36         37.76         2.16 o                         
   0  10   3         17.71         17.92         2.41 o                         
   1  10   3         54.75         67.67         3.58 o                         
  -2  11   3          0.11          0.54         1.37 o                         
   0 -11   4          8.00          6.76         2.44 o                         
   1 -11   4         10.88          7.26         2.30 o                         
   2 -11   4         16.40         17.54         2.95 o                         
   3 -11   4          1.97          4.31         3.56 o                         
   4 -11   4          0.16         -0.99         1.17 o                         
  -2 -10   4         19.16         17.53         2.11 o                         
  -1 -10   4         10.87         11.62         1.77 o                         
   0 -10   4         13.37         17.94         1.88 o                         
   1 -10   4         74.63         84.32         5.14 o                         
   2 -10   4        115.38        118.81         2.86 o                         
   3 -10   4          2.43          2.82         0.76 o                         
   4 -10   4          0.06         -0.27         1.05 o                         
   5 -10   4          1.30          2.30         2.08 o                         
   6 -10   4         10.63          7.55         2.73 o                         
  -3  -9   4          0.55         -0.34         1.12 o                         
  -2  -9   4          4.76          4.06         1.30 o                         
  -1  -9   4          6.55          7.48         1.38 o                         
   0  -9   4         20.34         21.04         4.64 o                         
   1  -9   4         15.62         14.71         1.26 o                         
   2  -9   4          1.13          1.08         0.60 o                         
   3  -9   4         12.76         12.78         1.02 o                         
   4  -9   4          3.15          2.79         0.88 o                         
   5  -9   4          0.06         -0.79         1.58 o                         
   6  -9   4          5.36          8.41         2.52 o                         
  -4  -8   4         36.54         34.35         2.66 o                         
  -3  -8   4         85.02         87.38         6.25 o                         
  -2  -8   4          7.09          2.88         1.10 o                         
  -1  -8   4        159.23        166.18         5.17 o                         
   0  -8   4        437.17        436.51         7.27 o                         
   1  -8   4          0.79          0.78         0.66 o                         
   2  -8   4        139.76        142.78         4.03 o                         
   3  -8   4         28.82         31.72         1.32 o                         
   4  -8   4         27.82         30.06         1.53 o                         
   5  -8   4          0.21         -0.75         0.75 o                         
   6  -8   4          1.43          2.47         1.07 o                         
   7  -8   4          1.19          1.19         1.32 o                         
  -5  -7   4         47.48         43.53         2.95 o                         
  -4  -7   4          0.00         -0.32         1.02 o                         
  -3  -7   4         26.81         23.92         1.97 o                         
  -2  -7   4        101.52        103.49         3.05 o                         
  -1  -7   4          6.63          7.44         0.79 o                         
   0  -7   4        134.17        126.09         2.47 o                         
   1  -7   4          4.78          3.52         0.63 o                         
   2  -7   4        128.21        124.54         2.42 o                         
   3  -7   4         10.63         13.60         0.89 o                         
   4  -7   4         29.71         32.44         1.24 o                         
   5  -7   4        138.90        127.34         3.01 o                         
   6  -7   4         37.72         38.20         1.86 o                         
   7  -7   4          5.74          7.66         1.24 o                         
  -5  -6   4         30.42         28.88         5.10 o                         
  -4  -6   4          7.39          7.98         1.45 o                         
  -3  -6   4         43.71         44.79         2.42 o                         
  -2  -6   4        919.99        882.98        10.93 o                         
  -1  -6   4          8.91         11.55         0.84 o                         
   0  -6   4          6.97          6.40         0.57 o                         
   1  -6   4        345.17        347.29         3.81 o                         
   2  -6   4        161.87        155.67         2.12 o                         
   3  -6   4         98.44        100.75         1.81 o                         
   4  -6   4         89.38         94.88         1.81 o                         
   5  -6   4         78.55         79.50         3.45 o                         
   6  -6   4          2.20          2.43         0.95 o                         
   7  -6   4          6.58          7.30         1.52 o                         
   8  -6   4          6.14          8.41         2.80 o                         
  -6  -5   4          2.64          3.02         1.27 o                         
  -5  -5   4         20.08         19.28         1.97 o                         
  -4  -5   4        424.47        422.30         6.24 o                         
  -3  -5   4          0.06          3.38         0.86 o                         
  -2  -5   4        139.85        131.41         1.97 o                         
  -1  -5   4         91.05        104.51         1.59 o                         
   0  -5   4         53.48         54.56         0.92 o                         
   1  -5   4          0.02          0.73         0.33 o                         
   2  -5   4          7.22          7.02         0.39 o                         
   3  -5   4        129.18        135.50         1.87 o                         
   4  -5   4         83.83         84.58         1.60 o                         
   5  -5   4          2.20          1.75         1.00 o                         
   6  -5   4         19.85         19.53         1.38 o                         
   7  -5   4          0.08          0.11         0.76 o                         
   8  -5   4          9.21         13.51         1.81 o                         
  -7  -4   4         39.72         40.38         2.87 o                         
  -6  -4   4          0.84         -0.88         1.98 o                         
  -5  -4   4         54.59         54.24         4.18 o                         
  -4  -4   4        116.23        120.05         2.22 o                         
  -3  -4   4        158.26        151.13         2.97 o                         
  -2  -4   4          1.11          1.41         0.31 o                         
  -1  -4   4         14.60         28.21         0.99 o                         
   0  -4   4        204.07        194.97         2.55 o                         
   1  -4   4        714.51        729.08         5.60 o                         
   2  -4   4        648.00        673.55         5.44 o                         
   3  -4   4          5.96          4.73         0.32 o                         
   4  -4   4        115.10        103.18         1.79 o                         
   5  -4   4          4.93          4.89         0.76 o                         
   6  -4   4         16.75         17.41         1.34 o                         
   7  -4   4          0.28          0.39         0.82 o                         
   8  -4   4          0.54         -0.03         1.33 o                         
  -7  -3   4          0.11          0.12         1.09 o                         
  -6  -3   4          6.18          6.97         1.45 o                         
  -5  -3   4         12.75         13.82         1.00 o                         
  -4  -3   4         94.71         92.15         1.59 o                         
  -3  -3   4        197.76        204.08         2.37 o                         
  -2  -3   4        142.69        161.40         1.74 o                         
  -1  -3   4         93.06         95.18         1.15 o                         
   0  -3   4         57.96         64.20         0.84 o                         
   1  -3   4        802.11        821.26         9.93 o                         
   2  -3   4         69.86         80.24         0.94 o                         
   3  -3   4          1.85          2.67         0.30 o                         
   4  -3   4         25.77         25.95         0.61 o                         
   5  -3   4         23.14         21.46         1.14 o                         
   6  -3   4          0.10          0.83         0.70 o                         
   7  -3   4         21.59         20.28         1.53 o                         
   8  -3   4          2.99          2.48         1.03 o                         
  -7  -2   4          2.34          2.41         2.77 o                         
  -6  -2   4          3.15          2.85         0.88 o                         
  -5  -2   4        848.83        849.58         9.49 o                         
  -4  -2   4        428.80        429.62         4.81 o                         
  -3  -2   4         86.84         74.36         1.08 o                         
  -2  -2   4        196.97        203.24         2.92 o                         
  -1  -2   4       4097.38       4303.15        31.73 o                         
   0  -2   4       1229.69       1262.20         8.55 o                         
   1  -2   4        147.74        171.85         1.62 o                         
   2  -2   4         34.07         43.13         0.58 o                         
   3  -2   4         41.63         36.68         0.68 o                         
   4  -2   4          9.82         11.69         0.45 o                         
   5  -2   4        154.70        145.24         2.69 o                         
   6  -2   4         26.37         24.72         1.48 o                         
   7  -2   4          0.01          0.33         0.80 o                         
   8  -2   4          0.06          0.44         1.19 o                         
  -8  -1   4          0.76         -0.72         1.02 o                         
  -7  -1   4          7.11          7.01         1.42 o                         
  -6  -1   4         14.86         16.06         1.37 o                         
  -5  -1   4        113.74        109.06         1.95 o                         
  -4  -1   4          4.27          4.41         0.53 o                         
  -3  -1   4         58.67         67.97         0.98 o                         
  -2  -1   4        582.24        652.23         6.50 o                         
  -1  -1   4         11.08         14.53         0.45 o                         
   0  -1   4        103.79        102.79         1.60 o                         
   1  -1   4         29.71         35.75         0.49 o                         
   2  -1   4        765.84        807.54         8.08 o                         
   3  -1   4        321.76        326.63         3.40 o                         
   4  -1   4        143.20        141.48         1.93 o                         
   5  -1   4        692.66        663.37         8.39 o                         
   6  -1   4        103.99        101.60         2.86 o                         
   7  -1   4         57.19         60.64         2.98 o                         
   8  -1   4         22.48         22.18         2.22 o                         
  -8   0   4          3.30          4.36         1.29 o                         
  -7   0   4         13.17         16.12         2.00 o                         
  -6   0   4         67.55         74.43         2.52 o                         
  -5   0   4         30.13         26.63         0.86 o                         
  -4   0   4        129.16        121.35         1.56 o                         
  -3   0   4         92.56         97.95         1.55 o                         
  -2   0   4        373.67        353.20         3.49 o                         
  -1   0   4         60.74         58.50         1.14 o                         
   0   0   4         25.42         29.64         0.68 o                         
   1   0   4        997.71       1036.68        11.90 o                         
   2   0   4          1.81          1.68         0.38 o                         
   3   0   4        164.42        156.00         1.90 o                         
   4   0   4         98.95        102.57         1.59 o                         
   5   0   4        247.00        259.29         4.81 o                         
   6   0   4         18.54         18.69         1.72 o                         
   7   0   4          4.16          2.65         1.17 o                         
   8   0   4          1.70          1.51         2.48 o                         
  -8   1   4          2.37          0.49         0.90 o                         
  -7   1   4          2.36          0.60         0.80 o                         
  -6   1   4         39.99         41.70         2.37 o                         
  -5   1   4          0.10          1.54         0.74 o                         
  -4   1   4         24.45         25.24         0.80 o                         
  -3   1   4         98.98         98.83         1.43 o                         
  -2   1   4          4.48          3.29         0.36 o                         
  -1   1   4        404.53        417.91         6.17 o                         
   0   1   4       1953.06       1997.22        22.11 o                         
   1   1   4        197.70        202.11         2.52 o                         
   2   1   4         90.07         99.68         1.53 o                         
   3   1   4        226.65        222.58         2.16 o                         
   4   1   4        215.97        212.73         2.63 o                         
   5   1   4          9.59          9.05         0.93 o                         
   6   1   4          9.44         10.88         1.49 o                         
   7   1   4         14.37         16.79         1.95 o                         
  -8   2   4         24.03         21.51         2.55 o                         
  -7   2   4         29.94         29.55         1.79 o                         
  -6   2   4         55.46         55.48         2.13 o                         
  -5   2   4          4.50          5.34         0.74 o                         
  -4   2   4          0.83          0.13         0.30 o                         
  -3   2   4         10.78         12.33         0.50 o                         
  -2   2   4        279.59        279.04         4.19 o                         
  -1   2   4         53.59         56.80         1.25 o                         
   0   2   4        127.08        163.83         2.21 o                         
   1   2   4          0.19          0.43         0.21 o                         
   2   2   4        459.50        460.23         5.29 o                         
   3   2   4         18.96         20.39         0.57 o                         
   4   2   4          5.92          5.40         0.62 o                         
   5   2   4          1.02          2.10         1.04 o                         
   6   2   4          7.92          7.61         1.40 o                         
   7   2   4          0.27          0.84         1.11 o                         
  -8   3   4         29.64         28.22         1.99 o                         
  -7   3   4          6.31          7.31         2.06 o                         
  -6   3   4          0.65         -0.64         0.64 o                         
  -5   3   4         79.61         75.08         2.38 o                         
  -4   3   4          7.53          8.61         0.58 o                         
  -3   3   4          1.35          0.60         0.42 o                         
  -2   3   4        960.79        978.46        10.45 o                         
  -1   3   4       3174.40       3213.50        35.83 o                         
   0   3   4          0.52          1.55         0.71 o                         
   1   3   4         20.57         21.78         0.86 o                         
   2   3   4        320.42        345.29         4.79 o                         
   3   3   4        104.93        104.94         1.96 o                         
   4   3   4         43.66         44.15         1.77 o                         
   5   3   4          1.82          1.72         0.91 o                         
   6   3   4         31.94         34.67         4.03 o                         
   7   3   4         15.57         16.21         3.23 o                         
  -8   4   4          1.41          0.81         0.94 o                         
  -7   4   4          1.92          3.02         0.92 o                         
  -6   4   4          1.00          1.72         0.76 o                         
  -5   4   4        210.45        206.64         5.29 o                         
  -4   4   4        206.14        208.03         3.24 o                         
  -3   4   4        320.58        309.19         4.66 o                         
  -2   4   4        759.15        712.90         8.95 o                         
  -1   4   4        667.58        643.41         7.27 o                         
   0   4   4         81.79         76.09         1.40 o                         
   1   4   4        141.58        142.16         2.53 o                         
   2   4   4        638.75        640.33        12.81 o                         
   3   4   4          7.98          8.59         1.32 o                         
   4   4   4         22.72         22.57         1.84 o                         
   5   4   4          0.00         -0.21         0.79 o                         
   6   4   4         21.21         21.77         6.25 o                         
  -8   5   4          3.82          1.31         0.92 o                         
  -7   5   4          1.44          2.32         0.90 o                         
  -6   5   4          3.82          3.75         0.90 o                         
  -5   5   4         10.24          7.35         1.01 o                         
  -4   5   4          0.00         -0.19         0.39 o                         
  -3   5   4         66.82         61.76         2.00 o                         
  -2   5   4          3.72          3.25         0.67 o                         
  -1   5   4        106.00        106.90         2.00 o                         
   0   5   4        121.07        121.18         1.80 o                         
   1   5   4         69.81         68.55         1.61 o                         
   2   5   4        203.95        191.23         4.07 o                         
   3   5   4          4.48          3.78         0.82 o                         
   4   5   4         10.38         10.95         1.55 o                         
   5   5   4        252.92        270.28         7.39 o                         
  -8   6   4          0.43          0.84         0.92 o                         
  -7   6   4          5.96          5.43         1.09 o                         
  -6   6   4         37.15         39.36         3.68 o                         
  -5   6   4          9.17         10.32         1.23 o                         
  -4   6   4         95.72        100.81         2.57 o                         
  -3   6   4         70.36         66.97         2.57 o                         
  -2   6   4        121.16        122.36         2.65 o                         
  -1   6   4         21.95         21.95         1.01 o                         
   0   6   4        313.63        305.86         4.73 o                         
   1   6   4         11.47          8.97         1.02 o                         
   2   6   4        117.99        122.53         3.75 o                         
   3   6   4         17.08         15.26         1.35 o                         
   4   6   4          3.49          2.81         1.19 o                         
   5   6   4          2.63          0.08         1.11 o                         
  -7   7   4          0.06          0.82         0.91 o                         
  -6   7   4          1.66          1.96         0.88 o                         
  -5   7   4         14.14         13.03         1.32 o                         
  -4   7   4         65.31         67.60         2.47 o                         
  -3   7   4         59.43         61.25         1.98 o                         
  -2   7   4          6.14          6.24         0.85 o                         
  -1   7   4         27.81         23.33         1.12 o                         
   0   7   4        141.44        144.12         3.54 o                         
   1   7   4         49.13         48.67         2.46 o                         
   2   7   4         13.76         14.45         4.10 o                         
   3   7   4         41.64         39.22         2.54 o                         
   4   7   4         35.69         30.84         3.59 o                         
  -7   8   4         27.00         26.66         1.97 o                         
  -6   8   4         31.69         30.37         2.03 o                         
  -5   8   4          0.95         -0.10         0.79 o                         
  -4   8   4          0.22          0.28         0.61 o                         
  -3   8   4         47.30         49.85         1.89 o                         
  -2   8   4         48.71         51.91         1.66 o                         
  -1   8   4          0.02          0.11         0.55 o                         
   0   8   4          0.03          0.01         0.74 o                         
   1   8   4          0.02          1.40         0.89 o                         
   2   8   4          0.59          0.61         0.88 o                         
   3   8   4          3.21          2.86         1.29 o                         
  -6   9   4          9.65          6.51         1.09 o                         
  -5   9   4         24.45         21.94         1.55 o                         
  -4   9   4         10.33          9.07         1.13 o                         
  -3   9   4         20.84         23.39         1.49 o                         
  -2   9   4         25.54         25.14         1.86 o                         
  -1   9   4        119.89        123.39         3.58 o                         
   0   9   4         15.92         14.06         3.59 o                         
   1   9   4          0.99          0.91         0.99 o                         
   2   9   4        100.01         99.22         5.32 o                         
  -5  10   4          3.10          5.49         1.15 o                         
  -4  10   4          0.02         -0.67         0.67 o                         
  -3  10   4         13.46         18.58         1.85 o                         
  -2  10   4         24.25         27.34         2.45 o                         
  -1  10   4          0.29         -0.05         0.77 o                         
   0  10   4          8.29          7.19         1.57 o                         
   1 -11   5          8.70         15.96         3.09 o                         
   2 -11   5          1.12         -1.22         1.80 o                         
   3 -11   5          0.14          2.26         1.58 o                         
  -1 -10   5         73.48         80.37         5.68 o                         
   0 -10   5         56.86         65.41         4.82 o                         
   1 -10   5         28.57         35.65         3.67 o                         
   2 -10   5          0.02          1.36         1.14 o                         
   3 -10   5         48.30         50.98         2.87 o                         
   4 -10   5         49.81         51.39         2.97 o                         
   5 -10   5          1.25          1.87         2.08 o                         
  -3  -9   5          4.80          4.65         1.46 o                         
  -2  -9   5          0.62         -0.11         1.04 o                         
  -1  -9   5         28.58         26.51         3.92 o                         
   0  -9   5          8.76          4.10         2.01 o                         
   1  -9   5          0.00         -0.72         1.73 o                         
   2  -9   5        175.07        166.00         5.50 o                         
   3  -9   5          4.24          5.91         1.39 o                         
   4  -9   5         53.01         57.72         2.91 o                         
   5  -9   5          1.81          2.80         2.08 o                         
   6  -9   5          1.24          0.36         2.08 o                         
  -4  -8   5        103.40        109.64         6.33 o                         
  -3  -8   5         74.92         82.67         3.67 o                         
  -2  -8   5         47.33         50.99         2.74 o                         
  -1  -8   5         12.52         16.18         1.83 o                         
   0  -8   5         38.02         35.03         1.67 o                         
   1  -8   5         77.58         82.69         2.48 o                         
   2  -8   5         16.00         21.54         2.16 o                         
   3  -8   5         21.39         20.65         1.79 o                         
   4  -8   5          3.02          3.72         1.12 o                         
   5  -8   5          4.07          6.69         2.23 o                         
   6  -8   5          3.64          3.42         2.19 o                         
   7  -8   5          3.32          3.82         3.38 o                         
  -4  -7   5         27.66         29.26         4.96 o                         
  -3  -7   5         55.57         63.45         4.42 o                         
  -2  -7   5         78.97         76.10         2.60 o                         
  -1  -7   5         66.31         54.08         1.49 o                         
   0  -7   5         69.77         79.53         1.75 o                         
   1  -7   5         28.10         29.95         1.27 o                         
   2  -7   5        843.35        875.94         8.49 o                         
   3  -7   5         88.89         90.69         2.03 o                         
   4  -7   5         27.04         28.32         3.02 o                         
   5  -7   5         15.02         15.10         2.80 o                         
   6  -7   5         23.89         21.45         2.18 o                         
   7  -7   5          6.68          3.88         2.48 o                         
  -5  -6   5          0.87          2.31         1.24 o                         
  -4  -6   5         48.51         48.69         2.75 o                         
  -3  -6   5         92.41         93.88         2.93 o                         
  -2  -6   5         63.82         59.45         1.59 o                         
  -1  -6   5         42.90         42.24         1.24 o                         
   0  -6   5        488.73        484.55         6.73 o                         
   1  -6   5        112.64        114.43         1.95 o                         
   2  -6   5        323.57        322.52         3.60 o                         
   3  -6   5         40.86         42.56         1.18 o                         
   4  -6   5          8.98          9.93         0.94 o                         
   5  -6   5         63.24         57.96         2.25 o                         
   6  -6   5         11.66         10.76         3.49 o                         
   7  -6   5          0.46         -0.35         1.12 o                         
  -6  -5   5          6.55          8.53         1.78 o                         
  -5  -5   5         12.07          9.34         1.87 o                         
  -4  -5   5         96.90         92.48         2.96 o                         
  -3  -5   5         92.75         85.56         1.85 o                         
  -2  -5   5         16.58         17.48         0.75 o                         
  -1  -5   5         92.51         92.09         1.56 o                         
   0  -5   5        131.43        128.59         1.70 o                         
   1  -5   5        300.62        312.87         3.40 o                         
   2  -5   5          0.24         -0.13         0.23 o                         
   3  -5   5         39.97         38.50         1.15 o                         
   4  -5   5         30.30         29.20         1.32 o                         
   5  -5   5         63.58         66.78         2.20 o                         
   6  -5   5          8.43          9.59         1.57 o                         
   7  -5   5          0.35          0.16         1.08 o                         
   8  -5   5         22.21         24.86         2.49 o                         
  -6  -4   5          0.67          0.74         1.08 o                         
  -5  -4   5         37.85         35.66         2.36 o                         
  -4  -4   5         42.02         45.00         1.36 o                         
  -3  -4   5         16.68         13.23         0.80 o                         
  -2  -4   5         83.48         87.09         1.95 o                         
  -1  -4   5        418.67        413.22         3.66 o                         
   0  -4   5        391.83        388.24         3.46 o                         
   1  -4   5          3.31          1.04         0.20 o                         
   2  -4   5          3.35          3.34         0.28 o                         
   3  -4   5        231.12        242.86         2.47 o                         
   4  -4   5         91.41         84.18         1.94 o                         
   5  -4   5         34.03         33.64         1.56 o                         
   6  -4   5         10.22          9.37         1.09 o                         
   7  -4   5          0.68          1.14         1.24 o                         
   8  -4   5          0.62          1.41         1.35 o                         
  -7  -3   5          3.57          2.91         1.32 o                         
  -6  -3   5         25.91         25.46         2.18 o                         
  -5  -3   5          0.36         -0.30         0.95 o                         
  -4  -3   5        220.13        217.83         4.32 o                         
  -3  -3   5          9.27         11.49         0.61 o                         
  -2  -3   5         14.21         19.36         0.75 o                         
  -1  -3   5        323.70        364.22         3.17 o                         
   0  -3   5        117.00        129.78         1.24 o                         
   1  -3   5         21.59         16.61         0.44 o                         
   2  -3   5         48.34         54.39         0.70 o                         
   3  -3   5        238.13        240.39         2.23 o                         
   4  -3   5         60.65         55.10         1.34 o                         
   5  -3   5         27.01         24.69         1.54 o                         
   6  -3   5          8.35          7.39         1.06 o                         
   7  -3   5         36.40         39.43         2.00 o                         
   8  -3   5          1.61          1.47         1.37 o                         
  -7  -2   5          7.87         10.39         2.80 o                         
  -6  -2   5          5.51          5.08         1.24 o                         
  -5  -2   5        188.20        189.87         3.25 o                         
  -4  -2   5        351.41        331.94         5.25 o                         
  -3  -2   5        217.75        216.50         2.20 o                         
  -2  -2   5         42.31         45.24         0.71 o                         
  -1  -2   5        857.86        858.27         9.71 o                         
   0  -2   5         13.88          8.81         0.42 o                         
   1  -2   5         96.79         91.63         1.24 o                         
   2  -2   5          5.92          3.56         0.24 o                         
   3  -2   5          0.01          0.65         0.32 o                         
   4  -2   5         61.42         60.49         1.37 o                         
   5  -2   5         19.08         18.87         1.02 o                         
   6  -2   5         44.01         40.06         1.84 o                         
   7  -2   5          0.49          1.03         0.82 o                         
   8  -2   5          1.81          2.08         2.01 o                         
  -7  -1   5          8.11         10.81         1.63 o                         
  -6  -1   5          1.79          2.34         0.71 o                         
  -5  -1   5         45.68         42.47         1.45 o                         
  -4  -1   5          1.88          1.77         0.41 o                         
  -3  -1   5          2.24          2.12         0.39 o                         
  -2  -1   5         49.31         54.38         1.20 o                         
  -1  -1   5        138.41        138.88         1.77 o                         
   0  -1   5         77.83         73.13         1.21 o                         
   1  -1   5         53.43         49.34         0.75 o                         
   2  -1   5        442.20        452.53         4.82 o                         
   3  -1   5         26.73         26.07         1.14 o                         
   4  -1   5        157.39        149.29         2.30 o                         
   5  -1   5        110.20        109.40         2.31 o                         
   6  -1   5         15.55         19.49         1.60 o                         
   7  -1   5          9.71          9.56         1.57 o                         
  -8   0   5          0.15         -0.06         1.01 o                         
  -7   0   5          7.14          8.08         1.24 o                         
  -6   0   5        169.31        166.95         4.05 o                         
  -5   0   5         22.15         18.55         0.99 o                         
  -4   0   5         20.24         19.61         0.77 o                         
  -3   0   5        330.97        330.13         3.50 o                         
  -2   0   5        740.33        733.72         6.84 o                         
  -1   0   5          3.54          1.91         0.33 o                         
   0   0   5         37.00         25.61         0.66 o                         
   1   0   5          1.87          0.68         0.23 o                         
   2   0   5        950.18        945.72         8.60 o                         
   3   0   5        265.82        268.03         3.25 o                         
   4   0   5        293.97        275.48         4.08 o                         
   5   0   5          5.01          4.84         1.11 o                         
   6   0   5         28.66         27.09         3.27 o                         
   7   0   5          2.22          1.44         1.17 o                         
  -8   1   5          2.63          1.75         1.00 o                         
  -7   1   5          1.27          0.73         0.82 o                         
  -6   1   5         40.58         43.85         2.04 o                         
  -5   1   5          6.84          7.96         0.77 o                         
  -4   1   5          5.11          5.30         0.53 o                         
  -3   1   5         19.18         18.96         0.53 o                         
  -2   1   5         70.71         75.63         1.53 o                         
  -1   1   5         70.36         74.65         1.48 o                         
   0   1   5         78.32         64.03         1.29 o                         
   1   1   5         18.46         23.78         0.79 o                         
   2   1   5        274.89        285.71         3.49 o                         
   3   1   5        331.69        336.24         3.53 o                         
   4   1   5        174.74        177.69         3.70 o                         
   5   1   5          1.68          2.54         1.04 o                         
   6   1   5         23.09         22.64         6.69 o                         
   7   1   5         40.85         49.44         2.96 o                         
  -8   2   5          0.96          0.42         0.94 o                         
  -7   2   5         20.69         17.39         1.56 o                         
  -6   2   5         28.08         29.34         1.73 o                         
  -5   2   5         90.03         87.29         2.28 o                         
  -4   2   5        113.16        117.43         2.05 o                         
  -3   2   5         23.31         21.78         0.48 o                         
  -2   2   5        127.06        107.88         1.99 o                         
  -1   2   5         41.57         30.74         0.98 o                         
   0   2   5        341.26        344.45         4.65 o                         
   1   2   5        346.42        357.93         3.90 o                         
   2   2   5         36.07         34.02         1.05 o                         
   3   2   5         14.39         14.59         0.71 o                         
   4   2   5         13.50         12.75         2.44 o                         
   5   2   5          1.88         -0.55         0.74 o                         
   6   2   5         14.17         13.37         1.79 o                         
   7   2   5          6.60          5.72         1.62 o                         
  -8   3   5          4.91          4.37         1.19 o                         
  -7   3   5          0.49          0.32         0.77 o                         
  -6   3   5          5.34          3.40         1.81 o                         
  -5   3   5          0.35         -0.13         0.57 o                         
  -4   3   5         88.93         97.17         1.80 o                         
  -3   3   5          6.73          7.06         0.71 o                         
  -2   3   5        131.68        141.84         2.26 o                         
  -1   3   5        218.76        219.89         3.35 o                         
   0   3   5          0.17          0.73         0.33 o                         
   1   3   5        128.65        131.40         2.38 o                         
   2   3   5        335.13        345.30         4.89 o                         
   3   3   5         55.25         53.93         1.41 o                         
   4   3   5         29.53         28.02         1.96 o                         
   5   3   5         92.63        100.21         3.90 o                         
   6   3   5         71.87         77.09         3.67 o                         
  -8   4   5         12.69         15.24         2.56 o                         
  -7   4   5          0.14         -0.87         1.03 o                         
  -6   4   5         13.17         15.14         1.41 o                         
  -5   4   5         47.39         55.10         3.69 o                         
  -4   4   5          0.08         -0.16         0.34 o                         
  -3   4   5         33.06         28.57         1.24 o                         
  -2   4   5         10.19         10.60         0.88 o                         
  -1   4   5        215.72        222.38         3.40 o                         
   0   4   5        146.40        138.27         2.08 o                         
   1   4   5         36.80         36.69         1.27 o                         
   2   4   5         67.81         72.34         2.17 o                         
   3   4   5         26.50         24.59         1.02 o                         
   4   4   5         94.38         90.45         3.56 o                         
   5   4   5          2.51          1.14         1.51 o                         
   6   4   5         17.37         20.36         2.23 o                         
  -8   5   5          0.65          0.63         0.93 o                         
  -7   5   5          7.09          8.79         1.36 o                         
  -6   5   5         39.34         36.06         1.95 o                         
  -5   5   5          0.38          0.73         0.68 o                         
  -4   5   5          0.20          0.68         0.35 o                         
  -3   5   5        116.48        114.16         2.57 o                         
  -2   5   5         98.75         95.58         2.21 o                         
  -1   5   5        146.75        134.11         2.02 o                         
   0   5   5        454.14        448.92         5.15 o                         
   1   5   5         77.65         78.71         2.33 o                         
   2   5   5          0.59         -0.37         0.63 o                         
   3   5   5         40.15         44.03         2.48 o                         
   4   5   5         46.74         51.14         4.21 o                         
   5   5   5         18.34         18.05         2.14 o                         
  -7   6   5         10.79         11.34         1.42 o                         
  -6   6   5         33.59         31.61         1.91 o                         
  -5   6   5          6.34          7.37         1.11 o                         
  -4   6   5          7.48          8.28         1.14 o                         
  -3   6   5        382.62        366.42         6.57 o                         
  -2   6   5        476.30        490.29         6.67 o                         
  -1   6   5         36.27         34.03         1.14 o                         
   0   6   5          0.66          0.32         0.40 o                         
   1   6   5        249.65        254.73         5.13 o                         
   2   6   5         17.15         16.74         1.34 o                         
   3   6   5          0.57          1.44         0.89 o                         
   4   6   5         31.26         33.01         4.92 o                         
  -7   7   5          0.02         -0.78         0.83 o                         
  -6   7   5          0.27          0.06         0.83 o                         
  -5   7   5          1.72          1.83         0.83 o                         
  -4   7   5          7.28          7.69         1.11 o                         
  -3   7   5         11.29         12.13         1.10 o                         
  -2   7   5         59.77         60.49         1.96 o                         
  -1   7   5         11.36         10.44         0.87 o                         
   0   7   5          1.22          2.20         0.75 o                         
   1   7   5          1.77          1.56         0.84 o                         
   2   7   5         36.28         31.04         2.45 o                         
   3   7   5         83.77         87.85         3.94 o                         
  -6   8   5          0.48          0.03         0.90 o                         
  -5   8   5         15.98         14.74         1.30 o                         
  -4   8   5         55.24         57.11         2.13 o                         
  -3   8   5         16.32         13.21         1.20 o                         
  -2   8   5          4.68          5.54         0.78 o                         
  -1   8   5         19.30         17.52         1.47 o                         
   0   8   5          0.12         -0.03         0.79 o                         
   1   8   5         25.71         31.21         2.33 o                         
   2   8   5          2.09          1.28         1.14 o                         
  -5   9   5         12.31         14.86         1.40 o                         
  -4   9   5          0.00         -0.12         0.73 o                         
  -3   9   5          0.67          0.40         0.61 o                         
  -2   9   5          4.63          6.85         1.13 o                         
  -1   9   5          0.05         -0.60         0.60 o                         
   0   9   5          0.09          0.01         0.93 o                         
   1   9   5         60.77         74.69         4.64 o                         
  -3  10   5          0.00         -0.56         0.78 o                         
  -2  10   5         14.48         12.44         1.68 o                         
  -1  10   5          9.49         13.71         2.29 o                         
   0 -10   6         22.65         27.53         3.59 o                         
   1 -10   6         45.09         49.02         4.24 o                         
   2 -10   6         26.42         29.24         2.33 o                         
   3 -10   6         14.92         15.78         1.91 o                         
   4 -10   6         19.40         24.15         3.31 o                         
  -2  -9   6          9.17          7.76         2.59 o                         
  -1  -9   6          1.79          1.44         1.94 o                         
   0  -9   6          3.70          5.03         2.08 o                         
   1  -9   6          2.11          2.01         1.69 o                         
   2  -9   6        105.88        112.73         4.07 o                         
   3  -9   6          4.10          4.27         1.35 o                         
   4  -9   6          3.71          3.45         2.01 o                         
   5  -9   6          7.64          7.98         2.52 o                         
  -3  -8   6         61.01         64.48         5.10 o                         
  -2  -8   6        120.74        111.71         6.33 o                         
  -1  -8   6         12.04         13.27         3.31 o                         
   0  -8   6         62.24         62.24         3.52 o                         
   1  -8   6        235.69        240.57         6.43 o                         
   2  -8   6          7.13          8.97         1.55 o                         
   3  -8   6          0.02         -0.67         0.91 o                         
   4  -8   6         61.58         69.87         4.74 o                         
   5  -8   6         24.25         14.02         2.80 o                         
   6  -8   6          5.90          6.11         1.65 o                         
  -4  -7   6          6.28         10.64         2.59 o                         
  -3  -7   6          0.46          4.38         2.01 o                         
  -2  -7   6          5.53          5.77         1.34 o                         
  -1  -7   6          1.11          0.56         0.65 o                         
   0  -7   6          0.42          0.85         0.63 o                         
   1  -7   6          0.01         -0.02         1.04 o                         
   2  -7   6          1.32          0.19         0.73 o                         
   3  -7   6          3.12          2.02         0.84 o                         
   4  -7   6         13.11         13.23         2.44 o                         
   5  -7   6         17.06         15.75         1.93 o                         
   6  -7   6         21.80         23.79         2.34 o                         
   7  -7   6          0.35         -1.12         1.12 o                         
  -5  -6   6         82.08         92.93         4.09 o                         
  -4  -6   6        124.56        121.48         7.58 o                         
  -3  -6   6         75.20         72.14         2.60 o                         
  -2  -6   6          2.28          3.18         0.58 o                         
  -1  -6   6        174.88        176.94         2.82 o                         
   0  -6   6        180.03        183.08         3.90 o                         
   1  -6   6        242.89        237.30         5.88 o                         
   2  -6   6          1.30          0.59         0.70 o                         
   3  -6   6         68.33         69.84         2.73 o                         
   4  -6   6          0.57          1.29         1.51 o                         
   5  -6   6         86.12         74.14         3.52 o                         
   6  -6   6          0.00         -0.42         1.00 o                         
   7  -6   6         12.82         13.35         4.56 o                         
  -6  -5   6          9.61          8.77         2.59 o                         
  -5  -5   6         23.74         22.99         2.18 o                         
  -4  -5   6          3.53          5.76         2.77 o                         
  -3  -5   6         70.47         65.12         1.93 o                         
  -2  -5   6         18.93         23.33         1.16 o                         
  -1  -5   6         12.88         11.32         0.74 o                         
   0  -5   6         99.24         96.17         1.76 o                         
   1  -5   6        274.95        265.94         4.63 o                         
   2  -5   6         54.61         52.46         2.37 o                         
   3  -5   6        187.54        186.71         4.63 o                         
   4  -5   6        225.42        200.36         5.59 o                         
   5  -5   6         62.73         55.47         2.90 o                         
   6  -5   6          8.33         10.41         1.70 o                         
   7  -5   6         11.63         11.93         2.66 o                         
  -6  -4   6          1.26          0.06         1.14 o                         
  -5  -4   6        177.41        171.21         7.98 o                         
  -4  -4   6         69.05         68.82         2.06 o                         
  -3  -4   6         73.13         65.84         1.87 o                         
  -2  -4   6        184.45        192.29         2.88 o                         
  -1  -4   6         67.12         68.67         1.14 o                         
   0  -4   6         60.81         62.98         0.92 o                         
   1  -4   6        435.93        431.18         4.22 o                         
   2  -4   6         52.00         53.68         1.12 o                         
   3  -4   6         65.35         63.45         1.28 o                         
   4  -4   6         33.74         26.69         1.05 o                         
   5  -4   6         34.60         34.84         2.34 o                         
   6  -4   6          5.56          5.45         1.37 o                         
   7  -4   6         12.32         10.19         1.80 o                         
  -6  -3   6         62.93         71.12         3.42 o                         
  -5  -3   6         66.03         64.67         2.05 o                         
  -4  -3   6         17.35         16.66         1.08 o                         
  -3  -3   6         15.78         17.03         1.20 o                         
  -2  -3   6          2.03          4.89         0.39 o                         
  -1  -3   6         30.43         27.61         0.97 o                         
   0  -3   6        234.14        225.23         2.89 o                         
   1  -3   6          3.25          3.73         0.38 o                         
   2  -3   6        105.24        109.36         2.75 o                         
   3  -3   6        207.07        191.55         3.09 o                         
   4  -3   6         16.49         19.29         1.24 o                         
   5  -3   6         59.60         55.29         2.82 o                         
   6  -3   6          0.30         -0.89         0.89 o                         
   7  -3   6          9.14         12.93         1.87 o                         
  -7  -2   6          0.49         -0.95         0.95 o                         
  -6  -2   6         18.64         21.85         1.64 o                         
  -5  -2   6         13.01         15.40         1.01 o                         
  -4  -2   6         26.81         23.07         1.20 o                         
  -3  -2   6         17.96         18.29         1.02 o                         
  -2  -2   6         15.22         13.13         0.79 o                         
  -1  -2   6        111.90        109.91         1.52 o                         
   0  -2   6         50.76         44.34         1.04 o                         
   1  -2   6        552.34        544.85         6.90 o                         
   2  -2   6        201.30        204.65         2.61 o                         
   3  -2   6         57.55         51.54         1.25 o                         
   4  -2   6          0.10          0.00         0.47 o                         
   5  -2   6          5.31          5.42         1.24 o                         
   6  -2   6          3.15          2.53         1.44 o                         
   7  -2   6          7.12          5.93         2.66 o                         
  -7  -1   6          4.64          3.92         1.29 o                         
  -6  -1   6         56.91         59.71         2.51 o                         
  -5  -1   6        121.59        120.30         2.51 o                         
  -4  -1   6         49.26         46.46         1.49 o                         
  -3  -1   6         52.32         51.89         1.34 o                         
  -2  -1   6        393.91        424.51         4.33 o                         
  -1  -1   6         87.69         84.89         1.21 o                         
   0  -1   6         11.57         10.47         0.72 o                         
   1  -1   6          1.34          0.84         0.21 o                         
   2  -1   6         81.39         74.41         1.34 o                         
   3  -1   6         20.87         21.51         0.76 o                         
   4  -1   6          5.13          4.38         0.75 o                         
   5  -1   6         48.75         44.90         2.89 o                         
   6  -1   6         59.88         67.55         3.31 o                         
   7  -1   6         21.57         24.15         3.52 o                         
  -7   0   6          8.53          8.22         1.85 o                         
  -6   0   6        178.99        175.95         3.67 o                         
  -5   0   6        263.51        262.15         4.50 o                         
  -4   0   6         53.23         52.11         1.54 o                         
  -3   0   6        254.15        263.37         2.97 o                         
  -2   0   6        816.70        816.27         7.63 o                         
  -1   0   6        275.62        272.72         4.21 o                         
   0   0   6        326.56        316.00         3.69 o                         
   1   0   6        157.62        175.42         2.66 o                         
   2   0   6         20.78         27.45         0.47 o                         
   3   0   6         26.32         29.85         1.17 o                         
   4   0   6         74.89         76.61         2.30 o                         
   5   0   6         36.91         38.52         1.77 o                         
   6   0   6          0.10         -0.74         0.86 o                         
   7   0   6         15.23         12.36         2.95 o                         
  -7   1   6          4.71          3.49         1.03 o                         
  -6   1   6          7.65          5.91         0.91 o                         
  -5   1   6         17.37         16.97         1.17 o                         
  -4   1   6         20.86         22.58         1.60 o                         
  -3   1   6         26.93         25.19         0.87 o                         
  -2   1   6        143.16        147.31         2.51 o                         
  -1   1   6         45.36         46.83         1.22 o                         
   0   1   6        391.71        387.89         8.73 o                         
   1   1   6        280.46        283.74         4.00 o                         
   2   1   6        141.49        139.30         2.07 o                         
   3   1   6        116.24        117.39         2.43 o                         
   4   1   6        258.17        259.98         6.27 o                         
   5   1   6        276.19        268.92        10.24 o                         
   6   1   6        122.21        128.23         4.56 o                         
   7   1   6          4.00          5.54         2.37 o                         
  -7   2   6          6.78         12.55         1.46 o                         
  -6   2   6          8.82          9.36         1.07 o                         
  -5   2   6        184.53        183.87         3.60 o                         
  -4   2   6        109.83        113.96         2.06 o                         
  -3   2   6         12.73         10.83         0.87 o                         
  -2   2   6        256.90        246.89         3.71 o                         
  -1   2   6          7.37          6.36         0.61 o                         
   0   2   6         10.46         13.38         0.82 o                         
   1   2   6        225.54        221.66         3.03 o                         
   2   2   6         10.72          9.18         0.68 o                         
   3   2   6          9.84          9.82         0.78 o                         
   4   2   6        283.14        292.87         9.49 o                         
   5   2   6          5.02          6.91         2.88 o                         
   6   2   6         21.36         23.66         2.37 o                         
  -7   3   6         37.65         39.14         4.94 o                         
  -6   3   6         31.17         35.11         1.90 o                         
  -5   3   6          7.80          7.53         0.93 o                         
  -4   3   6          1.94          1.30         0.44 o                         
  -3   3   6          7.74          7.09         1.38 o                         
  -2   3   6         89.28         84.14         1.87 o                         
  -1   3   6         54.00         50.98         1.45 o                         
   0   3   6         44.48         42.93         1.16 o                         
   1   3   6         20.90         23.58         1.44 o                         
   2   3   6          1.94          1.47         0.43 o                         
   3   3   6        293.38        300.18         7.03 o                         
   4   3   6         51.08         53.99         4.24 o                         
   5   3   6          1.17          0.51         0.99 o                         
   6   3   6          0.39         -0.06         1.03 o                         
  -7   4   6         24.85         22.05         1.79 o                         
  -6   4   6         43.93         47.78         3.67 o                         
  -5   4   6         12.44         11.42         1.94 o                         
  -4   4   6          4.64          5.38         0.50 o                         
  -3   4   6         24.94         22.05         1.18 o                         
  -2   4   6         59.56         58.34         1.52 o                         
  -1   4   6          2.91          2.32         0.64 o                         
   0   4   6          4.53          5.06         0.52 o                         
   1   4   6        123.44        117.60         2.87 o                         
   2   4   6         93.03         97.61         4.54 o                         
   3   4   6         10.80         11.30         1.48 o                         
   4   4   6         23.00         21.43         1.97 o                         
   5   4   6          4.79          3.33         1.21 o                         
  -7   5   6          1.77          2.83         1.05 o                         
  -6   5   6         33.75         31.76         1.92 o                         
  -5   5   6         39.66         39.00         2.62 o                         
  -4   5   6         21.61         20.42         1.78 o                         
  -3   5   6         52.14         49.09         1.71 o                         
  -2   5   6        524.23        493.07         6.97 o                         
  -1   5   6         44.16         45.57         1.18 o                         
   0   5   6          1.37          0.74         0.37 o                         
   1   5   6        351.59        342.56         6.21 o                         
   2   5   6        194.30        200.22         4.53 o                         
   3   5   6          2.43          0.38         1.94 o                         
   4   5   6          5.38          5.58         1.35 o                         
   5   5   6          0.19          1.69         1.69 o                         
  -7   6   6         10.20         16.47         1.72 o                         
  -6   6   6         20.88         19.75         3.22 o                         
  -5   6   6         12.74         11.37         1.29 o                         
  -4   6   6         21.14         22.12         1.55 o                         
  -3   6   6         63.88         61.36         1.98 o                         
  -2   6   6        177.79        184.22         4.65 o                         
  -1   6   6        127.57        124.66         2.09 o                         
   0   6   6         79.74        110.00         4.91 o                         
   1   6   6          0.17          1.47         0.68 o                         
   2   6   6          4.02          2.81         1.04 o                         
   3   6   6          2.73          2.93         1.22 o                         
   4   6   6         20.77         22.35         2.26 o                         
  -6   7   6          0.03          1.13         0.98 o                         
  -5   7   6          0.87         -0.22         0.72 o                         
  -4   7   6          9.22          5.73         1.04 o                         
  -3   7   6          0.26          0.39         0.60 o                         
  -2   7   6         20.39         16.63         1.08 o                         
  -1   7   6         28.99         30.81         1.39 o                         
   0   7   6         26.57         26.07         1.60 o                         
   1   7   6          1.44          1.46         0.78 o                         
   2   7   6         33.18         38.23         6.86 o                         
   3   7   6          0.11         -0.68         0.94 o                         
  -6   8   6          0.02          0.36         1.51 o                         
  -5   8   6          3.92          2.99         1.07 o                         
  -4   8   6         43.37         45.58         2.00 o                         
  -3   8   6          8.40         11.97         1.20 o                         
  -2   8   6          0.92         -0.46         0.56 o                         
  -1   8   6          2.69          2.28         0.81 o                         
   0   8   6         12.93         14.63         1.83 o                         
   1   8   6          6.41          5.78         1.39 o                         
   2   8   6         13.33         12.65         2.73 o                         
  -4   9   6          0.21          0.89         0.80 o                         
  -3   9   6          3.77          4.79         0.89 o                         
  -2   9   6          8.06          8.72         1.11 o                         
  -1   9   6          1.73          2.01         0.90 o                         
   0   9   6         10.84         10.34         1.74 o                         
   1 -10   7         69.72         74.62         5.32 o                         
   2 -10   7         27.66         28.04         2.36 o                         
   3 -10   7          9.60         12.94         2.73 o                         
  -1  -9   7          0.03         -1.15         1.65 o                         
   0  -9   7          9.50          7.48         2.23 o                         
   1  -9   7          2.51          4.89         1.37 o                         
   2  -9   7         31.94         33.91         2.41 o                         
   3  -9   7          1.40          0.86         1.73 o                         
   4  -9   7         24.90         26.52         3.38 o                         
   5  -9   7         32.48         39.68         4.31 o                         
  -3  -8   7          6.54          5.75         2.37 o                         
  -2  -8   7         56.81         56.28         4.53 o                         
  -1  -8   7         61.82         69.62         3.30 o                         
   0  -8   7        136.94        143.42        11.57 o                         
   1  -8   7         32.17         30.26         2.21 o                         
   2  -8   7         18.43         21.10         2.16 o                         
   3  -8   7         14.98         12.87         2.52 o                         
   4  -8   7         16.96         18.83         2.95 o                         
   5  -8   7          1.58          2.80         1.94 o                         
   6  -8   7          0.78          0.59         1.32 o                         
  -4  -7   7          0.41         -1.08         1.65 o                         
  -3  -7   7          3.66          4.53         2.01 o                         
  -2  -7   7          7.77          6.05         1.36 o                         
  -1  -7   7         14.54         11.32         1.19 o                         
   0  -7   7         14.32         15.86         1.27 o                         
   1  -7   7         10.07         10.82         1.47 o                         
   2  -7   7         32.64         30.07         2.05 o                         
   3  -7   7         40.49         46.01         3.88 o                         
   4  -7   7         35.17         32.20         3.52 o                         
   5  -7   7          0.56         -0.91         0.91 o                         
   6  -7   7          7.31          8.41         1.75 o                         
  -4  -6   7        111.29        120.12         6.76 o                         
  -3  -6   7         67.84         69.94         4.74 o                         
  -2  -6   7          9.80          4.47         0.90 o                         
  -1  -6   7         85.21         92.13         3.22 o                         
   0  -6   7         51.56         49.91         2.82 o                         
   1  -6   7         21.33         17.35         1.54 o                         
   2  -6   7          9.77          9.13         1.26 o                         
   3  -6   7          0.17          0.43         1.37 o                         
   4  -6   7          3.87          2.84         1.80 o                         
   5  -6   7          3.64          1.73         1.69 o                         
   6  -6   7          3.77          2.60         1.42 o                         
  -5  -5   7         51.88         54.06         4.60 o                         
  -4  -5   7          8.14          8.41         2.30 o                         
  -3  -5   7          4.63          6.24         1.01 o                         
  -2  -5   7          4.09          3.13         0.83 o                         
  -1  -5   7        112.87        106.99         2.87 o                         
   0  -5   7         24.51         21.00         1.25 o                         
   1  -5   7        300.20        247.07        22.82 o                         
   2  -5   7        225.90        217.88         5.18 o                         
   3  -5   7         80.72         82.14        10.14 o                         
   4  -5   7         27.86         25.53         2.11 o                         
   5  -5   7         50.97         48.43         2.85 o                         
   6  -5   7          7.75          9.48         2.95 o                         
   7  -5   7          4.76          5.90         1.73 o                         
  -6  -4   7         28.35         24.15         3.59 o                         
  -5  -4   7         82.78         84.16         3.70 o                         
  -4  -4   7          0.06         -0.57         0.57 o                         
  -3  -4   7         63.04         68.57         2.39 o                         
  -2  -4   7        322.09        300.14         5.59 o                         
  -1  -4   7         81.14         72.42         2.74 o                         
   0  -4   7          2.46          2.12         0.76 o                         
   1  -4   7        286.14        288.70         4.99 o                         
   2  -4   7        138.94        141.40         4.53 o                         
   3  -4   7          7.90          6.72         0.96 o                         
   4  -4   7          1.60          2.24         1.08 o                         
   5  -4   7         26.17         23.80         2.11 o                         
   6  -4   7          1.14          0.46         1.15 o                         
   7  -4   7          0.23          0.61         1.22 o                         
  -6  -3   7          1.00          0.13         1.14 o                         
  -5  -3   7          0.00         -0.15         0.78 o                         
  -4  -3   7          6.91          6.44         0.88 o                         
  -3  -3   7          3.74          2.49         0.68 o                         
  -2  -3   7         23.09         20.96         1.40 o                         
  -1  -3   7         24.61         25.65         1.69 o                         
   0  -3   7        344.92        331.12         3.99 o                         
   1  -3   7          0.58          0.40         0.28 o                         
   2  -3   7         44.13         42.94         1.61 o                         
   3  -3   7         39.45         36.06         1.65 o                         
   4  -3   7         33.47         33.29         3.81 o                         
   5  -3   7         19.15         17.10         1.88 o                         
   6  -3   7         17.75         16.49         2.00 o                         
   7  -3   7         20.83         19.06         2.20 o                         
  -6  -2   7          8.98          9.97         1.14 o                         
  -5  -2   7          0.11         -0.45         0.61 o                         
  -4  -2   7        114.92        110.30         2.57 o                         
  -3  -2   7         49.48         48.84         1.36 o                         
  -2  -2   7        184.39        179.52         3.06 o                         
  -1  -2   7         73.26         63.98         1.35 o                         
   0  -2   7         63.24         61.63         1.44 o                         
   1  -2   7         19.64         18.14         0.64 o                         
   2  -2   7         10.30         12.07         0.72 o                         
   3  -2   7         33.11         25.88         2.55 o                         
   4  -2   7         10.34          9.40         1.47 o                         
   5  -2   7          0.01          0.11         0.97 o                         
   6  -2   7         12.55         12.08         2.34 o                         
   7  -2   7          1.71          3.13         2.66 o                         
  -7  -1   7          1.04          1.95         1.02 o                         
  -6  -1   7         19.42         21.16         1.84 o                         
  -5  -1   7         39.00         37.99         1.89 o                         
  -4  -1   7          5.88          6.30         0.91 o                         
  -3  -1   7          6.36          6.99         0.89 o                         
  -2  -1   7        256.05        253.01         3.27 o                         
  -1  -1   7         29.07         26.28         0.67 o                         
   0  -1   7          6.53          8.17         0.45 o                         
   1  -1   7        131.64        130.88         1.66 o                         
   2  -1   7          3.57          3.44         0.60 o                         
   3  -1   7         83.48         82.25         3.14 o                         
   4  -1   7        193.71        185.15         5.26 o                         
   5  -1   7          3.14          4.90         1.29 o                         
   6  -1   7         29.71         32.99         3.09 o                         
   7  -1   7          3.32          1.80         1.94 o                         
  -7   0   7          1.68          3.31         1.10 o                         
  -6   0   7          5.01          4.15         0.88 o                         
  -5   0   7        286.79        282.49         4.86 o                         
  -4   0   7        221.16        214.45         5.50 o                         
  -3   0   7          1.41          1.62         0.49 o                         
  -2   0   7          0.31          0.16         0.33 o                         
  -1   0   7        351.05        339.80         3.44 o                         
   0   0   7         49.25         51.44         1.04 o                         
   1   0   7         10.92         10.72         0.84 o                         
   2   0   7        120.16        109.42         2.21 o                         
   3   0   7          0.13          0.39         0.67 o                         
   4   0   7          0.46          0.14         0.86 o                         
   5   0   7         19.24         22.25         2.98 o                         
   6   0   7          2.62          2.88         1.87 o                         
  -7   1   7          0.65          2.23         1.01 o                         
  -6   1   7         17.38         14.28         1.25 o                         
  -5   1   7         12.09          9.84         1.02 o                         
  -4   1   7        206.97        197.22         3.66 o                         
  -3   1   7          0.90          1.28         0.51 o                         
  -2   1   7         19.16         21.58         0.96 o                         
  -1   1   7        327.71        318.69         4.55 o                         
   0   1   7          0.36          0.65         0.30 o                         
   1   1   7        148.06        145.54         2.65 o                         
   2   1   7        294.16        303.18         5.25 o                         
   3   1   7         20.55         20.08         0.87 o                         
   4   1   7         11.39         13.84         1.55 o                         
   5   1   7         41.09         50.32         4.38 o                         
   6   1   7          0.05         -0.14         1.65 o                         
  -7   2   7         87.07         92.79         3.29 o                         
  -6   2   7        166.01        163.88         3.63 o                         
  -5   2   7          0.16          0.14         0.61 o                         
  -4   2   7         16.67         18.85         1.20 o                         
  -3   2   7        345.08        333.46         4.48 o                         
  -2   2   7        140.42        143.93         3.18 o                         
  -1   2   7          0.13         -0.07         0.57 o                         
   0   2   7         10.66          7.17         0.93 o                         
   1   2   7         98.28         89.29         1.72 o                         
   2   2   7          3.41          3.10         0.68 o                         
   3   2   7         78.38         79.44         2.38 o                         
   4   2   7         55.16         53.10         2.64 o                         
   5   2   7         29.42         29.83         3.74 o                         
   6   2   7          0.42          1.65         1.80 o                         
  -7   3   7          2.52          2.64         1.17 o                         
  -6   3   7         52.05         50.38         2.38 o                         
  -5   3   7          4.82          5.20         0.88 o                         
  -4   3   7         32.61         30.82         1.36 o                         
  -3   3   7          0.22         -0.35         0.57 o                         
  -2   3   7        116.73        121.25         2.44 o                         
  -1   3   7         66.40         65.04         1.72 o                         
   0   3   7        150.00        155.62         2.88 o                         
   1   3   7         48.63         49.21         1.31 o                         
   2   3   7        143.65        143.89         3.34 o                         
   3   3   7         82.00         82.06         6.72 o                         
   4   3   7          6.09          6.26         1.30 o                         
   5   3   7         61.75         67.28         5.32 o                         
  -7   4   7          7.08          8.30         2.16 o                         
  -6   4   7          9.40         11.88         1.41 o                         
  -5   4   7          0.65          0.89         0.68 o                         
  -4   4   7         50.70         67.47         4.30 o                         
  -3   4   7        138.73        136.16         2.94 o                         
  -2   4   7         29.69         31.69         1.18 o                         
  -1   4   7          2.85          2.24         0.52 o                         
   0   4   7         47.93         41.70         1.18 o                         
   1   4   7          4.38          4.10         0.58 o                         
   2   4   7         19.30         15.32         4.42 o                         
   3   4   7         71.45         71.15         4.03 o                         
   4   4   7          6.63          3.80         1.40 o                         
   5   4   7          6.84          4.21         1.40 o                         
  -7   5   7          3.70          4.51         1.25 o                         
  -6   5   7          0.51         -0.10         1.11 o                         
  -5   5   7         11.29         12.55         1.19 o                         
  -4   5   7          0.72         -0.33         0.60 o                         
  -3   5   7          6.38          5.51         0.85 o                         
  -2   5   7         48.41         48.46         1.50 o                         
  -1   5   7         17.00         20.41         0.88 o                         
   0   5   7          8.03          6.71         0.64 o                         
   1   5   7         23.27         21.89         1.42 o                         
   2   5   7         39.77         47.78         2.59 o                         
   3   5   7         16.14         17.85         2.70 o                         
   4   5   7         21.32         19.39         2.16 o                         
  -6   6   7          0.09          0.40         0.90 o                         
  -5   6   7         34.23         37.74         2.06 o                         
  -4   6   7          3.72          5.04         0.94 o                         
  -3   6   7         29.23         22.37         1.38 o                         
  -2   6   7          0.00          0.04         0.46 o                         
  -1   6   7          4.06          2.96         0.53 o                         
   0   6   7          0.12          0.15         0.48 o                         
   1   6   7          0.06          0.14         0.63 o                         
   2   6   7          3.41          2.47         1.09 o                         
   3   6   7          0.32         -0.91         0.91 o                         
  -6   7   7          4.80          4.67         2.08 o                         
  -5   7   7          8.72          6.93         1.29 o                         
  -4   7   7         39.28         31.60         1.97 o                         
  -3   7   7        117.28        115.59         3.01 o                         
  -2   7   7          7.80          8.70         0.83 o                         
  -1   7   7         31.41         31.15         1.39 o                         
   0   7   7         64.94         64.66         2.54 o                         
   1   7   7         35.86         46.75         2.91 o                         
   2   7   7          8.95         11.98         1.86 o                         
  -4   8   7         29.59         31.54         1.99 o                         
  -3   8   7         69.80         75.89         2.26 o                         
  -2   8   7          3.04          2.03         0.85 o                         
  -1   8   7          2.71          2.89         0.88 o                         
   0   8   7         45.40         57.63         3.05 o                         
   1   8   7          1.52          0.00         1.51 o                         
   0  -9   8         31.40         37.99         2.61 o                         
   1  -9   8         26.85         30.95         2.41 o                         
   2  -9   8         18.20         24.58         3.09 o                         
   3  -9   8          0.25          1.94         1.80 o                         
   4  -9   8         19.26         17.47         3.16 o                         
  -2  -8   8         14.74         14.02         2.95 o                         
  -1  -8   8          4.13          3.42         1.36 o                         
   0  -8   8         95.34        104.51         3.98 o                         
   1  -8   8          5.06          6.11         1.42 o                         
   2  -8   8          6.46          6.04         2.01 o                         
   3  -8   8          3.40          3.02         2.01 o                         
   4  -8   8          4.40          3.59         2.01 o                         
   5  -8   8          1.39          0.25         1.27 o                         
  -3  -7   8         32.13         30.62         3.74 o                         
  -2  -7   8          6.20          5.46         2.23 o                         
  -1  -7   8          4.02          2.80         1.69 o                         
   0  -7   8         90.56         91.45         3.61 o                         
   1  -7   8         78.84         76.84         3.22 o                         
   2  -7   8          0.03          0.72         1.58 o                         
   3  -7   8         58.19         50.68         3.95 o                         
   4  -7   8         22.45         17.98         2.12 o                         
   5  -7   8          4.06          3.04         1.37 o                         
  -4  -6   8         48.37         49.89         4.53 o                         
  -3  -6   8         37.53         34.65         3.74 o                         
  -2  -6   8         86.45         87.35         2.84 o                         
  -1  -6   8        142.63        146.04         3.64 o                         
   0  -6   8         10.18          9.60         1.40 o                         
   1  -6   8        148.11        148.92         4.41 o                         
   2  -6   8         31.31         29.11         3.02 o                         
   4  -6   8          5.87          2.41         2.34 o                         
   5  -6   8          0.14         -0.65         1.07 o                         
   6  -6   8          0.06          1.82         1.38 o                         
  -5  -5   8          0.97          1.73         2.16 o                         
  -4  -5   8         10.86         16.39         2.88 o                         
  -3  -5   8         24.47         19.29         1.51 o                         
  -2  -5   8         81.46         73.87         2.52 o                         
  -1  -5   8         45.18         40.91         1.98 o                         
   0  -5   8         52.66         49.27         2.41 o                         
   1  -5   8          5.67          3.56         1.98 o                         
   2  -5   8         31.49         33.28         3.16 o                         
   3  -5   8          8.36          7.23         1.42 o                         
   4  -5   8          2.35          4.51         1.31 o                         
   5  -5   8         25.22         26.86         2.39 o                         
   6  -5   8          9.14         10.25         3.09 o                         
  -5  -4   8         44.64         50.17         4.38 o                         
  -4  -4   8         84.03         81.84         3.49 o                         
  -3  -4   8         42.80         48.23         3.10 o                         
  -2  -4   8         10.14         14.50         1.22 o                         
  -1  -4   8         40.50         44.89         1.80 o                         
   0  -4   8         12.82         14.15         1.05 o                         
   1  -4   8         32.37         34.24         1.57 o                         
   2  -4   8         18.51         18.72         1.80 o                         
   3  -4   8          2.94          2.17         1.33 o                         
   4  -4   8         67.37         57.59         4.60 o                         
   5  -4   8          0.31          0.45         1.07 o                         
   6  -4   8          0.89          0.90         1.29 o                         
  -6  -3   8         11.41         14.09         2.95 o                         
  -5  -3   8          1.34         -0.65         0.97 o                         
  -4  -3   8         37.25         33.59         1.88 o                         
  -3  -3   8         91.41         87.72         2.78 o                         
  -2  -3   8          0.01          0.12         0.59 o                         
  -1  -3   8         12.36         12.88         1.06 o                         
   0  -3   8        253.69        238.93         5.92 o                         
   1  -3   8        246.65        246.06         5.83 o                         
   2  -3   8        284.08        285.69         7.01 o                         
   3  -3   8         65.32         60.74         2.97 o                         
   4  -3   8        168.18        155.65         5.05 o                         
   5  -3   8         32.39         35.92         2.50 o                         
   6  -3   8          1.87          1.87         1.22 o                         
  -6  -2   8         60.55         62.38         2.74 o                         
  -5  -2   8        102.20        101.85         3.26 o                         
  -4  -2   8         40.89         43.47         2.03 o                         
  -3  -2   8         10.67         12.16         1.18 o                         
  -2  -2   8         29.61         28.64         1.27 o                         
  -1  -2   8         65.01         60.24         2.33 o                         
   0  -2   8        562.63        533.37         8.49 o                         
   1  -2   8          0.05          0.48         0.81 o                         
   2  -2   8          1.97          2.20         1.00 o                         
   3  -2   8         66.37         62.45         2.97 o                         
   4  -2   8          9.11          6.80         1.37 o                         
   5  -2   8          0.21          0.11         0.99 o                         
   6  -2   8          1.29          0.42         1.09 o                         
  -6  -1   8         43.16         41.61         2.46 o                         
  -5  -1   8         15.94         13.96         1.49 o                         
  -4  -1   8         21.02         20.66         1.57 o                         
  -3  -1   8         41.66         42.07         2.55 o                         
  -2  -1   8         32.71         29.91         1.52 o                         
  -1  -1   8        407.81        389.06         5.31 o                         
   0  -1   8        330.09        323.41         4.52 o                         
   1  -1   8         11.22         10.06         0.83 o                         
   2  -1   8         35.53         32.03         2.19 o                         
   3  -1   8        148.76        145.28         4.55 o                         
   4  -1   8          4.98          4.95         1.24 o                         
   5  -1   8          4.51          4.17         1.31 o                         
   6  -1   8         27.54         30.41         3.88 o                         
  -6   0   8          0.03          0.39         0.74 o                         
  -5   0   8          3.96          4.91         0.89 o                         
  -4   0   8         30.42         28.82         2.06 o                         
  -3   0   8         73.77         75.23         6.61 o                         
  -2   0   8        278.99        277.07         4.07 o                         
  -1   0   8         10.89          9.90         1.32 o                         
   0   0   8         26.71         27.92         1.64 o                         
   1   0   8        230.07        244.83         6.09 o                         
   2   0   8         59.22         57.54         2.43 o                         
   3   0   8          1.11          0.62         0.88 o                         
   4   0   8         24.23         24.09         2.19 o                         
   5   0   8          0.01          0.49         1.05 o                         
   6   0   8          0.07          0.50         1.87 o                         
  -6   1   8        162.90        166.23         3.74 o                         
  -5   1   8          5.36          5.23         0.89 o                         
  -4   1   8          1.37          0.67         0.76 o                         
  -3   1   8        153.33        151.92         3.39 o                         
  -2   1   8        485.19        483.92         6.58 o                         
  -1   1   8         69.70         65.57         2.12 o                         
   0   1   8         40.87         41.21         1.66 o                         
   1   1   8          3.76          3.42         1.29 o                         
   2   1   8         27.12         23.63         1.84 o                         
   3   1   8          7.12          9.45         1.43 o                         
   4   1   8         10.70          9.35         2.19 o                         
   5   1   8         26.35         32.42         3.95 o                         
  -6   2   8         78.24         85.18         2.60 o                         
  -5   2   8         50.71         55.02         2.87 o                         
  -4   2   8         86.37         87.51         3.00 o                         
  -3   2   8        310.62        308.29         7.19 o                         
  -2   2   8         26.29         29.00         1.43 o                         
  -1   2   8          3.33          2.52         0.45 o                         
   0   2   8          0.06         -0.53         0.53 o                         
   1   2   8          1.21          0.54         1.22 o                         
   2   2   8         10.49          9.60         1.36 o                         
   3   2   8         42.20         43.47         2.47 o                         
   4   2   8         72.99         73.39         5.25 o                         
   5   2   8         17.17         18.69         3.45 o                         
  -6   3   8          1.08          0.87         0.82 o                         
  -5   3   8          0.46         -0.43         0.66 o                         
  -4   3   8          1.61          1.38         0.77 o                         
  -3   3   8         44.28         45.65         2.02 o                         
  -2   3   8          9.98          7.85         1.64 o                         
  -1   3   8         11.98          9.75         0.71 o                         
   0   3   8        151.94        155.48         2.95 o                         
   1   3   8        185.59        172.47         3.81 o                         
   2   3   8         82.82         89.80         3.44 o                         
   3   3   8         95.38        105.17         6.25 o                         
   4   3   8        169.26        182.87         8.84 o                         
   5   3   8         19.78         25.52         3.81 o                         
  -6   4   8          2.27          2.70         0.92 o                         
  -5   4   8         51.47         55.77         2.09 o                         
  -4   4   8         44.94         51.73         1.88 o                         
  -3   4   8         17.54         16.97         1.19 o                         
  -2   4   8          7.04          7.16         1.00 o                         
  -1   4   8         21.67         17.67         0.93 o                         
   0   4   8         53.34         52.48         1.38 o                         
   1   4   8          2.03          1.71         0.74 o                         
   2   4   8         11.42         13.80         2.66 o                         
   3   4   8          7.36          7.91         2.44 o                         
   4   4   8         13.95         15.53         3.09 o                         
  -6   5   8          1.74          2.48         1.25 o                         
  -5   5   8          4.95          3.72         0.92 o                         
  -4   5   8          1.20          0.66         0.69 o                         
  -3   5   8          3.26          1.32         0.72 o                         
  -2   5   8          7.58          8.36         0.99 o                         
  -1   5   8         51.48         55.24         1.41 o                         
   0   5   8         29.57         29.30         1.25 o                         
   1   5   8         29.44         32.56         2.26 o                         
   2   5   8         44.65         46.90         2.71 o                         
   3   5   8          9.31          8.12         2.52 o                         
  -5   6   8          4.49          2.19         0.98 o                         
  -4   6   8          4.23          4.04         0.95 o                         
  -3   6   8          0.15          0.01         0.65 o                         
  -2   6   8          6.32          6.52         0.92 o                         
  -1   6   8          3.39          2.27         0.63 o                         
   0   6   8          0.00          0.82         0.61 o                         
   1   6   8          0.00         -0.10         0.89 o                         
   2   6   8          0.73         -0.28         1.15 o                         
  -4   7   8         12.81         14.87         1.62 o                         
  -3   7   8         80.66         87.25         2.42 o                         
  -2   7   8         37.80         31.94         1.37 o                         
  -1   7   8         12.41         11.98         1.16 o                         
   0   7   8         37.07         41.66         2.88 o                         
   1   7   8         49.53         54.68         3.77 o                         
  -2   8   8         26.23         27.04         1.77 o                         
  -1  -8   9         20.79         25.43         2.29 o                         
   0  -8   9         32.29         39.66         2.64 o                         
   1  -8   9         11.11         14.52         2.66 o                         
   2  -8   9         46.87         56.21         4.24 o                         
   3  -8   9          3.62          3.81         2.01 o                         
  -2  -7   9          2.31         -1.03         1.03 o                         
  -1  -7   9         43.22         43.29         2.67 o                         
   0  -7   9         11.05         13.01         1.70 o                         
   1  -7   9          3.91          2.16         1.73 o                         
   2  -7   9         35.50         42.34         3.81 o                         
   3  -7   9         43.54         41.48         3.95 o                         
   4  -7   9          8.39         12.16         1.96 o                         
  -3  -6   9         13.25         10.28         2.52 o                         
  -2  -6   9         65.52         65.55         3.70 o                         
  -1  -6   9         55.14         65.11         3.10 o                         
   0  -6   9         48.53         49.66         2.64 o                         
   1  -6   9         91.98         93.38         5.18 o                         
   2  -6   9          3.53          2.59         1.65 o                         
   3  -6   9          1.75          0.91         1.17 o                         
   4  -6   9          0.50          1.48         1.22 o                         
   5  -6   9          0.06          1.60         2.30 o                         
  -4  -5   9         21.87         19.77         3.23 o                         
  -3  -5   9          0.81         -0.44         1.01 o                         
  -2  -5   9          1.89         -0.86         0.86 o                         
  -1  -5   9          0.05          0.04         0.99 o                         
   0  -5   9         83.01         81.81         4.13 o                         
   1  -5   9          2.97          3.67         1.80 o                         
   2  -5   9         20.40         19.20         1.94 o                         
   3  -5   9         12.68         10.95         1.73 o                         
   4  -5   9          1.79          2.08         2.52 o                         
   5  -5   9         20.65         21.98         2.36 o                         
  -4  -4   9         36.09         41.17         2.64 o                         
  -3  -4   9          0.06         -0.74         0.76 o                         
  -2  -4   9         24.65         26.54         2.06 o                         
  -1  -4   9        106.68        106.76         3.73 o                         
   0  -4   9          2.45          2.11         0.97 o                         
   1  -4   9        129.81        108.65         3.96 o                         
   2  -4   9          9.20          5.62         1.39 o                         
   3  -4   9         24.63         21.39         2.11 o                         
   4  -4   9          5.47          4.39         1.45 o                         
   5  -4   9         12.12          8.51         1.69 o                         
  -5  -3   9          0.04         -0.67         1.22 o                         
  -4  -3   9          0.04          0.10         1.04 o                         
  -3  -3   9         23.08         19.78         1.50 o                         
  -2  -3   9         25.82         25.89         1.33 o                         
  -1  -3   9        132.09        122.04         3.48 o                         
   0  -3   9        210.35        193.97         5.41 o                         
   1  -3   9         82.16         85.36         3.45 o                         
   2  -3   9          0.83          0.86         1.02 o                         
   3  -3   9         92.70         95.53         7.30 o                         
   4  -3   9        148.93        140.58         4.93 o                         
   5  -3   9          0.34          0.66         1.58 o                         
   6  -3   9          7.47          7.44         1.75 o                         
  -5  -2   9         31.21         36.49         2.59 o                         
  -4  -2   9          2.01          3.19         0.99 o                         
  -3  -2   9        134.79        131.91         3.55 o                         
  -2  -2   9        170.71        167.36         3.88 o                         
  -1  -2   9         58.00         57.22         2.17 o                         
   0  -2   9         10.36          9.45         1.06 o                         
   1  -2   9        195.39        178.16         5.21 o                         
   2  -2   9        138.07        127.74         8.05 o                         
   3  -2   9         40.37         41.73         2.61 o                         
   4  -2   9          7.94          7.64         2.80 o                         
   5  -2   9          2.25          1.02         1.19 o                         
  -6  -1   9          0.05         -0.74         1.15 o                         
  -5  -1   9          5.82          7.18         2.05 o                         
  -4  -1   9          0.94         -0.03         0.82 o                         
  -3  -1   9         42.56         40.69         2.98 o                         
  -2  -1   9        136.86        130.52         4.14 o                         
  -1  -1   9         72.84         78.01         2.47 o                         
   0  -1   9          5.70          5.47         0.92 o                         
   1  -1   9         40.32         39.21         2.34 o                         
   2  -1   9        223.63        217.16         5.98 o                         
   3  -1   9         86.54         84.56         6.72 o                         
   4  -1   9          0.02         -0.69         0.91 o                         
   5  -1   9         12.02         13.40         1.89 o                         
  -6   0   9          7.16          8.50         1.45 o                         
  -5   0   9         11.01         12.80         1.51 o                         
  -4   0   9         45.07         46.87         2.67 o                         
  -3   0   9          3.79          3.86         1.17 o                         
  -2   0   9          1.17          1.01         0.91 o                         
  -1   0   9         64.72         66.92         1.59 o                         
   0   0   9         24.62         22.59         1.09 o                         
   1   0   9         65.50         67.96         3.85 o                         
   2   0   9          8.30         10.03         1.53 o                         
   3   0   9         12.98         15.82         2.01 o                         
   4   0   9          0.04          0.15         1.03 o                         
   5   0   9          0.21          1.73         1.87 o                         
  -6   1   9         15.98         11.98         1.57 o                         
  -5   1   9         42.10         35.43         2.16 o                         
  -4   1   9          2.53          1.58         2.16 o                         
  -3   1   9          1.81          0.97         1.01 o                         
  -2   1   9        115.34        117.04         3.90 o                         
  -1   1   9          0.21          0.12         0.97 o                         
   0   1   9         59.29         58.83         2.77 o                         
   1   1   9        199.60        195.50         5.48 o                         
   2   1   9         32.73         32.20         2.24 o                         
   3   1   9          5.67          8.23         1.48 o                         
   4   1   9         14.10         15.96         3.16 o                         
   5   1   9         23.40         26.67         3.95 o                         
  -6   2   9         28.47         36.04         2.28 o                         
  -5   2   9          1.67          4.93         1.34 o                         
  -4   2   9         10.31         10.09         1.35 o                         
  -3   2   9         15.43         16.76         1.72 o                         
  -2   2   9          7.84          9.77         1.43 o                         
  -1   2   9        101.76         93.21         2.68 o                         
   0   2   9         18.54         20.22         1.83 o                         
   1   2   9         46.44         50.71         2.71 o                         
   2   2   9          0.06         -0.51         0.81 o                         
   3   2   9         23.08         25.08         2.23 o                         
   4   2   9          5.15          6.25         2.37 o                         
  -6   3   9          0.49         -0.15         1.01 o                         
  -5   3   9          1.09          0.54         0.93 o                         
  -4   3   9         38.76         32.10         2.02 o                         
  -3   3   9         11.72         20.07         1.90 o                         
  -2   3   9          6.19          8.92         1.43 o                         
  -1   3   9         64.59         64.84         2.30 o                         
   0   3   9         31.62         33.87         3.16 o                         
   1   3   9         12.45         15.76         1.80 o                         
   2   3   9          9.55         12.34         1.66 o                         
   3   3   9          0.09         -1.15         1.44 o                         
   4   3   9         29.55         31.84         4.17 o                         
  -5   4   9          8.01          8.57         1.90 o                         
  -4   4   9         37.92         40.01         2.23 o                         
  -3   4   9         30.77         32.81         2.00 o                         
  -2   4   9          2.56          3.85         1.19 o                         
  -1   4   9         28.32         23.09         1.51 o                         
   0   4   9          3.47          2.98         1.22 o                         
   1   4   9          1.19          2.30         1.12 o                         
   2   4   9         24.95         22.00         3.38 o                         
   3   4   9         36.70         48.52         4.74 o                         
  -5   5   9          0.60          1.13         0.85 o                         
  -4   5   9          1.09          1.63         0.85 o                         
  -3   5   9         29.03         27.15         1.55 o                         
  -2   5   9         11.44         13.41         1.45 o                         
  -1   5   9         34.30         35.80         1.67 o                         
   0   5   9         45.87         47.30         2.91 o                         
   1   5   9         24.52         31.13         3.67 o                         
   2   5   9         43.69         41.84         4.31 o                         
  -4   6   9          5.35          6.25         1.09 o                         
  -3   6   9          9.17         15.01         1.37 o                         
  -2   6   9          1.99          1.41         0.68 o                         
  -1   6   9          7.24          8.86         1.09 o                         
   0   6   9          0.43          0.43         1.80 o                         
   1   6   9          0.08          0.72         1.87 o                         
  -2   7   9         31.32         37.22         1.69 o                         
  -1  -7  10         42.02         48.29         3.27 o                         
   0  -7  10         81.81         79.22         5.18 o                         
   1  -7  10         23.86         25.37         3.31 o                         
   2  -7  10          4.77          9.56         2.44 o                         
   3  -7  10          1.40         -0.01         1.24 o                         
  -2  -6  10         23.76         25.36         2.28 o                         
  -1  -6  10         15.34         14.33         1.83 o                         
   0  -6  10          3.93          7.62         2.23 o                         
   1  -6  10          0.65          1.44         1.65 o                         
   2  -6  10          2.02          3.70         2.08 o                         
   3  -6  10          9.45          4.65         1.54 o                         
   4  -6  10          1.02          1.96         1.42 o                         
  -3  -5  10         25.51         26.23         4.24 o                         
  -2  -5  10         48.73         56.79         5.21 o                         
  -1  -5  10         31.91         28.34         2.20 o                         
   0  -5  10         87.78         90.80         3.81 o                         
   1  -5  10          6.09          5.72         1.37 o                         
   2  -5  10         25.89         35.89         5.10 o                         
   3  -5  10         91.17         97.03         4.74 o                         
   4  -5  10         46.31         48.22         8.45 o                         
  -4  -4  10         43.23         48.24         3.85 o                         
  -3  -4  10         25.00         27.76         2.26 o                         
  -2  -4  10         33.48         30.42         2.29 o                         
  -1  -4  10         44.21         44.90         2.11 o                         
   0  -4  10         63.02         60.78         3.05 o                         
   1  -4  10         50.63         50.19         6.33 o                         
   2  -4  10         59.35         53.47         4.92 o                         
   3  -4  10          7.31          9.97         2.19 o                         
   4  -4  10         24.90         28.87         2.80 o                         
  -4  -3  10          3.82          3.23         1.37 o                         
  -3  -3  10          0.07         -0.09         1.04 o                         
  -2  -3  10         19.03         18.91         1.88 o                         
  -1  -3  10          2.40          2.20         0.87 o                         
   0  -3  10         62.86         52.65         2.85 o                         
   1  -3  10         68.00         69.41         3.35 o                         
   2  -3  10         68.96         67.40         5.18 o                         
   3  -3  10          0.35          0.25         1.17 o                         
   4  -3  10          2.71          1.58         1.32 o                         
   5  -3  10         17.83         18.01         2.73 o                         
  -4  -2  10          1.10         -0.76         1.51 o                         
  -3  -2  10         34.19         35.20         2.41 o                         
  -2  -2  10         16.61         20.26         3.85 o                         
  -1  -2  10          0.00          0.85         1.17 o                         
   0  -2  10         32.17         33.06         2.39 o                         
   1  -2  10         14.73         14.57         1.80 o                         
   2  -2  10         21.79         21.15         2.11 o                         
   3  -2  10         45.63         46.99         4.03 o                         
   4  -2  10          0.23         -1.03         1.03 o                         
   5  -2  10          1.00          0.09         1.55 o                         
  -5  -1  10          1.06         -0.75         1.09 o                         
  -4  -1  10         17.13         19.56         2.08 o                         
  -3  -1  10         10.40         13.12         1.75 o                         
  -2  -1  10         17.39         18.27         1.80 o                         
  -1  -1  10        229.12        232.93         4.91 o                         
   0  -1  10        186.05        191.68         5.56 o                         
   1  -1  10         63.34         67.57         3.22 o                         
   2  -1  10         75.51         78.23         3.58 o                         
   3  -1  10         43.17         38.97         2.70 o                         
   4  -1  10         35.71         37.26         3.09 o                         
  -5   0  10         11.07         13.35         1.75 o                         
  -4   0  10         29.73         33.54         2.43 o                         
  -3   0  10         45.76         43.03         3.49 o                         
  -2   0  10          1.67          3.04         1.73 o                         
  -1   0  10          5.59          6.90         1.12 o                         
   0   0  10         41.84         38.78         3.45 o                         
   1   0  10          0.30         -0.86         0.86 o                         
   2   0  10          3.11          3.26         1.27 o                         
   3   0  10         50.62         48.45         2.92 o                         
   4   0  10          0.03         -1.09         1.09 o                         
  -5   1  10          2.73          4.22         1.22 o                         
  -4   1  10          0.32          1.11         1.03 o                         
  -3   1  10         18.96         20.17         1.90 o                         
  -2   1  10         84.31         88.72         3.47 o                         
  -1   1  10         13.11         14.23         2.52 o                         
   0   1  10         74.73         74.80         3.30 o                         
   1   1  10         23.37         25.02         2.15 o                         
   2   1  10         31.43         32.35         2.38 o                         
   3   1  10         50.09         55.43         3.09 o                         
   4   1  10         12.57         13.01         3.09 o                         
  -5   2  10          0.00          0.51         0.96 o                         
  -4   2  10          5.56          9.15         1.37 o                         
  -3   2  10          0.00          0.15         1.00 o                         
  -2   2  10          5.84          8.07         1.49 o                         
  -1   2  10          3.14          3.23         1.80 o                         
   0   2  10         20.54         17.30         1.88 o                         
   1   2  10         26.98         21.52         5.10 o                         
   2   2  10          0.86          1.10         1.10 o                         
   3   2  10          1.00          3.81         2.16 o                         
  -5   3  10          6.09          7.81         1.43 o                         
  -4   3  10         53.08         54.07         2.63 o                         
  -3   3  10         55.20         50.73         2.82 o                         
  -2   3  10         13.83         14.20         3.06 o                         
  -1   3  10          9.44         14.74         2.59 o                         
   0   3  10          0.12         -0.43         0.99 o                         
   1   3  10         15.83         14.60         2.01 o                         
   2   3  10          2.86          3.09         2.01 o                         
   3   3  10          3.65          3.38         2.23 o                         
  -4   4  10         11.27          9.33         1.46 o                         
  -3   4  10         45.10         52.66         5.75 o                         
  -2   4  10          5.56          5.03         1.35 o                         
  -1   4  10          3.80          5.25         2.01 o                         
   0   4  10          8.57          7.56         1.58 o                         
   1   4  10          4.66          5.40         1.65 o                         
   2   4  10          4.47          4.24         2.23 o                         
  -3   5  10         13.51         17.37         1.77 o                         
  -2   5  10          4.41          5.87         1.24 o                         
  -1   5  10         10.28         10.28         1.79 o                         
   0   5  10         26.55         32.15         2.50 o                         
   0  -6  11         33.83         37.63         4.53 o                         
   1  -6  11          2.84          5.50         1.55 o                         
   2  -6  11          2.02          1.87         1.73 o                         
  -1  -5  11         53.14         49.24         4.31 o                         
   0  -5  11         34.11         36.94         2.72 o                         
   1  -5  11          7.44          6.11         1.60 o                         
   2  -5  11         21.91         18.21         2.23 o                         
   3  -5  11         17.07         16.66         2.29 o                         
  -2  -4  11         58.12         57.95         3.07 o                         
  -1  -4  11          1.91          1.73         1.73 o                         
   0  -4  11          3.80          4.45         1.39 o                         
   1  -4  11          3.70          3.67         1.83 o                         
   2  -4  11          0.39          0.29         1.19 o                         
   3  -4  11          1.95          0.42         1.22 o                         
  -3  -3  11          2.36          2.08         1.27 o                         
  -2  -3  11         24.86         23.68         2.11 o                         
  -1  -3  11         24.75         26.96         3.23 o                         
   0  -3  11          0.12          0.84         1.11 o                         
   1  -3  11          6.34          7.23         1.57 o                         
   2  -3  11         20.91         23.87         2.33 o                         
   3  -3  11         31.13         31.80         4.24 o                         
  -3  -2  11          0.11         -1.06         1.09 o                         
  -2  -2  11          5.01          6.83         1.40 o                         
  -1  -2  11         11.13         10.42         2.44 o                         
   0  -2  11         22.45         23.17         2.19 o                         
   1  -2  11          0.40          1.44         1.19 o                         
   2  -2  11          0.00          0.15         1.16 o                         
   3  -2  11          4.43          3.57         1.50 o                         
  -4  -1  11          9.96          7.91         1.70 o                         
  -3  -1  11         13.29         15.47         2.95 o                         
  -2  -1  11         18.12         20.90         2.05 o                         
  -1  -1  11         10.72         13.08         2.59 o                         
   0  -1  11         77.06         78.62         3.58 o                         
   1  -1  11         67.96         71.57         3.53 o                         
   2  -1  11         18.24         20.28         5.75 o                         
   3  -1  11         20.71         21.92         3.09 o                         
  -4   0  11         12.78         16.18         2.37 o                         
  -3   0  11         32.77         37.05         5.43 o                         
  -2   0  11          4.48          3.55         1.55 o                         
  -1   0  11          4.91          8.34         2.30 o                         
   0   0  11         38.82         39.79         3.85 o                         
   1   0  11          0.00          0.13         1.09 o                         
   2   0  11         13.92         15.60         1.98 o                         
   3   0  11          2.83          3.67         2.80 o                         
  -4   1  11          4.56          4.11         1.80 o                         
  -3   1  11         25.78         30.10         2.38 o                         
  -2   1  11         36.98         36.26         2.45 o                         
  -1   1  11         36.90         41.48         3.95 o                         
   0   1  11         32.46         35.55         3.13 o                         
   1   1  11         23.74         21.52         2.20 o                         
   2   1  11         38.12         42.59         2.93 o                         
  -3   2  11          0.25         -0.15         1.14 o                         
  -2   2  11         23.81         24.08         3.23 o                         
  -1   2  11          0.00          0.50         1.58 o                         
   0   2  11          1.57          0.79         1.17 o                         
   1   2  11          1.84          0.35         1.16 o                         
   2   2  11          0.19         -0.42         1.29 o                         
  -3   3  11         32.03         28.83         2.84 o                         
  -2   3  11         31.04         36.01         3.74 o                         
  -1   3  11          8.72         10.14         2.59 o                         
   0   3  11         12.22          8.41         2.37 o                         
   1   3  11         38.94         45.00         3.01 o                         
  -1   4  11         13.51         14.45         2.73 o                         
   0  -3  12         34.75         33.72         2.72 o                         
   1  -3  12         15.89         13.02         3.38 o                         
  -1  -2  12         14.48         15.02         2.95 o                         
   0  -2  12         12.46          9.97         1.85 o                         
   1  -2  12          6.00          6.19         1.62 o                         
  -2  -1  12          9.30         12.22         2.73 o                         
  -1  -1  12         15.90         15.67         2.88 o                         
   0  -1  12          2.44          2.44         1.94 o                         
   1  -1  12         15.77         19.06         2.28 o                         
  -2   0  12          0.61          0.50         1.87 o                         
  -1   0  12         37.53         32.35         3.74 o                         
   0   0  12         14.83         18.33         3.16 o                         
   1   0  12          6.07          6.03         1.76 o                         
  -1   1  12         77.28         94.45         5.89 o                         
   0   1  12         16.81         19.26         3.09 o                         
                                                                                
