# Supplementary material for: Crystal structures and Hirshfeld surface analyses of 2-[(4,6-di­amino­pyrimidin-2-yl)sulfan­yl]-N-(pyridin-2-yl)acetamide and 2-[(4,6-di­amino­pyrimidin-2-yl)sulfan­yl]-N-(pyrazin-2-yl)acetamide
Source: Acta Crystallogr E Crystallogr Commun. 2018 Apr 27;74(Pt 5):718–23. doi: 10.1107/S2056989018005704 (PMC5947495; doi:10.1107/S2056989018005704)
Supplement: Supplementary file 3 [file e-74-00718-IIsup5.hkl]

data_II                                                                         
_shelx_title ' SIR92 RUN IN SPACE GROUP P 21/N'                                 
_shelx_refln_list_code          4                                               
_shelx_F_calc_maximum      199.69                                               
_exptl_crystal_F_000       576.00                                               
_reflns_d_resolution_high  0.7500                                               
                                                                                
loop_                                                                           
 _space_group_symop_operation_xyz                                               
 'x, y, z'                                                                      
 '-x+1/2, y+1/2, -z+1/2'                                                        
 '-x, -y, -z'                                                                   
 'x-1/2, -y-1/2, z-1/2'                                                         
                                                                                
_cell_length_a    12.1333                                                       
_cell_length_b     8.1561                                                       
_cell_length_c    12.8442                                                       
_cell_angle_alpha  90.000                                                       
_cell_angle_beta   94.307                                                       
_cell_angle_gamma  90.000                                                       
                                                                                
_shelx_F_squared_multiplier     1.000                                           
                                                                                
loop_                                                                           
 _refln_index_h                                                                 
 _refln_index_k                                                                 
 _refln_index_l                                                                 
 _refln_F_squared_calc                                                          
 _refln_F_squared_meas                                                          
 _refln_F_squared_sigma                                                         
 _refln_observed_status                                                         
   2   0   0         42.39         43.32         2.61 o                         
   4   0   0       5387.66       5405.22        58.76 o                         
   6   0   0        892.50        893.35        18.80 o                         
   8   0   0        144.62        159.95        12.79 o                         
  10   0   0         75.73         48.12        39.97 o                         
  12   0   0         37.29         -3.88        38.42 o                         
  14   0   0          0.68         81.50        48.90 o                         
  16   0   0         14.03         38.81        58.21 o                         
   1   1   0         21.93         28.46         2.48 o                         
   2   1   0       2874.95       2868.26        22.84 o                         
   3   1   0        433.46        422.07        10.33 o                         
   4   1   0         36.39         36.56         3.68 o                         
   5   1   0       2794.86       2780.38        27.11 o                         
   6   1   0        116.98        129.10         5.96 o                         
   7   1   0          7.79          6.44         4.74 o                         
   8   1   0        192.87        179.77         8.44 o                         
   9   1   0        100.53        107.78         8.72 o                         
  10   1   0        839.80        854.77        42.96 o                         
  11   1   0         15.30         28.07        29.30 o                         
  12   1   0          0.05          4.25        50.06 o                         
  13   1   0         44.80         42.81        30.86 o                         
  14   1   0         97.40         76.15        45.21 o                         
  15   1   0          6.00         -1.81        31.41 o                         
  16   1   0          0.04         32.96        36.49 o                         
   0   2   0       3770.43       3673.53        42.75 o                         
   1   2   0       2312.89       2352.06        20.80 o                         
   2   2   0       3321.49       3297.87        30.41 o                         
   3   2   0         57.57         68.91         6.01 o                         
   4   2   0       1632.07       1727.51        19.63 o                         
   5   2   0       1640.12       1739.17        25.65 o                         
   6   2   0         12.43          7.33         7.78 o                         
   7   2   0          8.74         -0.45         4.75 o                         
   8   2   0         13.96         11.40         7.82 o                         
   9   2   0         46.01         17.13        12.32 o                         
  10   2   0         35.12         47.18        15.06 o                         
  11   2   0         34.23         -0.95        27.36 o                         
  12   2   0          6.16         12.84        30.85 o                         
  13   2   0         17.42        -25.20        25.20 o                         
  14   2   0          0.01         -4.98        64.81 o                         
  15   2   0          7.80         37.97        34.77 o                         
   1   3   0        202.33        242.10         7.57 o                         
   2   3   0         56.34         60.23         7.08 o                         
   3   3   0        100.89        102.43         7.15 o                         
   4   3   0       1494.32       1570.64        21.91 o                         
   5   3   0        229.34        236.80        11.28 o                         
   6   3   0         41.43         44.27         7.98 o                         
   7   3   0        240.18        245.03        12.45 o                         
   8   3   0        293.78        287.85        21.04 o                         
   9   3   0          2.65         14.93        14.34 o                         
  10   3   0        378.64        398.62        24.87 o                         
  11   3   0         78.21         84.36        21.75 o                         
  12   3   0         23.77         23.64        26.00 o                         
  13   3   0         14.23         12.96        28.35 o                         
  14   3   0         52.81         49.18        32.72 o                         
  15   3   0          7.93         34.75        31.22 o                         
   0   4   0       1565.70       1435.52        31.44 o                         
   1   4   0        305.13        310.78        10.35 o                         
   2   4   0        459.35        492.87        12.93 o                         
   3   4   0        209.53        203.54        11.99 o                         
   4   4   0        904.32        873.86        19.64 o                         
   5   4   0        310.52        323.21        14.01 o                         
   6   4   0         88.53         83.41         9.27 o                         
   7   4   0         77.24         76.82        10.27 o                         
   8   4   0         36.52         17.95        22.80 o                         
   9   4   0        157.63        208.62        30.48 o                         
  10   4   0         32.20         27.46        18.71 o                         
  11   4   0         61.50         55.96        18.37 o                         
  12   4   0         38.00         23.67        39.00 o                         
  13   4   0          5.20        -22.89        27.55 o                         
  14   4   0         27.28         -7.87        28.79 o                         
   1   5   0         30.34         30.46         6.81 o                         
   2   5   0         76.16         81.96         9.50 o                         
   3   5   0          3.23         -7.72         7.72 o                         
   4   5   0         19.12         14.88        11.63 o                         
   5   5   0        105.21        124.22        12.26 o                         
   6   5   0         22.92         24.16        10.31 o                         
   7   5   0         41.39         26.56        10.60 o                         
   8   5   0         89.19         84.56        16.17 o                         
   9   5   0        484.89        557.81        28.69 o                         
  10   5   0         51.28         22.02        14.78 o                         
  11   5   0         34.90         40.43        17.08 o                         
  12   5   0          5.61        -13.08        22.50 o                         
  13   5   0         25.05         11.73        28.93 o                         
  14   5   0          0.60        -14.25        54.53 o                         
   0   6   0        159.73        161.29        24.48 o                         
   1   6   0        405.91        397.37        14.52 o                         
   2   6   0         13.53          6.37         9.14 o                         
   3   6   0        244.63        223.68        14.47 o                         
   4   6   0          8.61         -5.04         9.85 o                         
   5   6   0        112.21        148.32        18.68 o                         
   6   6   0         14.26         27.91        11.86 o                         
   7   6   0         52.17         75.10        21.54 o                         
   8   6   0          4.72          0.66        17.41 o                         
   9   6   0         19.33         40.21        20.27 o                         
  10   6   0          5.75         -6.70        18.39 o                         
  11   6   0          1.12         -6.36        29.31 o                         
  12   6   0          6.99          3.49        49.29 o                         
  13   6   0          4.83        -41.91        50.84 o                         
   1   7   0         93.90        110.73        18.51 o                         
   2   7   0        116.39        116.26        18.76 o                         
   3   7   0         16.34          4.10        18.60 o                         
   4   7   0         30.66         35.91        14.78 o                         
   5   7   0         14.30         11.45        16.02 o                         
   6   7   0         15.66          2.29        12.65 o                         
   7   7   0         78.93         61.78        21.88 o                         
   8   7   0         79.49         53.01        21.74 o                         
   9   7   0          3.51         -6.65        40.56 o                         
  10   7   0         35.39         -8.79        23.44 o                         
  11   7   0         17.27         21.86        27.41 o                         
  12   7   0         23.55         89.26        56.27 o                         
   0   8   0         39.92         45.21        22.78 o                         
   1   8   0         46.51         80.46        17.74 o                         
   2   8   0         20.31         16.44        15.60 o                         
   3   8   0          7.28         -2.28        14.12 o                         
   4   8   0          4.15          9.04        14.86 o                         
   5   8   0          5.90        -11.77        21.71 o                         
   6   8   0          8.59        -27.55        29.11 o                         
   7   8   0         22.72        -25.61        25.61 o                         
   8   8   0          2.68         10.09        34.93 o                         
   9   8   0         18.42        -29.88        29.88 o                         
  10   8   0         15.38        -24.45        31.82 o                         
   1   9   0          6.55        -16.05        16.05 o                         
   2   9   0          1.78          5.45        17.87 o                         
   3   9   0          0.15         17.69        18.53 o                         
   4   9   0          9.23         10.98        33.23 o                         
   5   9   0          0.67        -23.51        23.67 o                         
   6   9   0          5.10         -9.31        32.99 o                         
   7   9   0          6.54         23.67        38.81 o                         
   8   9   0          6.51        -16.69        31.82 o                         
   0  10   0          2.45        -31.44        31.44 o                         
   1  10   0          1.39         13.59        27.84 o                         
   2  10   0          2.58        -22.64        22.64 o                         
   3  10   0          0.51        -11.05        26.70 o                         
   4  10   0          5.34         -1.94        26.79 o                         
   5  10   0          1.49        -17.85        41.14 o                         
 -15   0   1         10.28         -9.31        41.14 o                         
 -13   0   1          4.66         57.05        46.18 o                         
 -11   0   1       1277.86       1318.72        89.65 o                         
  -9   0   1          0.80          2.01         7.45 o                         
  -7   0   1        170.65        164.61        22.14 o                         
  -5   0   1        780.29        786.49        14.83 o                         
  -3   0   1         40.36         51.11         5.07 o                         
  -1   0   1        284.87        290.43         4.29 o                         
   1   0   1        624.14        636.81        11.40 o                         
   3   0   1        550.48        528.48        15.28 o                         
   5   0   1        443.83        496.99        16.45 o                         
   7   0   1         13.25         12.76         9.16 o                         
   9   0   1        309.04        306.70        18.34 o                         
  11   0   1        111.59        160.28        48.12 o                         
  13   0   1        237.62        261.96        60.54 o                         
  15   0   1          1.67        -17.85        42.30 o                         
 -16   1   1         12.06         10.28        36.62 o                         
 -15   1   1          9.68        -29.94        29.94 o                         
 -14   1   1          4.76        -21.45        44.82 o                         
 -13   1   1          9.31         23.11        29.81 o                         
 -12   1   1          0.38         31.60        35.90 o                         
 -11   1   1         85.36         96.10        29.22 o                         
 -10   1   1         24.39         26.12        18.40 o                         
  -9   1   1        293.84        265.51        16.52 o                         
  -8   1   1          2.67          0.36         4.34 o                         
  -7   1   1          3.65          4.02         4.14 o                         
  -6   1   1         68.29         69.20         3.23 o                         
  -5   1   1         41.19         42.97         5.17 o                         
  -4   1   1          0.12          6.23         3.99 o                         
  -3   1   1        992.86        936.88        12.08 o                         
  -2   1   1       3340.49       3229.95        22.97 o                         
  -1   1   1       3321.00       3207.47        24.14 o                         
   0   1   1        174.70        187.55         4.78 o                         
   1   1   1       2220.91       2181.86        18.72 o                         
   2   1   1       4703.93       4440.90        33.62 o                         
   3   1   1       9358.22       9096.06        68.23 o                         
   4   1   1        143.23        135.78         6.42 o                         
   5   1   1       1373.97       1352.54        17.23 o                         
   6   1   1        796.76        813.98        16.32 o                         
   7   1   1       1601.85       1601.47        26.64 o                         
   8   1   1         91.14         95.28         9.08 o                         
   9   1   1        443.15        440.98        15.30 o                         
  10   1   1        116.76        117.98        15.28 o                         
  11   1   1        192.69        200.82        48.12 o                         
  12   1   1          5.23        -23.93        24.81 o                         
  13   1   1         60.08         92.95        37.45 o                         
  14   1   1         10.64          6.16        28.81 o                         
  15   1   1          9.21         -2.99        32.88 o                         
 -15   2   1         45.23         19.12        47.93 o                         
 -14   2   1          5.52        -26.07        26.07 o                         
 -13   2   1         40.00         43.06        31.77 o                         
 -12   2   1        209.81        174.66        60.35 o                         
 -11   2   1        109.80        108.34        29.27 o                         
 -10   2   1          1.81         -0.99        11.48 o                         
  -9   2   1         17.45         33.59        12.43 o                         
  -8   2   1         35.22         25.96         7.18 o                         
  -7   2   1       1844.63       1920.52        20.08 o                         
  -6   2   1        463.07        474.06         9.72 o                         
  -5   2   1        128.41        152.00         7.37 o                         
  -4   2   1        108.90        101.13         5.52 o                         
  -3   2   1        205.97        244.50         7.53 o                         
  -2   2   1        173.80        185.83         6.48 o                         
  -1   2   1        146.63        146.99         7.66 o                         
   0   2   1       4640.74       4559.38        47.18 o                         
   1   2   1      39874.32      38294.96       256.81 o                         
   2   2   1      13304.20      13146.77       139.17 o                         
   3   2   1         71.04         67.12         5.66 o                         
   4   2   1        217.66        229.47         8.18 o                         
   5   2   1       1343.36       1269.95        18.79 o                         
   6   2   1         73.64         79.32         7.56 o                         
   7   2   1         94.18         76.46         6.31 o                         
   8   2   1         13.69          7.84         7.63 o                         
   9   2   1        271.22        229.04        14.92 o                         
  10   2   1        331.60        300.77        41.12 o                         
  11   2   1         82.30         51.18        20.04 o                         
  12   2   1         96.85        105.85        40.94 o                         
  13   2   1         43.35         23.55        29.28 o                         
  14   2   1         62.84        102.06        60.15 o                         
  15   2   1          0.35        -16.21        30.56 o                         
 -15   3   1          0.87         19.97        34.63 o                         
 -14   3   1         45.73         86.95        35.08 o                         
 -13   3   1          9.50         23.37        27.88 o                         
 -12   3   1         10.64        -25.21        32.41 o                         
 -11   3   1         25.88         24.45        15.28 o                         
 -10   3   1         14.84         10.40        12.49 o                         
  -9   3   1        117.30        126.97        17.26 o                         
  -8   3   1          0.54          2.74        12.35 o                         
  -7   3   1        267.74        277.92        16.98 o                         
  -6   3   1         70.93         67.52         6.78 o                         
  -5   3   1          2.60          9.61         5.48 o                         
  -4   3   1       2376.61       2330.92        26.89 o                         
  -3   3   1        293.29        301.56         9.57 o                         
  -2   3   1        664.31        654.86        17.07 o                         
  -1   3   1        854.09        834.35        16.71 o                         
   0   3   1       2038.51       1982.70        26.98 o                         
   1   3   1        202.82        199.19         8.24 o                         
   2   3   1       2090.26       2018.95        24.64 o                         
   3   3   1       5135.72       4931.41        49.59 o                         
   4   3   1        265.74        294.01        10.82 o                         
   5   3   1        514.77        558.17        14.49 o                         
   6   3   1          1.64          3.91         7.15 o                         
   7   3   1          0.11         -7.56         7.56 o                         
   8   3   1          0.40         16.48        17.09 o                         
   9   3   1          3.32        -13.07        16.60 o                         
  10   3   1        281.13        270.58        20.89 o                         
  11   3   1         45.05         20.14        13.49 o                         
  12   3   1         31.07         33.35        27.77 o                         
  13   3   1         37.68         35.51        28.22 o                         
  14   3   1         43.83         37.59        31.01 o                         
  15   3   1          5.67         20.93        33.45 o                         
 -15   4   1         16.60          3.49        53.17 o                         
 -14   4   1         68.03         97.80        35.20 o                         
 -13   4   1          0.07          8.34        26.61 o                         
 -12   4   1         71.51         88.43        30.39 o                         
 -11   4   1          0.02         -2.09        20.26 o                         
 -10   4   1        144.49        144.61        18.64 o                         
  -9   4   1          1.54         18.92        13.46 o                         
  -8   4   1        350.72        347.82        23.86 o                         
  -7   4   1        134.04        145.17        11.24 o                         
  -6   4   1         35.09         32.06         7.88 o                         
  -5   4   1        382.78        420.32        13.67 o                         
  -4   4   1         39.24         56.24         7.62 o                         
  -3   4   1        645.15        649.40        17.82 o                         
  -2   4   1          0.02         -4.86         4.86 o                         
  -1   4   1         51.07         63.77         9.17 o                         
   0   4   1         10.33          9.37         4.90 o                         
   1   4   1        248.77        256.00        10.96 o                         
   2   4   1        529.42        571.37        15.57 o                         
   3   4   1        422.52        406.49        14.15 o                         
   4   4   1         11.95         16.13         9.31 o                         
   5   4   1          7.09          4.37         7.91 o                         
   6   4   1        310.73        304.73        14.81 o                         
   7   4   1          1.79          7.58        11.13 o                         
   8   4   1         68.34         77.27        13.83 o                         
   9   4   1         21.31          8.80        13.18 o                         
  10   4   1         60.97         31.33        26.33 o                         
  11   4   1          0.21         12.52        13.09 o                         
  12   4   1         53.38        120.74        32.87 o                         
  13   4   1          3.94         -7.24        26.32 o                         
  14   4   1         38.99         22.63        32.26 o                         
 -14   5   1         23.81         10.87        55.88 o                         
 -13   5   1          8.05         24.48        28.19 o                         
 -12   5   1         16.33         10.77        24.77 o                         
 -11   5   1          9.32          1.58        14.50 o                         
 -10   5   1          8.88        -11.68        13.04 o                         
  -9   5   1          3.16        -21.57        21.57 o                         
  -8   5   1         97.04        110.90        16.78 o                         
  -7   5   1         72.86         94.54        16.85 o                         
  -6   5   1        258.85        265.67        14.80 o                         
  -5   5   1         41.16         37.09         9.79 o                         
  -4   5   1         17.99         23.55         8.91 o                         
  -3   5   1         17.24         17.95         8.19 o                         
  -2   5   1       1927.99       1958.61        28.62 o                         
  -1   5   1          2.22         18.77         8.22 o                         
   0   5   1        729.48        730.31        21.40 o                         
   1   5   1        259.63        288.74        19.18 o                         
   2   5   1        157.92        143.10        10.97 o                         
   3   5   1        738.76        751.71        20.58 o                         
   4   5   1       1216.00       1268.20        26.80 o                         
   5   5   1         77.82        102.38        11.82 o                         
   6   5   1         59.19         46.36        11.48 o                         
   7   5   1         27.48          2.79        10.12 o                         
   8   5   1          6.17         15.90        14.09 o                         
   9   5   1        306.68        314.77        44.31 o                         
  10   5   1          0.84         -9.59        15.37 o                         
  11   5   1          5.14         -0.81        14.48 o                         
  12   5   1          1.53         28.36        21.58 o                         
  13   5   1         33.62         12.83        28.76 o                         
  14   5   1          1.87         12.81        31.47 o                         
 -13   6   1          0.39         14.36        53.94 o                         
 -12   6   1          5.73          8.15        46.18 o                         
 -11   6   1          1.36        -16.49        16.49 o                         
 -10   6   1         44.92         44.97        20.77 o                         
  -9   6   1        139.15        162.34        25.86 o                         
  -8   6   1          0.07         -7.47        16.06 o                         
  -7   6   1         71.19         51.10        29.70 o                         
  -6   6   1        199.18        238.73        18.09 o                         
  -5   6   1          0.88        -12.05        12.05 o                         
  -4   6   1          4.98          4.97        12.10 o                         
  -3   6   1        154.34        152.97        15.63 o                         
  -2   6   1         16.79         26.80        10.11 o                         
  -1   6   1         18.66         18.03        10.04 o                         
   0   6   1          0.34         10.45        11.04 o                         
   1   6   1          0.00          0.40        10.96 o                         
   2   6   1          0.20          8.59         9.60 o                         
   3   6   1          0.81          8.19        10.08 o                         
   4   6   1          0.20         -9.60         9.60 o                         
   5   6   1         16.60         15.65        12.87 o                         
   6   6   1         46.17         46.56        11.27 o                         
   7   6   1         43.19         43.76        13.17 o                         
   8   6   1         88.34         94.79        34.84 o                         
   9   6   1          3.57         -7.29        13.96 o                         
  10   6   1         81.22         29.98        16.50 o                         
  11   6   1          2.99        -19.96        19.96 o                         
  12   6   1         56.29        100.72        30.50 o                         
  13   6   1         21.80        -42.69        49.68 o                         
 -12   7   1          0.22         83.83        56.66 o                         
 -11   7   1          0.26        -23.71        23.71 o                         
 -10   7   1          2.36         -1.23        25.19 o                         
  -9   7   1          6.54         -1.61        24.13 o                         
  -8   7   1        121.33        101.11        28.86 o                         
  -7   7   1         88.35        107.86        23.42 o                         
  -6   7   1         12.80          5.63        13.93 o                         
  -5   7   1          1.70         -1.84        10.57 o                         
  -4   7   1         27.58         26.20        12.38 o                         
  -3   7   1         37.46         26.55        13.17 o                         
  -2   7   1         21.60         10.47        14.95 o                         
  -1   7   1         45.68         39.32        15.89 o                         
   0   7   1        142.37        135.19        19.61 o                         
   1   7   1          2.94          3.73        15.00 o                         
   2   7   1        269.69        227.15        22.77 o                         
   3   7   1         34.66         34.78        15.18 o                         
   4   7   1         53.62         71.39        16.16 o                         
   5   7   1          4.95         18.76        13.39 o                         
   6   7   1         30.56         59.91        16.16 o                         
   7   7   1          9.56         -5.14        19.39 o                         
   8   7   1          4.41         16.15        23.77 o                         
   9   7   1         12.05        -14.36        25.23 o                         
  10   7   1          0.19        -21.38        21.38 o                         
  11   7   1          3.86        -23.79        23.79 o                         
  12   7   1          2.66         -6.04        28.91 o                         
 -10   8   1          0.03         45.41        41.14 o                         
  -9   8   1         14.74         31.05        39.20 o                         
  -8   8   1          0.74         -8.15        32.21 o                         
  -7   8   1         42.43        107.11        43.47 o                         
  -6   8   1          7.61        -12.81        28.72 o                         
  -5   8   1          7.02         -0.03        19.86 o                         
  -4   8   1         14.91         40.00        16.11 o                         
  -3   8   1         17.36        -12.85        13.43 o                         
  -2   8   1          0.34         -8.72        13.73 o                         
  -1   8   1          1.42          4.79        14.31 o                         
   0   8   1         33.05         13.41        14.45 o                         
   1   8   1         21.24         39.56        16.26 o                         
   2   8   1          0.70          4.22        14.71 o                         
   3   8   1          0.97        -13.22        13.22 o                         
   4   8   1          4.65          3.51        14.34 o                         
   5   8   1          4.12         -5.97        17.98 o                         
   6   8   1          0.01         -1.15        23.29 o                         
   7   8   1          3.61         -8.15        31.82 o                         
   8   8   1         22.77        -29.11        29.11 o                         
   9   8   1          2.55         -1.55        32.99 o                         
  10   8   1         17.33         27.94        34.93 o                         
  -9   9   1          3.64         18.63        41.53 o                         
  -8   9   1         17.49         16.69        39.59 o                         
  -7   9   1         17.84        -33.38        33.38 o                         
  -6   9   1         26.85         85.38        45.02 o                         
  -5   9   1          4.18        -29.88        34.93 o                         
  -4   9   1          0.73        -14.56        21.54 o                         
  -3   9   1          4.75        -14.73        35.85 o                         
  -2   9   1          1.08         -1.21        18.15 o                         
  -1   9   1         23.88         -3.68        18.34 o                         
   0   9   1         31.30         15.22        16.91 o                         
   1   9   1         15.80         -0.95        18.86 o                         
   2   9   1          0.01        -20.97        20.97 o                         
   3   9   1          1.08         -6.05        17.03 o                         
   4   9   1          0.15        -16.85        39.93 o                         
   5   9   1         22.56          2.81        23.28 o                         
   6   9   1         14.32        -12.81        32.21 o                         
   7   9   1          1.51          2.72        33.38 o                         
   8   9   1          0.87        -32.99        32.99 o                         
  -5  10   1         12.15         21.34        39.97 o                         
  -4  10   1         11.08        -22.20        30.08 o                         
  -3  10   1          0.35        -23.32        42.30 o                         
  -2  10   1          0.02        -23.60        23.60 o                         
  -1  10   1          1.04        -19.01        33.18 o                         
   0  10   1          2.46        -23.45        23.45 o                         
   1  10   1          6.72        -24.84        24.84 o                         
   2  10   1          7.27        -37.59        60.93 o                         
   3  10   1          0.20        -25.24        25.24 o                         
   4  10   1          0.47        -23.01        23.01 o                         
   5  10   1          0.20          0.78        36.09 o                         
 -16   0   2          1.84          5.05        56.27 o                         
 -14   0   2          1.67         68.69        47.35 o                         
 -12   0   2          0.85         14.36        36.09 o                         
 -10   0   2         74.33         64.03        44.24 o                         
  -8   0   2         10.51         15.62         6.27 o                         
  -6   0   2       4022.40       4168.37        40.17 o                         
  -4   0   2        554.19        574.01         9.93 o                         
  -2   0   2       8048.31       7252.19        51.54 o                         
   0   0   2       1743.05       1663.24        28.94 o                         
   2   0   2         30.25         27.76         6.51 o                         
   4   0   2         63.08         74.14         8.53 o                         
   6   0   2        245.85        230.68        35.18 o                         
   8   0   2        448.11        466.20        36.98 o                         
  10   0   2        330.66        275.65        20.26 o                         
  12   0   2         20.85         59.38        41.91 o                         
  14   0   2          4.76         82.27        46.57 o                         
 -16   1   2         61.43        128.05        45.11 o                         
 -15   1   2          2.18        -29.34        29.34 o                         
 -14   1   2         18.49         18.69        31.55 o                         
 -13   1   2         75.54         96.89        34.77 o                         
 -12   1   2        368.60        361.58        52.78 o                         
 -11   1   2        217.56        146.62        33.19 o                         
 -10   1   2        533.53        539.42        45.83 o                         
  -9   1   2          2.75         16.35         9.75 o                         
  -8   1   2        150.06        159.69        11.19 o                         
  -7   1   2        247.24        278.84        13.21 o                         
  -6   1   2         44.77         43.86         7.27 o                         
  -5   1   2        378.33        364.01        15.25 o                         
  -4   1   2        658.66        646.74        14.85 o                         
  -3   1   2        461.59        477.02        11.32 o                         
  -2   1   2       4970.45       4637.17        30.54 o                         
  -1   1   2       4501.41       4211.31        34.13 o                         
   0   1   2       8747.80       8286.51        56.84 o                         
   1   1   2        285.65        300.47         7.26 o                         
   2   1   2        189.47        201.97         7.29 o                         
   3   1   2         65.53         74.86         5.65 o                         
   4   1   2       2095.52       2050.37        24.38 o                         
   5   1   2        100.30        111.94         7.64 o                         
   6   1   2        747.72        720.88        16.41 o                         
   7   1   2         16.29         12.97         5.75 o                         
   8   1   2        162.82        170.28        14.10 o                         
   9   1   2         12.90         15.04         7.51 o                         
  10   1   2        250.93        234.58        16.05 o                         
  11   1   2        185.98        186.87        25.39 o                         
  12   1   2        165.05        141.50        41.53 o                         
  13   1   2        115.46        101.36        31.40 o                         
  14   1   2        101.39         94.31        48.51 o                         
  15   1   2          6.26         13.99        32.41 o                         
 -15   2   2          7.14         12.07        34.30 o                         
 -14   2   2          0.01         64.72        34.57 o                         
 -13   2   2         20.33          2.62        32.99 o                         
 -12   2   2        100.30        107.60        33.60 o                         
 -11   2   2         60.07         42.88        27.77 o                         
 -10   2   2        250.95        216.93        25.43 o                         
  -9   2   2         99.49        107.21        14.12 o                         
  -8   2   2        120.04        125.36        25.94 o                         
  -7   2   2        144.28        134.74        16.30 o                         
  -6   2   2         23.62         10.54         9.56 o                         
  -5   2   2         74.59         87.16         6.21 o                         
  -4   2   2       2414.31       2290.75        21.88 o                         
  -3   2   2        401.59        377.13         9.24 o                         
  -2   2   2         18.20         17.49         4.05 o                         
  -1   2   2          9.76         29.36         5.50 o                         
   0   2   2       3419.23       3364.38        35.33 o                         
   1   2   2       1706.87       1726.66        19.35 o                         
   2   2   2       1234.15       1150.88        14.92 o                         
   3   2   2        562.46        577.92        14.23 o                         
   4   2   2        221.45        227.18         8.88 o                         
   5   2   2          2.91         -4.17         4.94 o                         
   6   2   2        883.14        891.49        17.44 o                         
   7   2   2         19.51         20.63         6.75 o                         
   8   2   2        391.80        401.22        13.57 o                         
   9   2   2          0.98         -3.45         9.51 o                         
  10   2   2         12.61        -11.82        11.82 o                         
  11   2   2          0.09        -15.35        17.03 o                         
  12   2   2         22.38         21.34        24.15 o                         
  13   2   2         18.97         53.16        29.30 o                         
  14   2   2         25.40         31.55        28.72 o                         
  15   2   2          0.14          3.31        31.71 o                         
 -15   3   2          0.41        -41.83        52.97 o                         
 -14   3   2        151.45        159.86        40.00 o                         
 -13   3   2        155.78        220.81        40.71 o                         
 -12   3   2         33.69         28.62        29.00 o                         
 -11   3   2        111.03        102.37        29.29 o                         
 -10   3   2         29.31         24.15        11.15 o                         
  -9   3   2        306.24        315.64        21.35 o                         
  -8   3   2        363.77        366.26        21.51 o                         
  -7   3   2        986.72        916.03        32.12 o                         
  -6   3   2          2.48         -4.42         4.42 o                         
  -5   3   2        306.70        297.93         9.57 o                         
  -4   3   2        102.24        105.58         6.89 o                         
  -3   3   2        166.58        168.33         7.42 o                         
  -2   3   2        151.71        161.19         9.01 o                         
  -1   3   2        530.21        527.38        13.88 o                         
   0   3   2        370.30        384.86        12.57 o                         
   1   3   2        344.14        352.68        10.88 o                         
   2   3   2       1164.76       1175.90        20.19 o                         
   3   3   2        231.05        209.02        10.59 o                         
   4   3   2       4961.91       4974.90        52.26 o                         
   5   3   2        782.30        795.91        24.96 o                         
   6   3   2          7.32          0.31         8.37 o                         
   7   3   2         13.38         28.28        10.39 o                         
   8   3   2        884.86        883.05        26.02 o                         
   9   3   2          0.05         -4.92        12.47 o                         
  10   3   2        256.47        239.35        20.85 o                         
  11   3   2        132.21        174.30        20.26 o                         
  12   3   2         23.08         51.67        30.66 o                         
  13   3   2         95.79        111.06        36.87 o                         
  14   3   2         41.59          4.79        29.99 o                         
  15   3   2         17.14         48.14        34.46 o                         
 -14   4   2         30.34         53.90        33.27 o                         
 -13   4   2          2.03         -3.56        25.90 o                         
 -12   4   2         46.05         32.20        27.41 o                         
 -11   4   2          6.62          4.68        18.24 o                         
 -10   4   2         70.81         93.06        17.93 o                         
  -9   4   2          0.06         -8.09        11.93 o                         
  -8   4   2        136.65        141.71        18.07 o                         
  -7   4   2          9.24          7.94        13.11 o                         
  -6   4   2        178.79        179.30        10.12 o                         
  -5   4   2         67.88         70.32         8.08 o                         
  -4   4   2          0.25         -3.78         5.65 o                         
  -3   4   2        112.73        106.67         9.27 o                         
  -2   4   2         68.62         67.92         8.68 o                         
  -1   4   2        328.24        297.59        14.25 o                         
   0   4   2          0.24         -0.85         7.35 o                         
   1   4   2          8.37          9.46         6.52 o                         
   2   4   2       1356.85       1280.19        22.81 o                         
   3   4   2       6903.85       6845.34        67.59 o                         
   4   4   2        638.24        624.83        18.17 o                         
   5   4   2        287.29        273.34        14.36 o                         
   6   4   2          0.10          8.22         8.82 o                         
   7   4   2        610.70        618.96        24.95 o                         
   8   4   2         40.75         28.81        12.67 o                         
   9   4   2         17.48          7.69        12.60 o                         
  10   4   2         17.85          7.31        15.57 o                         
  11   4   2         36.34         58.27        21.57 o                         
  12   4   2          8.85        -19.48        19.48 o                         
  13   4   2         18.11         65.26        29.27 o                         
  14   4   2          4.78         56.92        38.03 o                         
 -14   5   2         68.20        104.78        63.26 o                         
 -13   5   2         54.08         78.01        57.05 o                         
 -12   5   2          9.87         26.39        46.96 o                         
 -11   5   2         76.13         56.79        19.73 o                         
 -10   5   2          2.62        -13.30        13.30 o                         
  -9   5   2         19.65         13.91        13.89 o                         
  -8   5   2         11.40         18.02        13.86 o                         
  -7   5   2        244.59        240.29        25.28 o                         
  -6   5   2         86.85         92.66        11.33 o                         
  -5   5   2         47.25         61.64        10.23 o                         
  -4   5   2         36.60         37.96         8.49 o                         
  -3   5   2         15.45         13.38        11.26 o                         
  -2   5   2          1.78         12.54         8.43 o                         
  -1   5   2          3.53         15.30         9.39 o                         
   0   5   2        132.10        135.89        11.14 o                         
   1   5   2         95.32         86.96         9.90 o                         
   2   5   2          2.16         -5.18        11.00 o                         
   3   5   2        999.60        995.10        23.27 o                         
   4   5   2        163.76        172.43        13.91 o                         
   5   5   2          3.43         11.75         9.97 o                         
   6   5   2         58.93         42.02        11.93 o                         
   7   5   2         72.05         50.98        11.92 o                         
   8   5   2         67.28         83.95        13.95 o                         
   9   5   2          5.49         23.56        14.18 o                         
  10   5   2          7.02          0.65        14.42 o                         
  11   5   2         34.19         37.11        16.50 o                         
  12   5   2          0.12         -2.14        15.12 o                         
  13   5   2         27.35         62.58        42.11 o                         
  14   5   2         26.96         31.40        48.90 o                         
 -13   6   2          0.29        -36.87        49.68 o                         
 -12   6   2          0.10          0.78        47.35 o                         
 -11   6   2         14.78         17.40        33.59 o                         
 -10   6   2         20.09          6.94        20.32 o                         
  -9   6   2         11.44         33.51        19.37 o                         
  -8   6   2          9.74         16.48        17.31 o                         
  -7   6   2         46.48         48.47        18.81 o                         
  -6   6   2         34.04         31.30        16.52 o                         
  -5   6   2         21.25         40.61        12.37 o                         
  -4   6   2        228.13        222.48        29.21 o                         
  -3   6   2        128.24        150.21        13.81 o                         
  -2   6   2        339.24        317.39        18.84 o                         
  -1   6   2        162.35        169.99        15.56 o                         
   0   6   2         53.62         50.21        12.64 o                         
   1   6   2         72.77        109.08        14.46 o                         
   2   6   2         18.48         20.98        11.80 o                         
   3   6   2         71.79         66.78        13.03 o                         
   4   6   2        122.28        125.02        14.01 o                         
   5   6   2        222.55        240.58        17.96 o                         
   6   6   2         20.17         26.14        11.09 o                         
   7   6   2         39.49         56.31        11.87 o                         
   8   6   2          0.09        -12.63        12.63 o                         
   9   6   2          0.24         10.80        14.25 o                         
  10   6   2          6.16         -8.46        18.96 o                         
  11   6   2          0.35        -24.01        27.34 o                         
  12   6   2         28.05         22.69        31.43 o                         
  13   6   2          6.25        -45.02        48.90 o                         
 -12   7   2          0.19        -47.73        47.73 o                         
 -11   7   2         47.91         27.42        29.08 o                         
 -10   7   2          0.86          2.22        43.08 o                         
  -9   7   2         89.05        107.46        30.49 o                         
  -8   7   2         75.73         78.80        36.50 o                         
  -7   7   2         19.95         24.37        19.38 o                         
  -6   7   2         38.26         24.28        17.45 o                         
  -5   7   2          0.04         -2.74        10.95 o                         
  -4   7   2         28.15         21.68        11.82 o                         
  -3   7   2        120.85        120.07        13.75 o                         
  -2   7   2         31.69         49.51        11.45 o                         
  -1   7   2         97.76        101.55        13.12 o                         
   0   7   2         18.53         29.99        13.90 o                         
   1   7   2         24.45         15.52        12.74 o                         
   2   7   2         48.38         39.67        12.74 o                         
   3   7   2          9.43          4.66        14.05 o                         
   4   7   2         31.88         38.19        18.60 o                         
   5   7   2         68.46         53.40        16.22 o                         
   6   7   2          9.25          8.35        14.70 o                         
   7   7   2          1.92        -12.36        16.11 o                         
   8   7   2          8.23        -14.75        26.78 o                         
   9   7   2         30.37         17.85        28.33 o                         
  10   7   2          0.77        -27.17        27.17 o                         
  11   7   2          0.00        -24.84        29.49 o                         
  12   7   2          0.11        -25.61        25.61 o                         
 -10   8   2          0.73        -27.87        27.87 o                         
  -9   8   2          0.02          0.78        34.54 o                         
  -8   8   2         14.09        -30.27        30.27 o                         
  -7   8   2          2.62        -12.81        33.38 o                         
  -6   8   2         22.81         37.64        38.42 o                         
  -5   8   2         82.72         45.90        20.39 o                         
  -4   8   2          3.45          3.60        16.58 o                         
  -3   8   2         20.86          6.38        17.25 o                         
  -2   8   2         91.10         82.96        18.35 o                         
  -1   8   2         17.67         37.95        17.42 o                         
   0   8   2         27.47         -0.17        14.16 o                         
   1   8   2         89.23         94.56        22.87 o                         
   2   8   2         83.24         78.30        18.45 o                         
   3   8   2          0.51          9.39        15.18 o                         
   4   8   2         20.42         27.58        15.25 o                         
   5   8   2         32.61         19.56        18.24 o                         
   6   8   2         21.08          8.30        35.32 o                         
   7   8   2         47.04         25.23        31.82 o                         
   8   8   2          7.24         -6.99        27.17 o                         
   9   8   2          2.01        -29.11        30.66 o                         
  10   8   2          0.38        -25.23        31.44 o                         
  -9   9   2          3.09        -16.30        36.48 o                         
  -8   9   2         18.40          1.16        40.75 o                         
  -7   9   2         33.51         75.68        47.35 o                         
  -6   9   2         34.31         37.64        42.30 o                         
  -5   9   2          7.25         -5.82        37.64 o                         
  -4   9   2          0.14        -20.16        20.16 o                         
  -3   9   2         15.87         -9.23        23.98 o                         
  -2   9   2          0.01         -8.18        19.57 o                         
  -1   9   2          0.95         22.99        19.22 o                         
   0   9   2          6.86         -2.89        19.06 o                         
   1   9   2          0.01          9.14        23.73 o                         
   2   9   2          2.73         -8.72        17.07 o                         
   3   9   2         16.50         10.18        19.15 o                         
   4   9   2          2.72          3.74        18.33 o                         
   5   9   2          1.10        -21.83        21.83 o                         
   6   9   2          0.25        -13.20        34.54 o                         
   7   9   2          0.39        -14.36        30.66 o                         
   8   9   2          0.33        -17.08        34.15 o                         
  -5  10   2          5.95        -35.70        42.30 o                         
  -4  10   2         12.33        -31.05        39.97 o                         
  -3  10   2          0.27        -23.40        23.40 o                         
  -2  10   2          9.76        -24.11        24.11 o                         
  -1  10   2          0.18          6.57        26.45 o                         
   0  10   2          8.74        -23.05        25.36 o                         
   1  10   2          3.17        -11.36        26.58 o                         
   2  10   2         54.55        110.76        33.45 o                         
   3  10   2          3.46        -25.20        25.20 o                         
   4  10   2          0.02        -26.78        26.78 o                         
 -15   0   3          6.57        -35.70        45.41 o                         
 -13   0   3         36.93         50.84        42.69 o                         
 -11   0   3       1139.80       1222.87        90.04 o                         
  -9   0   3        502.94        446.69        53.56 o                         
  -7   0   3       1487.03       1563.81        16.96 o                         
  -5   0   3       3022.73       2972.18        30.47 o                         
  -3   0   3        651.60        652.04        11.12 o                         
  -1   0   3        793.44        775.39        17.60 o                         
   1   0   3       6694.42       6614.38        94.63 o                         
   3   0   3        870.44        800.45        21.74 o                         
   5   0   3         27.37         41.40         8.27 o                         
   7   0   3       2128.60       2110.24        44.93 o                         
   9   0   3        781.42        793.11        36.26 o                         
  11   0   3          3.87         10.48        31.82 o                         
  13   0   3        109.69         76.84        44.24 o                         
  15   0   3         23.46        -30.66        41.53 o                         
 -15   1   3          1.75         17.47        36.74 o                         
 -14   1   3         28.79          5.28        29.95 o                         
 -13   1   3         24.28         72.74        32.44 o                         
 -12   1   3        351.86        278.79        41.61 o                         
 -11   1   3        370.01        436.04        43.69 o                         
 -10   1   3         55.47         52.22        27.63 o                         
  -9   1   3         22.52         11.20        16.94 o                         
  -8   1   3          3.09          8.77         7.92 o                         
  -7   1   3        508.45        501.74        19.80 o                         
  -6   1   3        528.82        537.44        15.71 o                         
  -5   1   3        438.90        455.43        14.17 o                         
  -4   1   3        922.98        962.93         9.91 o                         
  -3   1   3        821.80        741.43        11.35 o                         
  -2   1   3        452.37        419.21         8.38 o                         
  -1   1   3       4979.38       4788.33        36.80 o                         
   0   1   3         16.83         12.34         3.73 o                         
   1   1   3       1061.65        950.70        18.85 o                         
   2   1   3       1408.56       1395.29        18.64 o                         
   3   1   3       4384.29       4115.10        39.19 o                         
   4   1   3        631.66        627.96        14.51 o                         
   5   1   3         81.90         99.33         9.12 o                         
   6   1   3        326.55        343.81        12.81 o                         
   7   1   3        557.61        562.76        18.37 o                         
   8   1   3        361.04        352.09        14.91 o                         
   9   1   3         10.61         10.71         7.53 o                         
  10   1   3         37.43         31.74        10.37 o                         
  11   1   3         24.42         -3.78        10.47 o                         
  12   1   3        115.33        173.43        37.26 o                         
  13   1   3        115.50        111.95        31.93 o                         
  14   1   3          0.71        -22.37        26.43 o                         
  15   1   3          0.10        -35.24        50.65 o                         
 -15   2   3          7.65         17.83        33.45 o                         
 -14   2   3          5.20         23.39        36.67 o                         
 -13   2   3         27.75         38.09        31.83 o                         
 -12   2   3          4.89          8.45        26.89 o                         
 -11   2   3        639.94        591.45        50.65 o                         
 -10   2   3        337.96        257.91        36.23 o                         
  -9   2   3        584.47        582.49        23.84 o                         
  -8   2   3         20.68         17.75        11.49 o                         
  -7   2   3        522.35        521.12        34.82 o                         
  -6   2   3        194.68        209.78        16.99 o                         
  -5   2   3         24.04         22.70         3.87 o                         
  -4   2   3       1229.40       1286.40        14.84 o                         
  -3   2   3       1235.66       1242.47        17.59 o                         
  -2   2   3         24.74         26.70         4.29 o                         
  -1   2   3        769.27        704.69        13.36 o                         
   0   2   3       2729.22       2416.98        26.99 o                         
   1   2   3       3270.82       3295.52        28.95 o                         
   2   2   3        948.42        969.36        16.63 o                         
   3   2   3       1000.81        978.43        15.79 o                         
   4   2   3       1222.95       1254.29        21.66 o                         
   5   2   3        103.47        124.47         9.33 o                         
   6   2   3        553.87        529.77        19.35 o                         
   7   2   3        176.18        169.25        11.64 o                         
   8   2   3        358.53        359.26        14.04 o                         
   9   2   3         15.11          9.15         7.53 o                         
  10   2   3         72.33         77.65        18.43 o                         
  11   2   3          0.28         -2.84        19.27 o                         
  12   2   3         44.82         55.57        28.11 o                         
  13   2   3        122.54        122.00        34.30 o                         
  14   2   3          5.76         46.14        31.61 o                         
  15   2   3          9.72          2.29        32.05 o                         
 -15   3   3          7.45          5.70        35.03 o                         
 -14   3   3         45.84        -14.99        31.23 o                         
 -13   3   3         62.27         37.35        30.17 o                         
 -12   3   3         27.30         51.73        28.90 o                         
 -11   3   3          7.33         34.36        38.42 o                         
 -10   3   3         14.76         35.42        13.31 o                         
  -9   3   3         48.51         31.88        14.84 o                         
  -8   3   3         14.33         30.55        13.70 o                         
  -7   3   3         66.86         61.67        13.50 o                         
  -6   3   3        586.30        606.40        12.84 o                         
  -5   3   3          7.57          7.38         4.56 o                         
  -4   3   3         25.74         29.69         5.33 o                         
  -3   3   3        183.82        175.66         7.75 o                         
  -2   3   3         65.49         61.20         7.17 o                         
  -1   3   3       2213.31       2167.17        29.33 o                         
   0   3   3          7.40          6.81         6.38 o                         
   1   3   3       1992.51       2077.88        27.01 o                         
   2   3   3        606.74        566.35        19.26 o                         
   3   3   3         59.86         52.08         7.70 o                         
   4   3   3         84.04         70.92         8.56 o                         
   5   3   3        287.78        335.91        12.87 o                         
   6   3   3        284.15        299.42        14.36 o                         
   7   3   3         10.66          6.90        10.07 o                         
   8   3   3          0.16         -5.42        11.60 o                         
   9   3   3        200.99        193.33        14.41 o                         
  10   3   3        172.02        154.33        23.11 o                         
  11   3   3          2.43        -11.93        11.93 o                         
  12   3   3          3.01        -14.49        19.40 o                         
  13   3   3          0.03         13.62        26.19 o                         
  14   3   3         18.29         92.10        34.74 o                         
 -14   4   3         17.60        -10.44        30.77 o                         
 -13   4   3         45.63         11.67        26.75 o                         
 -12   4   3         20.98        -23.31        23.31 o                         
 -11   4   3        143.27        184.73        60.15 o                         
 -10   4   3         13.47          0.43        13.30 o                         
  -9   4   3          2.46          3.42        12.92 o                         
  -8   4   3        698.92        667.64        28.32 o                         
  -7   4   3        533.02        513.47        24.52 o                         
  -6   4   3        248.13        259.99        12.36 o                         
  -5   4   3          4.86          4.22         6.40 o                         
  -4   4   3        433.15        449.94        12.38 o                         
  -3   4   3        845.16        852.33        16.03 o                         
  -2   4   3        158.59        174.14        12.29 o                         
  -1   4   3        499.71        487.11        17.45 o                         
   0   4   3         58.25         52.60         9.82 o                         
   1   4   3         29.24         40.60         7.02 o                         
   2   4   3          2.67         -0.81         6.76 o                         
   3   4   3        246.75        280.68        14.26 o                         
   4   4   3        206.83        225.41        21.49 o                         
   5   4   3         10.84         16.15         8.57 o                         
   6   4   3         37.69         39.31        10.48 o                         
   7   4   3         98.56        108.14        14.87 o                         
   8   4   3         88.77        133.23        32.32 o                         
   9   4   3         45.87         39.10        14.34 o                         
  10   4   3         14.92         21.75        27.73 o                         
  11   4   3          3.17         -9.95        13.32 o                         
  12   4   3         49.35         70.43        17.85 o                         
  13   4   3         54.54         38.52        44.05 o                         
  14   4   3          3.82         10.31        31.13 o                         
 -14   5   3          1.89          4.27        48.51 o                         
 -13   5   3         14.85        -20.57        45.41 o                         
 -12   5   3          7.78         41.91        45.02 o                         
 -11   5   3         25.95         46.96        43.85 o                         
 -10   5   3         13.88          7.25        29.76 o                         
  -9   5   3          4.23        -20.44        20.44 o                         
  -8   5   3        482.49        500.99        31.99 o                         
  -7   5   3          9.78          8.67        16.78 o                         
  -6   5   3         35.51         49.72        11.55 o                         
  -5   5   3         51.71         44.97        10.58 o                         
  -4   5   3        458.87        477.02        31.85 o                         
  -3   5   3          5.75         -1.41         8.78 o                         
  -2   5   3        475.17        498.49        21.99 o                         
  -1   5   3          8.10          9.85         9.62 o                         
   0   5   3        115.01         92.36        14.17 o                         
   1   5   3         12.03          2.12         9.26 o                         
   2   5   3         75.89         93.30        10.44 o                         
   3   5   3        121.07        125.90        12.27 o                         
   4   5   3         58.70         60.05        11.29 o                         
   5   5   3        473.45        456.40        19.48 o                         
   6   5   3        183.08        205.11        21.64 o                         
   7   5   3          8.48         23.23        10.45 o                         
   8   5   3         15.96         16.06        11.43 o                         
   9   5   3         32.11         34.19        14.73 o                         
  10   5   3         31.40         17.92        17.96 o                         
  11   5   3         15.86          3.25        16.52 o                         
  12   5   3          0.26         -6.24        16.95 o                         
  13   5   3          1.18         -9.19        49.68 o                         
 -13   6   3          6.10         24.06        57.44 o                         
 -12   6   3         91.11         98.96        53.94 o                         
 -11   6   3          0.12         15.40        39.59 o                         
 -10   6   3         12.25         -5.01        17.78 o                         
  -9   6   3         14.06        -13.22        16.80 o                         
  -8   6   3        177.00        161.40        25.07 o                         
  -7   6   3         17.18         18.52        26.74 o                         
  -6   6   3         41.21         83.31        27.41 o                         
  -5   6   3         21.05         37.40        15.07 o                         
  -4   6   3         36.68         62.07        12.40 o                         
  -3   6   3         21.89         23.76        11.87 o                         
  -2   6   3          4.12         14.40         9.79 o                         
  -1   6   3        154.04        180.20        16.52 o                         
   0   6   3         19.25          4.01        11.53 o                         
   1   6   3         20.93         24.11        12.88 o                         
   2   6   3         57.62         65.16        14.04 o                         
   3   6   3        481.68        486.59        25.10 o                         
   4   6   3        411.10        344.70        20.86 o                         
   5   6   3        121.65        119.42        15.53 o                         
   6   6   3         56.28         65.91        12.27 o                         
   7   6   3          7.61         -2.07         9.20 o                         
   8   6   3        116.54        127.73        19.61 o                         
   9   6   3          4.02         -3.31        16.86 o                         
  10   6   3         37.04         28.82        18.12 o                         
  11   6   3          0.16        -16.06        16.06 o                         
  12   6   3          8.98         19.79        20.24 o                         
 -12   7   3          7.63        -18.63        49.68 o                         
 -11   7   3          5.52          2.30        46.18 o                         
 -10   7   3          6.20        -22.33        22.33 o                         
  -9   7   3          0.47        -21.87        21.87 o                         
  -8   7   3          0.67        -11.51        16.89 o                         
  -7   7   3         80.06         53.43        20.44 o                         
  -6   7   3          1.45        -15.36        15.36 o                         
  -5   7   3          0.26        -12.18        12.18 o                         
  -4   7   3         84.86         83.14        12.91 o                         
  -3   7   3          1.00         -0.22         9.70 o                         
  -2   7   3        109.01        126.91        13.91 o                         
  -1   7   3         38.20         30.83        12.64 o                         
   0   7   3         76.02         84.57        15.05 o                         
   1   7   3         88.47        119.29        15.71 o                         
   2   7   3         55.52         52.17        13.94 o                         
   3   7   3         34.45         20.92        12.18 o                         
   4   7   3          7.42         -8.17        10.93 o                         
   5   7   3        138.49        131.85        16.33 o                         
   6   7   3         94.36        102.62        16.06 o                         
   7   7   3          5.49        -19.34        19.34 o                         
   8   7   3         16.93         -8.54        26.00 o                         
   9   7   3          1.68        -13.58        22.51 o                         
  10   7   3          0.90          6.99        30.27 o                         
  11   7   3          4.79          5.82        29.88 o                         
 -10   8   3         44.30         33.99        37.26 o                         
  -9   8   3         27.15         -6.37        43.47 o                         
  -8   8   3          3.30        -35.12        35.12 o                         
  -7   8   3          7.39        -22.50        22.50 o                         
  -6   8   3          0.23          5.05        23.87 o                         
  -5   8   3         52.06         31.48        30.08 o                         
  -4   8   3         17.30          7.95        19.71 o                         
  -3   8   3          1.50          5.22        15.24 o                         
  -2   8   3         36.84         31.00        19.66 o                         
  -1   8   3         18.84          9.61        17.25 o                         
   0   8   3          1.06        -12.03        13.50 o                         
   1   8   3         33.30         44.61        31.59 o                         
   2   8   3          0.01          2.36        14.64 o                         
   3   8   3         35.93         44.33        16.60 o                         
   4   8   3         26.65         34.86        18.15 o                         
   5   8   3          1.13          2.40        16.13 o                         
   6   8   3         74.68         34.22        40.75 o                         
   7   8   3          0.01         11.64        28.33 o                         
   8   8   3         13.65          7.76        32.21 o                         
   9   8   3          2.01        -24.06        30.66 o                         
  10   8   3          2.07         34.93        38.81 o                         
  -8   9   3          3.51         39.59        46.96 o                         
  -7   9   3          4.29        -17.08        38.03 o                         
  -6   9   3          0.44        -36.09        36.09 o                         
  -5   9   3          5.60         26.39        38.81 o                         
  -4   9   3          0.91        -22.83        32.21 o                         
  -3   9   3         19.14        -19.02        19.02 o                         
  -2   9   3         41.68         62.83        20.57 o                         
  -1   9   3          9.38         -5.79        25.15 o                         
   0   9   3          5.18        -11.79        20.62 o                         
   1   9   3         96.70         55.31        39.59 o                         
   2   9   3          4.75        -13.03        20.89 o                         
   3   9   3         56.54         94.71        48.90 o                         
   4   9   3          3.25         34.49        26.48 o                         
   5   9   3         26.34        -10.97        22.77 o                         
   6   9   3          0.26        -15.52        27.17 o                         
   7   9   3         12.84         28.72        34.15 o                         
  -4  10   3          3.55        -24.06        40.75 o                         
  -3  10   3          3.30        -14.28        25.63 o                         
  -2  10   3          0.23         22.83        28.40 o                         
  -1  10   3          3.79        -23.98        23.98 o                         
   0  10   3          0.32         -0.67        27.28 o                         
   1  10   3         11.97        -24.90        24.90 o                         
   2  10   3          4.39          9.12        27.15 o                         
   3  10   3          0.00         32.87        28.56 o                         
   4  10   3          0.78         19.03        27.46 o                         
   5  10   3         12.97        -39.59        40.36 o                         
 -14   0   4         19.66        -17.08        41.14 o                         
 -12   0   4          3.39         29.11        41.53 o                         
 -10   0   4       2023.82       2080.15       109.05 o                         
  -8   0   4        551.96        517.41        22.41 o                         
  -6   0   4        197.03        206.11         9.49 o                         
  -4   0   4       3161.09       3185.89        35.84 o                         
  -2   0   4        923.40        835.42        26.31 o                         
   0   0   4         36.27         37.74         8.21 o                         
   2   0   4       3880.83       3832.73        67.47 o                         
   4   0   4         58.23         88.64        10.73 o                         
   6   0   4       2211.02       2008.69        43.64 o                         
   8   0   4        144.73        149.46        16.98 o                         
  10   0   4        278.56        295.60        33.23 o                         
  12   0   4          6.28          5.05        31.82 o                         
  14   0   4         44.28         57.44        44.24 o                         
 -15   1   4         10.00          9.62        41.72 o                         
 -14   1   4         62.25         21.98        31.95 o                         
 -13   1   4         26.82         81.56        70.44 o                         
 -12   1   4         14.04        -14.03        24.75 o                         
 -11   1   4         10.58         -1.81        23.81 o                         
 -10   1   4        293.85        332.74        38.42 o                         
  -9   1   4        206.03        203.08        19.45 o                         
  -8   1   4       1383.18       1398.39        34.51 o                         
  -7   1   4         11.88         -5.35         8.76 o                         
  -6   1   4         52.22         51.46         8.82 o                         
  -5   1   4        177.20        196.93         4.87 o                         
  -4   1   4       4935.96       5012.17        37.62 o                         
  -3   1   4        520.96        534.43        11.98 o                         
  -2   1   4        634.65        714.66        12.48 o                         
  -1   1   4        133.69        132.82         5.99 o                         
   0   1   4       1066.06       1063.37        17.48 o                         
   1   1   4        450.46        437.87        18.48 o                         
   2   1   4        233.73        249.24         9.66 o                         
   3   1   4        176.65        204.20        11.55 o                         
   4   1   4        131.29        133.50         9.80 o                         
   5   1   4        168.01        196.53        11.78 o                         
   6   1   4        304.50        283.84        12.84 o                         
   7   1   4        462.43        472.00        16.66 o                         
   8   1   4        404.04        423.73        16.96 o                         
   9   1   4        186.93        169.64        13.24 o                         
  10   1   4        131.75        138.60        12.91 o                         
  11   1   4        324.65        351.39        35.86 o                         
  12   1   4          4.73          3.33        22.61 o                         
  13   1   4          2.45          9.63        51.62 o                         
  14   1   4          4.15        -12.94        24.78 o                         
  15   1   4         12.57          8.67        45.60 o                         
 -15   2   4         22.69        -14.62        47.73 o                         
 -14   2   4          0.37        -47.92        54.53 o                         
 -13   2   4          2.01         -2.90        26.15 o                         
 -12   2   4         19.87         16.93        42.50 o                         
 -11   2   4          7.47          6.90        26.48 o                         
 -10   2   4        553.15        563.00        44.73 o                         
  -9   2   4         23.14         35.15        21.79 o                         
  -8   2   4        577.42        529.76        29.97 o                         
  -7   2   4        110.63        108.94        13.43 o                         
  -6   2   4        992.10       1102.01        59.59 o                         
  -5   2   4        699.48        679.74        12.69 o                         
  -4   2   4        978.54        958.52        15.62 o                         
  -3   2   4        104.45        106.35         6.15 o                         
  -2   2   4        312.85        343.54        11.86 o                         
  -1   2   4        266.50        283.20         8.81 o                         
   0   2   4       2558.64       2592.77        26.47 o                         
   1   2   4        606.59        596.57        16.11 o                         
   2   2   4        116.45        112.35         7.32 o                         
   3   2   4       2177.83       2172.50        29.72 o                         
   4   2   4          7.84         12.43         7.09 o                         
   5   2   4         34.34         35.18         7.47 o                         
   6   2   4        507.50        468.41        18.34 o                         
   7   2   4         18.07         15.49        10.98 o                         
   8   2   4         69.06         56.10        10.03 o                         
   9   2   4         48.92         28.21         9.24 o                         
  10   2   4         18.64         22.03         8.29 o                         
  11   2   4          7.17          4.50        21.41 o                         
  12   2   4          5.06          9.72        24.61 o                         
  13   2   4         17.95          9.26        27.43 o                         
  14   2   4         16.20         50.26        32.44 o                         
  15   2   4         12.55        -17.40        30.33 o                         
 -15   3   4         40.26         99.54        39.79 o                         
 -14   3   4          4.63        -23.85        30.70 o                         
 -13   3   4          4.57         -6.99        51.42 o                         
 -12   3   4         62.44         34.28        29.01 o                         
 -11   3   4          5.29        -27.36        27.36 o                         
 -10   3   4        152.88        133.00        21.72 o                         
  -9   3   4        508.64        479.34        45.95 o                         
  -8   3   4        486.49        492.34        24.34 o                         
  -7   3   4         17.25         24.93        12.81 o                         
  -6   3   4        622.51        647.16        13.73 o                         
  -5   3   4        116.59        127.89         7.53 o                         
  -4   3   4        388.49        402.55        10.81 o                         
  -3   3   4        446.88        443.97        11.73 o                         
  -2   3   4        281.32        295.15        11.74 o                         
  -1   3   4         27.62         21.37         7.22 o                         
   0   3   4         18.98         12.91         6.84 o                         
   1   3   4          2.75          0.54         5.19 o                         
   2   3   4         36.04         31.38         7.03 o                         
   3   3   4        454.18        452.65        13.88 o                         
   4   3   4        327.28        301.38        15.74 o                         
   5   3   4        252.97        276.07        13.88 o                         
   6   3   4          2.35          8.61         8.05 o                         
   7   3   4         46.72         33.57         9.55 o                         
   8   3   4         10.44         -2.41         8.48 o                         
   9   3   4        112.67        123.88        11.41 o                         
  10   3   4         16.26         25.45        13.72 o                         
  11   3   4         14.57         16.36        14.02 o                         
  12   3   4         35.75         38.95        16.43 o                         
  13   3   4          2.21         22.88        48.90 o                         
  14   3   4         15.78         43.09        33.54 o                         
 -14   4   4         34.77         94.31        58.60 o                         
 -13   4   4          9.83        -26.48        26.48 o                         
 -12   4   4          4.50          5.67        52.39 o                         
 -11   4   4          5.89        -25.73        28.14 o                         
 -10   4   4          4.14          3.42        13.58 o                         
  -9   4   4         33.37         37.24        14.17 o                         
  -8   4   4        432.48        411.17        24.20 o                         
  -7   4   4         48.32         64.34        15.07 o                         
  -6   4   4         14.07         16.54         7.64 o                         
  -5   4   4        156.72        152.18        15.04 o                         
  -4   4   4         59.73         52.25         7.18 o                         
  -3   4   4        574.04        576.29        20.72 o                         
  -2   4   4        784.96        893.02        24.72 o                         
  -1   4   4        100.45         80.78        10.65 o                         
   0   4   4         20.82         15.09         8.47 o                         
   1   4   4       3777.71       3653.80        42.14 o                         
   2   4   4       1678.80       1621.72        27.24 o                         
   3   4   4        159.78        192.63        12.99 o                         
   4   4   4          1.81          1.64         8.39 o                         
   5   4   4        322.22        323.25        18.11 o                         
   6   4   4         18.56          9.55        11.29 o                         
   7   4   4          8.17          7.11        11.26 o                         
   8   4   4          1.34          3.51        10.74 o                         
   9   4   4          0.67          3.60        12.97 o                         
  10   4   4          0.84         10.43        14.24 o                         
  11   4   4          3.03        -13.09        13.09 o                         
  12   4   4         37.48         22.61        17.76 o                         
  13   4   4         27.77        -15.94        31.63 o                         
  14   4   4          0.16        -10.64        26.83 o                         
 -14   5   4          4.17         16.30        52.39 o                         
 -13   5   4         79.71         71.41        53.94 o                         
 -12   5   4          1.35         -4.27        37.64 o                         
 -11   5   4          8.09          7.76        36.87 o                         
 -10   5   4         26.20         20.61        31.46 o                         
  -9   5   4        103.08         89.36        20.91 o                         
  -8   5   4         14.30         18.84        16.10 o                         
  -7   5   4        396.42        435.42        30.61 o                         
  -6   5   4         92.43         77.75        20.13 o                         
  -5   5   4        257.19        250.80        15.18 o                         
  -4   5   4         91.33         59.55        13.69 o                         
  -3   5   4         30.74         23.62         9.89 o                         
  -2   5   4         49.67         40.40        11.47 o                         
  -1   5   4          7.77         -9.37         9.37 o                         
   0   5   4          8.70         15.54        10.57 o                         
   1   5   4         18.13         10.38        10.34 o                         
   2   5   4        856.34        826.36        25.78 o                         
   3   5   4        116.74        109.28        15.12 o                         
   4   5   4         33.35         38.99        10.95 o                         
   5   5   4        126.15        142.20        14.30 o                         
   6   5   4          3.73         -5.40         9.67 o                         
   7   5   4         60.54         53.21        18.66 o                         
   8   5   4          3.23         -6.52        16.35 o                         
   9   5   4         59.35         80.91        22.74 o                         
  10   5   4          7.81         -8.31        14.00 o                         
  11   5   4         47.05         71.68        20.32 o                         
  12   5   4         20.94         26.58        24.38 o                         
  13   5   4          2.82         -4.32        28.96 o                         
 -13   6   4          4.72        -45.02        45.02 o                         
 -12   6   4          7.04        -22.12        40.36 o                         
 -11   6   4         13.82        115.65        50.84 o                         
 -10   6   4        121.93         85.48        23.13 o                         
  -9   6   4         93.83        122.87        25.10 o                         
  -8   6   4         78.21         99.72        30.09 o                         
  -7   6   4         37.97         49.71        18.89 o                         
  -6   6   4        155.42        145.22        22.69 o                         
  -5   6   4         45.16         50.89        11.33 o                         
  -4   6   4         20.35         12.76        10.39 o                         
  -3   6   4        113.26        111.01        13.32 o                         
  -2   6   4          3.59          4.45        11.61 o                         
  -1   6   4        333.74        358.70        20.33 o                         
   0   6   4          2.06         -0.90        11.43 o                         
   1   6   4        228.49        306.23        24.21 o                         
   2   6   4         26.37         29.77        12.82 o                         
   3   6   4        197.85        203.43        17.92 o                         
   4   6   4          7.77          8.94        11.58 o                         
   5   6   4        248.35        301.53        27.94 o                         
   6   6   4        156.95        151.42        22.79 o                         
   7   6   4          5.17         -6.95        10.97 o                         
   8   6   4          0.14         22.56        14.90 o                         
   9   6   4          2.84        -14.77        16.32 o                         
  10   6   4          1.72        -15.51        15.51 o                         
  11   6   4          3.75          0.71        17.93 o                         
  12   6   4          3.88        -18.66        18.66 o                         
 -12   7   4          4.13        -46.96        46.96 o                         
 -11   7   4         21.65         -0.78        45.79 o                         
 -10   7   4         33.15         33.03        28.62 o                         
  -9   7   4          9.62        -15.00        24.55 o                         
  -8   7   4          4.62          0.24        18.28 o                         
  -7   7   4          3.62         20.62        19.38 o                         
  -6   7   4        101.87        128.30        36.00 o                         
  -5   7   4         91.20         81.40        14.85 o                         
  -4   7   4         44.90         20.50        10.65 o                         
  -3   7   4         11.97         12.26        10.01 o                         
  -2   7   4          3.86          0.10         9.48 o                         
  -1   7   4          1.25          7.63        11.29 o                         
   0   7   4          0.08          6.77        11.72 o                         
   1   7   4         55.69         67.92        14.69 o                         
   2   7   4         69.91         73.13        14.56 o                         
   3   7   4          0.38         -7.22        11.19 o                         
   4   7   4        129.72        141.98        17.39 o                         
   5   7   4         31.60         44.11        13.20 o                         
   6   7   4        132.79        128.15        17.16 o                         
   7   7   4         55.87         47.22        18.15 o                         
   8   7   4          0.17          1.15        19.88 o                         
   9   7   4          2.79         -9.36        19.55 o                         
  10   7   4          6.96        -19.23        19.23 o                         
  11   7   4         37.03         43.47        32.60 o                         
 -10   8   4          5.74          2.67        29.46 o                         
  -9   8   4          8.71         20.02        29.08 o                         
  -8   8   4         15.98        -12.85        25.37 o                         
  -7   8   4         25.35         37.87        27.15 o                         
  -6   8   4          0.09        -22.60        22.60 o                         
  -5   8   4          0.84         -6.98        22.43 o                         
  -4   8   4          1.02        -11.72        11.72 o                         
  -3   8   4         45.35         61.21        12.93 o                         
  -2   8   4          1.60        -10.27        10.27 o                         
  -1   8   4         15.86         23.94        13.41 o                         
   0   8   4          0.17        -10.16        13.70 o                         
   1   8   4         11.27         14.88        16.37 o                         
   2   8   4          5.34          4.79        14.33 o                         
   3   8   4         66.55         53.96        18.01 o                         
   4   8   4          7.79         30.69        18.55 o                         
   5   8   4          9.18        -12.18        17.32 o                         
   6   8   4         36.43         42.44        19.11 o                         
   7   8   4         13.66          0.78        30.27 o                         
   8   8   4          4.53        -29.11        29.11 o                         
   9   8   4          1.74        -27.55        27.55 o                         
  -8   9   4          7.02         29.49        47.35 o                         
  -7   9   4          4.37        -37.26        37.26 o                         
  -6   9   4          0.13        -32.60        32.60 o                         
  -5   9   4          0.49        -31.05        31.05 o                         
  -4   9   4          3.56         10.48        40.75 o                         
  -3   9   4          7.24         10.79        42.50 o                         
  -2   9   4          6.53        -23.15        23.15 o                         
  -1   9   4          6.79          4.67        29.37 o                         
   0   9   4          7.92          9.70        23.95 o                         
   1   9   4         26.65         -6.73        21.59 o                         
   2   9   4        100.35         93.23        31.50 o                         
   3   9   4         30.63        -17.01        22.15 o                         
   4   9   4          2.70          1.61        24.29 o                         
   5   9   4          9.87         17.19        25.03 o                         
   6   9   4         43.61        -23.07        23.92 o                         
   7   9   4         14.54         20.96        35.32 o                         
  -3  10   4          1.28        -23.64        23.64 o                         
  -2  10   4          5.75        -29.69        29.69 o                         
  -1  10   4         15.45        -23.06        23.29 o                         
   0  10   4          0.09        -24.47        24.47 o                         
   1  10   4         17.31         15.16        28.81 o                         
   2  10   4          2.55        -25.75        25.75 o                         
   3  10   4          1.58         -1.12        27.84 o                         
   4  10   4          9.83        -35.70        35.70 o                         
 -15   0   5         45.95         28.33        52.78 o                         
 -13   0   5         10.37        104.78        50.84 o                         
 -11   0   5          9.39         48.12        37.26 o                         
  -9   0   5          0.07        -28.72        30.27 o                         
  -7   0   5          0.14          1.19         6.46 o                         
  -5   0   5         16.16         19.96         6.77 o                         
  -3   0   5       1734.96       1829.54        35.93 o                         
  -1   0   5       1559.17       1575.05        31.12 o                         
   1   0   5       1621.65       1657.45        61.51 o                         
   3   0   5        439.36        409.50        18.56 o                         
   5   0   5        340.36        338.98        19.71 o                         
   7   0   5        707.78        690.16        43.60 o                         
   9   0   5          4.66         -0.28        11.51 o                         
  11   0   5          0.07         -9.32        12.53 o                         
  13   0   5         22.98         12.03        33.38 o                         
  15   0   5          6.51         83.83        47.35 o                         
 -15   1   5         32.02         -5.39        36.48 o                         
 -14   1   5         23.77          6.35        30.76 o                         
 -13   1   5         45.63         39.16        30.18 o                         
 -12   1   5        176.84        128.46        34.97 o                         
 -11   1   5          0.07         -5.59        23.64 o                         
 -10   1   5        114.03        150.70        32.38 o                         
  -9   1   5         56.81         70.63        25.80 o                         
  -8   1   5         11.94          6.87         9.48 o                         
  -7   1   5        909.77        931.78        22.49 o                         
  -6   1   5         30.84         37.65         4.51 o                         
  -5   1   5       2323.06       2365.57        21.30 o                         
  -4   1   5        292.83        326.00         8.52 o                         
  -3   1   5       3689.41       3730.68        29.88 o                         
  -2   1   5        755.06        843.50        14.70 o                         
  -1   1   5       4341.86       4201.71        43.01 o                         
   0   1   5         45.56         32.56         7.91 o                         
   1   1   5        358.12        340.95        11.96 o                         
   2   1   5        649.69        661.08        17.01 o                         
   3   1   5       1332.33       1253.63        24.29 o                         
   4   1   5        187.08        220.19        12.45 o                         
   5   1   5       1078.64       1023.93        23.94 o                         
   6   1   5         52.90         54.70         8.46 o                         
   7   1   5         22.44         33.11         8.44 o                         
   8   1   5         31.99         34.95         9.21 o                         
   9   1   5         68.51         81.96        11.84 o                         
  10   1   5          3.38         -6.01         7.69 o                         
  11   1   5          7.24         -6.57        10.47 o                         
  12   1   5         66.80         37.84        27.17 o                         
  13   1   5          2.14          6.07        24.53 o                         
  14   1   5         12.64         14.66        28.07 o                         
 -15   2   5         38.87         64.91        39.87 o                         
 -14   2   5         10.83         19.61        32.52 o                         
 -13   2   5          5.24          5.88        28.56 o                         
 -12   2   5         14.45         16.63        28.73 o                         
 -11   2   5        149.75        137.30        31.38 o                         
 -10   2   5          0.64         -8.34        24.26 o                         
  -9   2   5         40.28         44.53        32.13 o                         
  -8   2   5        939.64        950.08        29.14 o                         
  -7   2   5         50.06         47.93        12.88 o                         
  -6   2   5        112.48         92.81        11.03 o                         
  -5   2   5       1284.94       1291.26        17.16 o                         
  -4   2   5         64.55         96.32        10.32 o                         
  -3   2   5        189.33        206.06         8.69 o                         
  -2   2   5        549.23        580.25        12.35 o                         
  -1   2   5          8.99         20.30         4.52 o                         
   0   2   5         65.52         68.00         6.35 o                         
   1   2   5          2.95         -3.79         4.16 o                         
   2   2   5       1650.96       1612.07        23.79 o                         
   3   2   5        309.86        347.56        13.44 o                         
   4   2   5          0.16          2.69         5.66 o                         
   5   2   5         24.13         27.09         7.96 o                         
   6   2   5        407.06        395.48        18.06 o                         
   7   2   5        224.58        227.13        15.84 o                         
   8   2   5          1.24         -5.29         7.56 o                         
   9   2   5        163.93        169.60        15.42 o                         
  10   2   5         55.00         43.19         9.31 o                         
  11   2   5        113.07        109.91        18.57 o                         
  12   2   5          1.21         -2.55        19.44 o                         
  13   2   5         15.92         57.18        38.42 o                         
  14   2   5          0.59         11.00        29.62 o                         
 -15   3   5          8.34         -0.74        36.23 o                         
 -14   3   5          1.31        -37.64        37.64 o                         
 -13   3   5          0.08         53.74        31.04 o                         
 -12   3   5          0.77         -6.84        25.79 o                         
 -11   3   5          0.01         -0.72        23.60 o                         
 -10   3   5         12.91         -0.49        22.06 o                         
  -9   3   5        125.88        129.92        19.16 o                         
  -8   3   5        425.76        432.42        52.60 o                         
  -7   3   5       1052.93       1018.78        31.40 o                         
  -6   3   5        256.86        237.70        10.06 o                         
  -5   3   5        191.53        188.16         9.64 o                         
  -4   3   5       1719.87       1783.42        23.04 o                         
  -3   3   5        341.11        347.16        11.16 o                         
  -2   3   5          0.45         -4.99         4.99 o                         
  -1   3   5       1122.16       1114.82        24.21 o                         
   0   3   5        217.19        204.08        11.40 o                         
   1   3   5        831.45        839.27        18.19 o                         
   2   3   5        268.22        276.67        11.58 o                         
   3   3   5        990.10       1026.48        20.74 o                         
   4   3   5        651.27        683.05        21.67 o                         
   5   3   5        264.68        250.01        14.38 o                         
   6   3   5         75.73         75.52        10.79 o                         
   7   3   5        155.78        121.28        15.10 o                         
   8   3   5         37.41         26.69         9.21 o                         
   9   3   5         15.06         12.88         7.61 o                         
  10   3   5         70.15         82.54        17.07 o                         
  11   3   5         28.36         23.90        20.55 o                         
  12   3   5         34.34         27.30        15.58 o                         
  13   3   5         14.94          2.12        24.95 o                         
  14   3   5          4.99         20.86        35.32 o                         
 -14   4   5         45.39        199.48        61.32 o                         
 -13   4   5          1.22        -16.30        40.75 o                         
 -12   4   5         14.87         35.32        43.85 o                         
 -11   4   5          4.49         81.11        41.14 o                         
 -10   4   5        195.90        224.57        45.60 o                         
  -9   4   5        185.81        190.81        19.54 o                         
  -8   4   5          1.93          8.71        14.12 o                         
  -7   4   5          6.00         21.88        14.14 o                         
  -6   4   5        614.92        586.83        22.59 o                         
  -5   4   5         97.65        107.28        13.41 o                         
  -4   4   5         15.96         14.85         8.34 o                         
  -3   4   5          5.27          6.89         8.53 o                         
  -2   4   5        382.33        350.24        23.07 o                         
  -1   4   5         13.17         25.58         9.22 o                         
   0   4   5         44.93         51.59        10.27 o                         
   1   4   5        132.65        121.74         9.36 o                         
   2   4   5         82.64         88.86         9.75 o                         
   3   4   5          6.82         -5.63         8.03 o                         
   4   4   5        960.40        951.21        24.50 o                         
   5   4   5          1.34         11.31        12.14 o                         
   6   4   5        484.56        467.91        22.12 o                         
   7   4   5        102.86         76.91        18.16 o                         
   8   4   5          1.56         12.65        10.73 o                         
   9   4   5          1.12         -3.93        15.71 o                         
  10   4   5        109.31        188.87        21.96 o                         
  11   4   5         12.63          8.61        15.24 o                         
  12   4   5         41.23         69.49        20.95 o                         
  13   4   5          6.24         22.39        29.45 o                         
 -13   5   5          0.29         14.36        49.29 o                         
 -12   5   5          2.75         -1.94        43.08 o                         
 -11   5   5          6.74          5.05        34.54 o                         
 -10   5   5          1.79         11.21        17.08 o                         
  -9   5   5        217.64        186.20        24.51 o                         
  -8   5   5        164.21        155.40        22.75 o                         
  -7   5   5        321.91        383.38        41.79 o                         
  -6   5   5        207.85        222.22        21.44 o                         
  -5   5   5         43.47         53.28        11.26 o                         
  -4   5   5         77.54         82.01        11.65 o                         
  -3   5   5          3.80          8.60        10.47 o                         
  -2   5   5         17.20          4.86         9.99 o                         
  -1   5   5         81.06         99.08        13.90 o                         
   0   5   5        130.03        110.19        13.36 o                         
   1   5   5         18.52          5.86        10.94 o                         
   2   5   5         23.92         33.64        11.40 o                         
   3   5   5         55.08         67.22        13.79 o                         
   4   5   5        102.63        108.82        15.29 o                         
   5   5   5        144.40        149.51        14.91 o                         
   6   5   5        358.81        372.24        19.31 o                         
   7   5   5          1.04         -1.16        10.05 o                         
   8   5   5         53.35         78.90        14.86 o                         
   9   5   5          2.41         21.34        14.25 o                         
  10   5   5          1.31         -2.26        14.94 o                         
  11   5   5          0.29         13.65        17.08 o                         
  12   5   5          1.88         16.17        19.56 o                         
  13   5   5          0.64        -12.82        33.96 o                         
 -12   6   5          1.47        -37.26        37.26 o                         
 -11   6   5          6.18         17.08        43.85 o                         
 -10   6   5         27.03         37.26        20.47 o                         
  -9   6   5          0.66         10.27        18.35 o                         
  -8   6   5          1.55         -6.67        16.46 o                         
  -7   6   5         64.00         19.99        17.14 o                         
  -6   6   5        210.51        269.30        23.70 o                         
  -5   6   5          2.78          3.26        10.00 o                         
  -4   6   5        115.68        122.49        13.48 o                         
  -3   6   5         40.04         22.75        11.11 o                         
  -2   6   5          6.23          2.22        11.39 o                         
  -1   6   5         35.76         25.74        12.35 o                         
   0   6   5          9.77         12.19        11.71 o                         
   1   6   5         48.28         39.90        13.82 o                         
   2   6   5        235.05        270.15        20.11 o                         
   3   6   5        471.33        452.06        23.64 o                         
   4   6   5          3.99         22.45        12.06 o                         
   5   6   5        361.37        379.27        22.88 o                         
   6   6   5         75.88         93.62        21.02 o                         
   7   6   5          4.92         10.34        12.48 o                         
   8   6   5         18.74         22.84        14.60 o                         
   9   6   5         29.97         19.59        38.03 o                         
  10   6   5         36.33         -3.01        19.78 o                         
  11   6   5         22.19         -1.74        19.23 o                         
  12   6   5          0.03         -3.73        21.54 o                         
 -11   7   5         34.39          0.00        45.79 o                         
 -10   7   5         41.03         59.85        44.24 o                         
  -9   7   5         12.85        -20.95        23.75 o                         
  -8   7   5          7.52        -14.88        23.45 o                         
  -7   7   5          0.17         -6.88        18.72 o                         
  -6   7   5        104.48        102.20        23.60 o                         
  -5   7   5          7.55         13.41        14.76 o                         
  -4   7   5         36.87         10.00        11.37 o                         
  -3   7   5          8.17         -3.14         9.94 o                         
  -2   7   5         55.61         52.75        13.56 o                         
  -1   7   5         22.30         19.26        13.37 o                         
   0   7   5        139.20        152.41        25.94 o                         
   1   7   5         30.30         14.85        11.85 o                         
   2   7   5          0.09        -10.56        10.56 o                         
   3   7   5        276.17        253.88        20.62 o                         
   4   7   5        178.64        191.01        18.91 o                         
   5   7   5         13.95         15.79        16.39 o                         
   6   7   5          7.08         12.19        14.18 o                         
   7   7   5          2.95         -0.73        13.76 o                         
   8   7   5          3.33          3.27        19.55 o                         
   9   7   5          2.85        -14.18        19.00 o                         
  10   7   5          2.10          1.69        23.64 o                         
  11   7   5          0.64         15.06        28.52 o                         
 -10   8   5         13.82        -29.91        29.91 o                         
  -9   8   5         26.56        -27.30        27.30 o                         
  -8   8   5          2.56        -23.43        23.43 o                         
  -7   8   5          2.34         24.16        49.09 o                         
  -6   8   5          1.81        -16.03        22.80 o                         
  -5   8   5         34.59         41.08        20.10 o                         
  -4   8   5         46.78         52.09        16.08 o                         
  -3   8   5          1.73          2.04        11.77 o                         
  -2   8   5          0.78         -4.81        11.21 o                         
  -1   8   5         51.68         55.89        14.42 o                         
   0   8   5         47.09         34.64        19.63 o                         
   1   8   5          5.69         10.55        12.91 o                         
   2   8   5         30.75         23.01        13.77 o                         
   3   8   5          8.64         13.90        15.98 o                         
   4   8   5         10.52          0.87        13.95 o                         
   5   8   5         66.54         63.79        21.31 o                         
   6   8   5          1.33         -6.82        15.85 o                         
   7   8   5         32.10         34.96        24.74 o                         
   8   8   5         13.40        -25.61        25.61 o                         
   9   8   5         18.09         10.87        34.54 o                         
  -8   9   5          1.14        -21.73        38.81 o                         
  -7   9   5          0.37        -36.48        37.26 o                         
  -6   9   5          0.67        -30.66        40.36 o                         
  -5   9   5         55.87        -14.75        39.20 o                         
  -4   9   5         25.21         -1.94        40.36 o                         
  -3   9   5          0.70         -8.29        21.25 o                         
  -2   9   5          2.11        -15.69        16.53 o                         
  -1   9   5         39.62         61.03        21.65 o                         
   0   9   5          0.04          9.31        33.96 o                         
   1   9   5          1.42          1.09        21.11 o                         
   2   9   5          2.82         -1.53        23.11 o                         
   3   9   5          1.28          3.09        22.15 o                         
   4   9   5         16.05         22.01        25.57 o                         
   5   9   5          0.89         12.82        25.82 o                         
   6   9   5          8.10         -8.99        23.31 o                         
  -2  10   5          0.59        -16.10        24.64 o                         
  -1  10   5          5.92          0.22        26.44 o                         
   0  10   5          0.73        -29.69        29.69 o                         
   1  10   5          0.09         20.04        34.15 o                         
   2  10   5          0.01        -12.37        25.76 o                         
   3  10   5          6.37        -15.14        42.69 o                         
 -14   0   6          0.12         74.51        49.68 o                         
 -12   0   6         33.62         24.84        38.81 o                         
 -10   0   6        202.00        250.71        49.68 o                         
  -8   0   6        252.18        310.08        47.73 o                         
  -6   0   6        329.01        380.37        30.27 o                         
  -4   0   6       3892.77       3926.16        45.32 o                         
  -2   0   6        256.00        235.60        16.74 o                         
   0   0   6          0.20          4.21         8.21 o                         
   2   0   6        846.98        723.12        29.62 o                         
   4   0   6       1870.31       1874.40        43.51 o                         
   6   0   6        134.41        154.66        19.99 o                         
   8   0   6        235.69        228.88        21.57 o                         
  10   0   6         16.24          8.16        11.39 o                         
  12   0   6          0.13         44.63        35.32 o                         
  14   0   6          1.37         55.50        44.63 o                         
 -15   1   6          1.87        -31.50        33.75 o                         
 -14   1   6         17.03         55.38        34.93 o                         
 -13   1   6         14.34         -5.77        28.62 o                         
 -12   1   6        411.89        454.10        52.20 o                         
 -11   1   6         50.18         20.70        26.28 o                         
 -10   1   6          0.41        -15.08        28.33 o                         
  -9   1   6         74.49         94.66        27.10 o                         
  -8   1   6        144.88        130.49        14.17 o                         
  -7   1   6         63.44         58.74         7.69 o                         
  -6   1   6          7.11         13.00         4.47 o                         
  -5   1   6        226.84        229.58         9.32 o                         
  -4   1   6        183.35        219.25         7.92 o                         
  -3   1   6         11.73         12.08         5.19 o                         
  -2   1   6        462.27        442.47        13.31 o                         
  -1   1   6        162.00        176.44         9.10 o                         
   0   1   6       1124.51       1165.85        28.14 o                         
   1   1   6        162.46        167.40        10.42 o                         
   2   1   6        863.41        909.69        21.32 o                         
   3   1   6        111.33        142.42        14.79 o                         
   4   1   6        464.45        474.24        17.66 o                         
   5   1   6        590.41        601.87        20.35 o                         
   6   1   6        922.31        964.49        23.74 o                         
   7   1   6          3.11          8.85         8.03 o                         
   8   1   6        364.67        374.60        18.07 o                         
   9   1   6        195.05        199.78        15.14 o                         
  10   1   6         27.82         37.20        10.46 o                         
  11   1   6          0.02         -9.35         9.35 o                         
  12   1   6         40.12         17.23        23.47 o                         
  13   1   6          0.29         66.95        29.45 o                         
  14   1   6          0.80          3.48        27.43 o                         
 -15   2   6          2.22        -34.57        34.57 o                         
 -14   2   6          0.25         31.85        35.52 o                         
 -13   2   6          2.83         -1.21        26.51 o                         
 -12   2   6         19.09         -5.82        34.35 o                         
 -11   2   6          3.24          7.22        28.33 o                         
 -10   2   6          6.76          2.38        22.91 o                         
  -9   2   6        164.21        141.97        28.72 o                         
  -8   2   6         16.61         11.20        12.69 o                         
  -7   2   6         14.97         15.17        11.88 o                         
  -6   2   6        177.94        176.83         7.98 o                         
  -5   2   6        634.68        631.62        13.27 o                         
  -4   2   6         53.18         52.47         6.64 o                         
  -3   2   6        311.02        280.90        15.48 o                         
  -2   2   6       3375.55       3512.07        37.30 o                         
  -1   2   6        594.64        603.99        14.33 o                         
   0   2   6         50.75         42.27         6.15 o                         
   1   2   6         53.63         74.80         7.30 o                         
   2   2   6        714.12        664.86        19.62 o                         
   3   2   6        266.37        236.05        12.42 o                         
   4   2   6         72.24         53.76        12.40 o                         
   5   2   6          1.20          1.83         7.58 o                         
   6   2   6        806.50        830.26        25.51 o                         
   7   2   6         82.51         66.05        12.12 o                         
   8   2   6        306.32        305.43        22.36 o                         
   9   2   6        209.78        228.44        21.16 o                         
  10   2   6         38.72         43.84        12.23 o                         
  11   2   6          3.76        -11.41        13.67 o                         
  12   2   6          7.58        -13.56        16.01 o                         
  13   2   6         15.07         74.48        35.12 o                         
  14   2   6          0.29         53.31        39.59 o                         
 -14   3   6         28.59         -8.32        33.30 o                         
 -13   3   6          0.40         48.25        31.65 o                         
 -12   3   6         43.74         47.33        30.66 o                         
 -11   3   6        137.00        135.70        33.47 o                         
 -10   3   6        185.99        189.92        32.62 o                         
  -9   3   6          9.77         -5.86        12.06 o                         
  -8   3   6        142.48        104.46        27.50 o                         
  -7   3   6        453.91        432.97        21.10 o                         
  -6   3   6         63.99         88.35        11.45 o                         
  -5   3   6          1.05          7.36         7.29 o                         
  -4   3   6          0.29          3.44         6.27 o                         
  -3   3   6        255.75        268.67        11.79 o                         
  -2   3   6         21.66         32.46         6.53 o                         
  -1   3   6       1649.53       1649.09        26.06 o                         
   0   3   6        364.75        381.95        13.65 o                         
   1   3   6          1.21         -2.06         5.53 o                         
   2   3   6         29.83         31.80         6.77 o                         
   3   3   6        144.64        146.42        14.28 o                         
   4   3   6        310.30        306.73        19.73 o                         
   5   3   6         28.90         32.31         9.29 o                         
   6   3   6        674.17        670.19        22.30 o                         
   7   3   6        352.11        358.95        18.21 o                         
   8   3   6         16.03          4.24        12.26 o                         
   9   3   6        123.28        134.22        15.44 o                         
  10   3   6         20.09         12.91        10.30 o                         
  11   3   6         25.60          6.16        13.83 o                         
  12   3   6          2.07         -6.74        22.26 o                         
  13   3   6         36.11         77.56        46.76 o                         
 -14   4   6         11.47        -40.36        40.36 o                         
 -13   4   6          2.24        -31.05        39.59 o                         
 -12   4   6          8.92        -34.15        34.15 o                         
 -11   4   6         64.03         64.42        43.47 o                         
 -10   4   6          7.11          5.05        36.09 o                         
  -9   4   6          3.06          0.60        15.33 o                         
  -8   4   6         11.66        -13.89        13.89 o                         
  -7   4   6        774.14        823.73        32.31 o                         
  -6   4   6         43.73         65.03        19.44 o                         
  -5   4   6        749.96        720.74        22.07 o                         
  -4   4   6        311.21        346.34        15.99 o                         
  -3   4   6        254.64        263.57        20.42 o                         
  -2   4   6         52.10         56.09        10.95 o                         
  -1   4   6        717.48        750.47        23.85 o                         
   0   4   6        207.94        225.07        15.83 o                         
   1   4   6         72.58         70.17         8.88 o                         
   2   4   6        182.75        172.19        14.10 o                         
   3   4   6         62.79         48.06        10.21 o                         
   4   4   6        125.26        127.19        12.82 o                         
   5   4   6          6.02          4.16         8.76 o                         
   6   4   6        360.12        347.00        23.86 o                         
   7   4   6         45.54         45.09        10.68 o                         
   8   4   6         13.43          4.74         9.43 o                         
   9   4   6         29.21         18.74        10.85 o                         
  10   4   6         23.80         -0.98        15.52 o                         
  11   4   6          1.47          9.27        15.99 o                         
  12   4   6          2.92          0.87        17.10 o                         
  13   4   6         28.85         -9.09        29.43 o                         
 -13   5   6          0.07         27.55        50.45 o                         
 -12   5   6         21.53        -27.55        37.64 o                         
 -11   5   6        115.90        106.72        47.73 o                         
 -10   5   6         57.01         57.05        41.14 o                         
  -9   5   6          7.41          0.48        16.59 o                         
  -8   5   6         30.27         53.60        18.25 o                         
  -7   5   6         22.41         23.94        14.48 o                         
  -6   5   6        294.80        284.74        23.36 o                         
  -5   5   6         68.10         47.12        13.87 o                         
  -4   5   6          4.72         -5.50         8.69 o                         
  -3   5   6          3.09         -5.73         9.88 o                         
  -2   5   6         84.34         83.59        13.41 o                         
  -1   5   6         79.02         66.58        15.81 o                         
   0   5   6         25.67         24.01        11.18 o                         
   1   5   6         99.32         95.23        14.29 o                         
   2   5   6         12.86         26.42        12.30 o                         
   3   5   6          6.76         -4.33        10.98 o                         
   4   5   6        313.59        307.99        20.67 o                         
   5   5   6        638.08        706.34        27.84 o                         
   6   5   6         16.01          5.66        12.17 o                         
   7   5   6         58.64         33.71        11.01 o                         
   8   5   6          0.06        -11.55        11.55 o                         
   9   5   6         32.06         43.54        14.86 o                         
  10   5   6          0.06        -14.83        14.83 o                         
  11   5   6         90.08        130.17        23.51 o                         
  12   5   6          7.20          7.22        19.34 o                         
 -12   6   6          0.61        -20.96        43.85 o                         
 -11   6   6         11.79        -20.57        37.64 o                         
 -10   6   6         23.22         26.79        21.22 o                         
  -9   6   6         10.04         35.79        20.05 o                         
  -8   6   6          2.77          3.62        17.92 o                         
  -7   6   6         33.63         22.60        18.91 o                         
  -6   6   6         61.57         75.22        17.29 o                         
  -5   6   6        271.40        322.28        24.57 o                         
  -4   6   6          1.91         -2.49         9.00 o                         
  -3   6   6        318.28        333.87        20.29 o                         
  -2   6   6         28.73          6.93        11.13 o                         
  -1   6   6        272.32        289.80        19.86 o                         
   0   6   6         45.45         41.28        13.19 o                         
   1   6   6          2.15          1.85        10.94 o                         
   2   6   6        104.92        118.93        15.89 o                         
   3   6   6         12.14         30.39        12.44 o                         
   4   6   6         14.87          3.98        11.79 o                         
   5   6   6          3.83         -9.68        10.97 o                         
   6   6   6         42.01         25.48        13.80 o                         
   7   6   6         35.17         38.19        21.23 o                         
   8   6   6         10.12          1.53        16.13 o                         
   9   6   6          3.80          1.88        18.74 o                         
  10   6   6         24.91         75.47        30.85 o                         
  11   6   6          0.14         -9.44        20.69 o                         
 -11   7   6         10.30         60.93        54.72 o                         
 -10   7   6         13.07          8.15        41.14 o                         
  -9   7   6          3.57        -15.09        28.72 o                         
  -8   7   6         22.27        -11.15        23.56 o                         
  -7   7   6          0.18         -5.12        17.51 o                         
  -6   7   6        136.35        130.42        21.09 o                         
  -5   7   6          0.96        -13.40        13.40 o                         
  -4   7   6         36.34         21.06        14.70 o                         
  -3   7   6         28.37         22.20        11.43 o                         
  -2   7   6          0.10          5.07        11.44 o                         
  -1   7   6          7.59          4.63        11.81 o                         
   0   7   6         12.91         -1.11        11.63 o                         
   1   7   6         31.76         18.21        12.04 o                         
   2   7   6         21.51         11.35        12.25 o                         
   3   7   6          2.49         11.16        12.21 o                         
   4   7   6          9.65          2.33        11.74 o                         
   5   7   6         43.96         56.72        15.26 o                         
   6   7   6          0.19         -0.95        13.66 o                         
   7   7   6         36.36         21.27        14.96 o                         
   8   7   6          3.23         16.00        17.84 o                         
   9   7   6         50.90         88.51        28.26 o                         
  10   7   6         10.62         12.40        24.05 o                         
  -9   8   6         20.02         25.05        36.87 o                         
  -8   8   6         15.90         17.53        29.48 o                         
  -7   8   6         30.05         27.17        27.72 o                         
  -6   8   6         24.37         -2.21        19.65 o                         
  -5   8   6         63.52         66.50        28.39 o                         
  -4   8   6         12.76         -7.55        20.08 o                         
  -3   8   6         16.07          3.90        14.31 o                         
  -2   8   6          0.31          0.17        12.27 o                         
  -1   8   6         43.32         47.18        16.24 o                         
   0   8   6         45.87         23.26        19.56 o                         
   1   8   6         18.04         16.93        13.22 o                         
   2   8   6          0.80         -3.15        13.36 o                         
   3   8   6          0.96         15.36        16.57 o                         
   4   8   6         43.79         51.42        18.53 o                         
   5   8   6        105.41        100.79        22.16 o                         
   6   8   6         19.07          6.79        15.92 o                         
   7   8   6          0.66        -20.88        24.84 o                         
   8   8   6          0.17        -11.25        28.33 o                         
  -7   9   6          0.05        -34.57        41.14 o                         
  -6   9   6         12.08         19.19        29.29 o                         
  -5   9   6          9.71          4.24        26.52 o                         
  -4   9   6          6.02         -2.72        38.42 o                         
  -3   9   6         17.98         -9.08        37.45 o                         
  -2   9   6         44.68         11.47        23.73 o                         
  -1   9   6         10.88         -3.73        22.09 o                         
   0   9   6          1.49         -6.92        21.53 o                         
   1   9   6          0.21         25.10        30.66 o                         
   2   9   6          0.93        -21.07        21.07 o                         
   3   9   6          1.65         -8.71        21.43 o                         
   4   9   6          1.21        -16.98        22.46 o                         
   5   9   6          0.25        -13.87        21.80 o                         
   6   9   6          0.99         -5.43        38.81 o                         
  -2  10   6          1.22        -17.85        32.60 o                         
  -1  10   6          0.23         -5.43        31.82 o                         
   0  10   6         12.34         22.12        33.76 o                         
   1  10   6          0.22         28.72        36.87 o                         
 -15   0   7        117.85         48.51        50.45 o                         
 -13   0   7        102.39        105.17        50.84 o                         
 -11   0   7        161.08        148.25        45.41 o                         
  -9   0   7        555.49        601.93        62.09 o                         
  -7   0   7        709.64        662.24        30.87 o                         
  -5   0   7         23.39         33.43         8.34 o                         
  -3   0   7        488.15        501.76        26.58 o                         
  -1   0   7       1688.79       1739.25        45.49 o                         
   1   0   7       1274.44       1293.48        41.14 o                         
   3   0   7        982.66        942.95        31.02 o                         
   5   0   7        198.69        190.63        19.24 o                         
   7   0   7        933.86        940.96        39.28 o                         
   9   0   7       1205.76       1223.38        67.57 o                         
  11   0   7         43.08         39.59        26.90 o                         
  13   0   7         33.63         66.36        43.47 o                         
 -15   1   7         24.51         22.69        57.63 o                         
 -14   1   7         19.68         -2.37        48.32 o                         
 -13   1   7         54.98        -14.75        27.93 o                         
 -12   1   7          4.59         -5.21        26.35 o                         
 -11   1   7        128.26        108.47        32.51 o                         
 -10   1   7          1.10          0.52        32.41 o                         
  -9   1   7         16.23         35.42        22.15 o                         
  -8   1   7          5.58         24.05        20.59 o                         
  -7   1   7        335.89        349.42        22.41 o                         
  -6   1   7        634.54        596.13        13.40 o                         
  -5   1   7        175.71        182.05         8.58 o                         
  -4   1   7         68.53         73.85         6.69 o                         
  -3   1   7        852.21        829.24        17.47 o                         
  -2   1   7       1037.30       1049.58        20.33 o                         
  -1   1   7       1657.65       1487.23        24.75 o                         
   0   1   7        200.08        210.59        11.88 o                         
   1   1   7          4.32          5.62         8.52 o                         
   2   1   7         50.11         66.54        11.50 o                         
   3   1   7         17.16         23.36         7.83 o                         
   4   1   7        166.01        168.53        13.71 o                         
   5   1   7        120.07        101.47        17.06 o                         
   6   1   7        121.79        126.33        12.23 o                         
   7   1   7         53.93         69.78        11.30 o                         
   8   1   7         96.73         90.71        11.53 o                         
   9   1   7         28.04         29.04         9.28 o                         
  10   1   7         93.67         75.15        12.47 o                         
  11   1   7         98.94        110.67        18.39 o                         
  12   1   7         14.14         12.13        13.61 o                         
  13   1   7          0.47          6.27        27.52 o                         
  14   1   7          0.45         66.89        33.31 o                         
 -14   2   7         42.99         23.99        34.85 o                         
 -13   2   7         18.47         23.84        29.28 o                         
 -12   2   7         22.98         -5.36        26.89 o                         
 -11   2   7        138.17        113.52        31.40 o                         
 -10   2   7        171.59        164.47        31.67 o                         
  -9   2   7          8.46        -17.33        17.33 o                         
  -8   2   7        106.41        110.54        15.37 o                         
  -7   2   7          0.43         -0.20        11.66 o                         
  -6   2   7          0.19         -3.83         7.58 o                         
  -5   2   7        665.62        676.67        14.95 o                         
  -4   2   7        204.37        218.58        10.28 o                         
  -3   2   7         25.36         31.16         6.39 o                         
  -2   2   7         35.27         36.49         6.55 o                         
  -1   2   7         73.06         77.04         7.74 o                         
   0   2   7          0.02          4.67         5.29 o                         
   1   2   7        139.30        153.05        10.68 o                         
   2   2   7         51.08         35.53        11.60 o                         
   3   2   7        279.28        275.68        14.11 o                         
   4   2   7        363.90        359.67        20.50 o                         
   5   2   7        230.47        260.89        16.97 o                         
   6   2   7        141.02        128.83        14.60 o                         
   7   2   7        533.97        564.54        23.90 o                         
   8   2   7        227.47        239.30        16.36 o                         
   9   2   7        231.19        239.79        17.17 o                         
  10   2   7         33.74         26.99        10.36 o                         
  11   2   7         36.19         18.41        19.77 o                         
  12   2   7         19.50         12.01        16.67 o                         
  13   2   7         26.23         22.85        29.67 o                         
 -14   3   7          1.91          5.82        46.96 o                         
 -13   3   7         17.13         -1.55        43.47 o                         
 -12   3   7         11.59          0.46        27.95 o                         
 -11   3   7        240.82        215.83        37.27 o                         
 -10   3   7          3.08          2.15        23.85 o                         
  -9   3   7        371.64        365.69        36.43 o                         
  -8   3   7          1.18          6.58        16.69 o                         
  -7   3   7        209.41        195.67        16.95 o                         
  -6   3   7        167.73        181.59        16.13 o                         
  -5   3   7         18.54         18.48         7.38 o                         
  -4   3   7          5.16         -4.59         6.94 o                         
  -3   3   7          2.20         -0.71         6.16 o                         
  -2   3   7        475.81        501.40        14.04 o                         
  -1   3   7        243.74        246.09        12.52 o                         
   0   3   7        443.63        428.20        14.48 o                         
   1   3   7         54.01         42.13         7.70 o                         
   2   3   7        260.15        257.91        12.96 o                         
   3   3   7         13.00         10.61         7.86 o                         
   4   3   7         92.07        103.67        13.05 o                         
   5   3   7         36.12         36.75        10.17 o                         
   6   3   7        203.01        175.06        14.74 o                         
   7   3   7         20.40          2.58        10.53 o                         
   8   3   7         53.66         48.07        11.15 o                         
   9   3   7         17.11         34.48         9.62 o                         
  10   3   7          0.63         -2.66         9.94 o                         
  11   3   7          1.00          6.28        15.73 o                         
  12   3   7          1.81         18.42        17.31 o                         
  13   3   7          2.12        -22.39        26.89 o                         
 -13   4   7          0.18         15.91        49.29 o                         
 -12   4   7         43.29         92.75        48.12 o                         
 -11   4   7         19.84        104.78        46.57 o                         
 -10   4   7         17.91         36.48        36.09 o                         
  -9   4   7        331.71        381.90        40.33 o                         
  -8   4   7        114.41        131.69        20.74 o                         
  -7   4   7         22.94         25.51        13.85 o                         
  -6   4   7          5.44         16.10        14.07 o                         
  -5   4   7        157.58        179.54        13.25 o                         
  -4   4   7         18.85         30.90        10.36 o                         
  -3   4   7          1.32          2.92         9.53 o                         
  -2   4   7         83.08         93.24        16.62 o                         
  -1   4   7         83.61         80.79        12.58 o                         
   0   4   7         13.98          4.89         9.63 o                         
   1   4   7         80.33         64.54        12.36 o                         
   2   4   7         43.76         36.49        11.20 o                         
   3   4   7        168.27        185.35        14.47 o                         
   4   4   7        112.51        125.06        13.25 o                         
   5   4   7         34.38         48.04        11.34 o                         
   6   4   7         57.59         73.31        11.55 o                         
   7   4   7        268.80        261.80        17.86 o                         
   8   4   7        107.45        113.43        14.28 o                         
   9   4   7         11.04         23.91        11.15 o                         
  10   4   7        111.77        138.34        23.75 o                         
  11   4   7         65.39        101.03        22.21 o                         
  12   4   7         13.09          1.52        18.19 o                         
 -13   5   7         24.81         54.72        53.56 o                         
 -12   5   7          0.01         -4.66        45.41 o                         
 -11   5   7          0.99          5.05        38.03 o                         
 -10   5   7         23.76          2.72        37.26 o                         
  -9   5   7         51.42         41.21        20.06 o                         
  -8   5   7         23.80         26.56        18.10 o                         
  -7   5   7          4.16          2.74        13.45 o                         
  -6   5   7        312.32        329.25        24.51 o                         
  -5   5   7         71.87         97.98        13.50 o                         
  -4   5   7         57.58         47.44        11.00 o                         
  -3   5   7         20.76         46.80        16.90 o                         
  -2   5   7        327.46        360.75        20.78 o                         
  -1   5   7          4.34         -2.74        10.82 o                         
   0   5   7        821.06        817.66        28.13 o                         
   1   5   7         89.90         80.37        16.37 o                         
   2   5   7        478.37        486.84        24.35 o                         
   3   5   7         32.08         30.65        11.92 o                         
   4   5   7         11.33         22.63        12.07 o                         
   5   5   7          2.28         -3.64        10.51 o                         
   6   5   7         14.65         -3.24        16.64 o                         
   7   5   7          5.95         12.70        14.14 o                         
   8   5   7          3.35          6.71        12.96 o                         
   9   5   7         18.83         38.13        17.03 o                         
  10   5   7         15.14          9.01        20.06 o                         
  11   5   7         11.08         18.84        23.73 o                         
  12   5   7          2.32         20.86        20.24 o                         
 -12   6   7         50.86          5.82        48.12 o                         
 -11   6   7          1.67        -18.24        41.91 o                         
 -10   6   7         33.32        131.95        48.90 o                         
  -9   6   7         16.21         12.55        19.10 o                         
  -8   6   7         48.26         83.32        22.45 o                         
  -7   6   7         93.11        110.48        20.36 o                         
  -6   6   7          6.08          3.21        14.76 o                         
  -5   6   7        131.23        168.93        20.75 o                         
  -4   6   7          0.12          6.06        10.27 o                         
  -3   6   7         58.05         69.70        12.97 o                         
  -2   6   7         32.36         40.33        12.28 o                         
  -1   6   7          3.48         -4.00        10.29 o                         
   0   6   7        152.76        122.30        15.85 o                         
   1   6   7         16.14         15.81        11.61 o                         
   2   6   7         13.57          1.29        16.02 o                         
   3   6   7          0.83         -3.67        11.11 o                         
   4   6   7         26.32         10.92        19.21 o                         
   5   6   7         15.29         34.82        12.85 o                         
   6   6   7         86.04        107.44        18.94 o                         
   7   6   7          5.13          1.67        15.98 o                         
   8   6   7         29.58         51.65        18.55 o                         
   9   6   7          0.12         -3.78        19.93 o                         
  10   6   7         22.46          1.26        29.11 o                         
  11   6   7          7.25          6.81        22.80 o                         
 -10   7   7          4.02         -9.70        43.85 o                         
  -9   7   7          0.32        -24.86        24.86 o                         
  -8   7   7          8.40        -29.49        29.69 o                         
  -7   7   7         17.92         31.39        20.86 o                         
  -6   7   7          0.50          5.99        18.28 o                         
  -5   7   7        156.08        187.66        34.56 o                         
  -4   7   7         67.23         73.43        17.61 o                         
  -3   7   7          2.95          0.88        10.01 o                         
  -2   7   7        117.17        144.04        17.42 o                         
  -1   7   7        307.27        321.15        22.43 o                         
   0   7   7          5.15          1.68        12.02 o                         
   1   7   7          7.84         -6.70        11.64 o                         
   2   7   7         19.90         35.47        13.92 o                         
   3   7   7         63.49         75.55        16.17 o                         
   4   7   7         11.28          5.75        12.66 o                         
   5   7   7          0.72         13.50        18.26 o                         
   6   7   7          8.35         12.21        23.02 o                         
   7   7   7          1.19         -5.07        19.02 o                         
   8   7   7          0.68         20.29        22.89 o                         
   9   7   7          0.59         30.84        24.10 o                         
  -9   8   7          5.57        -35.74        41.53 o                         
  -8   8   7         11.69        -27.20        28.32 o                         
  -7   8   7          4.61        -23.95        23.95 o                         
  -6   8   7          5.35         15.39        21.16 o                         
  -5   8   7          4.23        -17.62        17.62 o                         
  -4   8   7          5.79         14.23        18.51 o                         
  -3   8   7         32.96         44.80        16.01 o                         
  -2   8   7         17.49         -0.54        14.19 o                         
  -1   8   7          0.09         -3.32        13.24 o                         
   0   8   7          3.61        -13.78        13.78 o                         
   1   8   7          0.00         -8.92        13.63 o                         
   2   8   7          1.82         11.37        17.11 o                         
   3   8   7          2.90          7.17        16.78 o                         
   4   8   7          0.04          3.89        16.30 o                         
   5   8   7          4.95         15.14        20.31 o                         
   6   8   7          0.02          2.28        18.63 o                         
   7   8   7          2.64         -5.55        19.46 o                         
   8   8   7          4.78          2.72        37.64 o                         
  -6   9   7          7.79         -2.28        29.88 o                         
  -5   9   7         24.21         -4.97        21.52 o                         
  -4   9   7          0.88        -18.33        18.33 o                         
  -3   9   7         35.76         52.43        22.56 o                         
  -2   9   7          4.75         -7.56        15.62 o                         
  -1   9   7          0.68         -3.30        18.16 o                         
   0   9   7          8.24         -2.25        23.11 o                         
   1   9   7         10.39         89.08        28.96 o                         
   2   9   7          2.91          2.59        23.61 o                         
   3   9   7          1.21         -1.35        55.88 o                         
   4   9   7         10.46        -20.39        21.86 o                         
   5   9   7          0.31         29.88        42.69 o                         
 -14   0   8          6.59        -42.69        42.69 o                         
 -12   0   8          3.33        -32.21        32.21 o                         
 -10   0   8          2.12        -26.39        29.11 o                         
  -8   0   8          1.87         31.44        30.27 o                         
  -6   0   8          0.53        -11.46        11.46 o                         
  -4   0   8       1107.17       1060.02        29.91 o                         
  -2   0   8       1816.56       1721.10        48.11 o                         
   0   0   8        990.92       1014.17        37.97 o                         
   2   0   8       1171.13       1172.99        39.65 o                         
   4   0   8         21.11          0.06        11.97 o                         
   6   0   8        141.80        129.48        18.54 o                         
   8   0   8        379.75        318.90        25.53 o                         
  10   0   8          0.81         -8.49        10.71 o                         
  12   0   8          0.01        -24.06        33.38 o                         
 -14   1   8        178.46        178.78        78.59 o                         
 -13   1   8          6.44         25.07        32.48 o                         
 -12   1   8        297.04        347.60        44.52 o                         
 -11   1   8         20.32         26.54        38.03 o                         
 -10   1   8          2.74        -19.35        19.35 o                         
  -9   1   8         38.72         41.41        22.63 o                         
  -8   1   8        802.76        896.24        47.94 o                         
  -7   1   8        429.02        415.87        19.10 o                         
  -6   1   8         36.70         42.40         6.74 o                         
  -5   1   8        145.79        142.15         9.75 o                         
  -4   1   8        208.77        243.56        11.11 o                         
  -3   1   8         30.77         37.99         7.19 o                         
  -2   1   8          5.06         12.95         6.22 o                         
  -1   1   8        240.54        239.38        13.35 o                         
   0   1   8         12.78         10.99         6.46 o                         
   1   1   8          4.34          7.28         6.58 o                         
   2   1   8          0.12         -1.54         6.58 o                         
   3   1   8        183.21        178.86        15.40 o                         
   4   1   8          0.49          4.28         8.01 o                         
   5   1   8          0.41          4.04         7.70 o                         
   6   1   8         79.77         58.26        10.76 o                         
   7   1   8         78.66         69.78        13.71 o                         
   8   1   8        106.94        136.50        13.96 o                         
   9   1   8        147.24        144.68        14.71 o                         
  10   1   8        212.61        240.28        25.54 o                         
  11   1   8          0.96         -4.21        11.91 o                         
  12   1   8         50.02         40.83        19.27 o                         
  13   1   8          0.11        -12.09        24.55 o                         
 -14   2   8          1.13        -36.09        36.09 o                         
 -13   2   8         32.04         26.68        31.78 o                         
 -12   2   8         10.09          2.30        25.60 o                         
 -11   2   8         10.75         16.15        24.66 o                         
 -10   2   8          3.20         -0.61        49.09 o                         
  -9   2   8          0.62        -18.01        18.01 o                         
  -8   2   8        907.75        956.40        43.21 o                         
  -7   2   8        358.62        342.86        19.45 o                         
  -6   2   8          2.46         10.99        10.61 o                         
  -5   2   8         57.67         59.63         7.90 o                         
  -4   2   8        838.39        851.97        18.83 o                         
  -3   2   8        584.61        567.01        18.14 o                         
  -2   2   8        367.14        328.88        18.41 o                         
  -1   2   8         20.60         16.63         7.16 o                         
   0   2   8         22.50          8.64         6.88 o                         
   1   2   8        611.19        594.11        23.47 o                         
   2   2   8       1282.73       1195.72        25.83 o                         
   3   2   8         65.67         65.25        10.18 o                         
   4   2   8          0.09         -7.71         7.71 o                         
   5   2   8          2.00          4.01        10.03 o                         
   6   2   8          0.24         -9.01         9.01 o                         
   7   2   8          6.88          3.37         8.25 o                         
   8   2   8         82.64         66.06        11.89 o                         
   9   2   8         41.37         37.95        11.25 o                         
  10   2   8         33.12         21.35        10.97 o                         
  11   2   8          6.79         -6.51        13.19 o                         
  12   2   8          1.15          3.74        16.79 o                         
  13   2   8          2.58         -0.06        29.49 o                         
 -14   3   8         15.54         -7.76        51.62 o                         
 -13   3   8         96.97         70.24        55.50 o                         
 -12   3   8         93.60         64.42        46.57 o                         
 -11   3   8          1.84        -20.96        31.05 o                         
 -10   3   8         38.57         34.15        37.26 o                         
  -9   3   8        163.10        216.00        32.35 o                         
  -8   3   8         23.73         33.86        11.74 o                         
  -7   3   8         46.64         47.96        13.00 o                         
  -6   3   8         21.96         22.08        12.88 o                         
  -5   3   8         54.95         43.18         8.52 o                         
  -4   3   8         92.99        108.36        10.67 o                         
  -3   3   8         91.41         96.71         9.14 o                         
  -2   3   8          3.24          4.22         7.57 o                         
  -1   3   8         14.01         10.10         7.12 o                         
   0   3   8        176.14        147.76        11.13 o                         
   1   3   8         48.19         43.09         8.42 o                         
   2   3   8         21.43         28.35         8.84 o                         
   3   3   8        139.74        138.57        12.59 o                         
   4   3   8        279.45        281.22        21.75 o                         
   5   3   8        124.13        140.44        14.06 o                         
   6   3   8         54.97         60.68        11.72 o                         
   7   3   8         65.18         80.24        12.65 o                         
   8   3   8         19.43         27.67        11.02 o                         
   9   3   8         41.11         56.20        11.18 o                         
  10   3   8         20.32         35.02        11.52 o                         
  11   3   8         76.08         97.35        49.77 o                         
  12   3   8        150.97        165.97        26.98 o                         
 -13   4   8          0.16        -39.59        39.59 o                         
 -12   4   8         24.10         36.87        45.02 o                         
 -11   4   8         12.77          1.16        34.15 o                         
 -10   4   8          1.14        -25.23        30.66 o                         
  -9   4   8         33.08         22.90        35.32 o                         
  -8   4   8         79.17         81.46        22.69 o                         
  -7   4   8        140.73        155.82        19.83 o                         
  -6   4   8         46.92         71.99        20.00 o                         
  -5   4   8        395.01        393.09        20.07 o                         
  -4   4   8          0.20         10.27         9.75 o                         
  -3   4   8         31.26         12.23        13.17 o                         
  -2   4   8          7.36         19.61        10.11 o                         
  -1   4   8        446.88        456.71        30.19 o                         
   0   4   8          1.42         -0.43        10.21 o                         
   1   4   8         72.31         69.19        13.17 o                         
   2   4   8        159.66        171.80        16.89 o                         
   3   4   8         52.17         63.67        11.20 o                         
   4   4   8          9.68         10.01         9.65 o                         
   5   4   8          0.01          6.91         9.22 o                         
   6   4   8         14.48          7.28         8.64 o                         
   7   4   8         25.24         23.37        10.50 o                         
   8   4   8         37.17         34.50        12.33 o                         
   9   4   8          0.10          4.48        10.90 o                         
  10   4   8          5.34         -5.87        11.20 o                         
  11   4   8          0.64         43.88        20.07 o                         
  12   4   8          5.73          7.31        20.00 o                         
 -12   5   8          0.11         12.03        44.24 o                         
 -11   5   8         11.90        -11.64        40.36 o                         
 -10   5   8          0.34        -30.27        33.76 o                         
  -9   5   8        164.06        157.81        32.14 o                         
  -8   5   8         60.73         55.15        25.22 o                         
  -7   5   8          0.48         -1.90        13.88 o                         
  -6   5   8         45.78         45.68        14.97 o                         
  -5   5   8         41.36         31.84        14.15 o                         
  -4   5   8          4.69         -6.01         9.61 o                         
  -3   5   8        101.60         84.42        15.35 o                         
  -2   5   8         47.52         38.92        12.33 o                         
  -1   5   8         93.34         79.34        16.01 o                         
   0   5   8        139.80        140.63        16.31 o                         
   1   5   8         91.41         83.17        17.82 o                         
   2   5   8        169.14        165.50        19.66 o                         
   3   5   8         88.05         77.66        13.95 o                         
   4   5   8         52.67         33.33        12.90 o                         
   5   5   8          0.18          7.96        12.52 o                         
   6   5   8          4.76         11.62        13.71 o                         
   7   5   8         69.12         50.98        18.95 o                         
   8   5   8         11.10        -11.74        13.95 o                         
   9   5   8         64.81         54.92        25.02 o                         
  10   5   8          5.85        -15.83        19.66 o                         
  11   5   8          8.96          4.09        30.08 o                         
 -11   6   8         16.46         12.42        47.73 o                         
 -10   6   8          0.18         -1.94        39.97 o                         
  -9   6   8          0.32         -8.45        18.66 o                         
  -8   6   8        115.89        103.52        24.49 o                         
  -7   6   8         77.20         62.84        18.68 o                         
  -6   6   8         40.93         49.77        16.57 o                         
  -5   6   8         77.33         74.37        18.54 o                         
  -4   6   8          3.53         -1.41        12.01 o                         
  -3   6   8         74.07         54.74        21.77 o                         
  -2   6   8         40.33         44.85        12.75 o                         
  -1   6   8          2.88         -8.95         8.95 o                         
   0   6   8          3.72         21.49        11.87 o                         
   1   6   8        212.79        197.32        18.60 o                         
   2   6   8          0.12          1.56        11.60 o                         
   3   6   8         87.61         92.11        16.33 o                         
   4   6   8         10.28          8.77        12.71 o                         
   5   6   8         16.56          1.85        12.76 o                         
   6   6   8          0.03        -17.31        17.31 o                         
   7   6   8          2.55         -0.85        14.25 o                         
   8   6   8          4.86        -13.97        13.97 o                         
   9   6   8          2.73         -2.04        21.75 o                         
  10   6   8          0.20         19.43        24.30 o                         
 -10   7   8          2.82        -32.60        40.36 o                         
  -9   7   8         11.55         -3.48        29.34 o                         
  -8   7   8          0.00         14.50        31.82 o                         
  -7   7   8        101.06         36.18        23.95 o                         
  -6   7   8         38.65         45.96        21.18 o                         
  -5   7   8         35.74          2.30        18.15 o                         
  -4   7   8          0.10         -1.58        18.12 o                         
  -3   7   8          0.39         -3.51        14.40 o                         
  -2   7   8          9.86        -11.91        11.91 o                         
  -1   7   8          0.00         14.71        11.79 o                         
   0   7   8          8.69          3.90        12.33 o                         
   1   7   8         57.68         74.99        17.82 o                         
   2   7   8          8.62         -1.98        12.71 o                         
   3   7   8          5.15         10.12        14.02 o                         
   4   7   8          0.04          6.98        15.72 o                         
   5   7   8         14.80         -0.21        17.60 o                         
   6   7   8         11.02         18.89        17.60 o                         
   7   7   8         17.22         25.48        19.09 o                         
   8   7   8         14.81          3.81        18.17 o                         
   9   7   8         12.18         -4.66        36.87 o                         
  -8   8   8         12.05         -9.02        28.72 o                         
  -7   8   8         49.97         45.60        25.19 o                         
  -6   8   8          2.62          0.94        22.01 o                         
  -5   8   8          4.93          8.27        36.93 o                         
  -4   8   8         31.85         32.51        21.00 o                         
  -3   8   8         55.60         50.55        28.79 o                         
  -2   8   8        104.15         53.06        19.09 o                         
  -1   8   8         18.51         39.71        16.43 o                         
   0   8   8         34.58         18.94        15.42 o                         
   1   8   8          6.23          8.14        16.68 o                         
   2   8   8         37.81         14.36        24.97 o                         
   3   8   8         43.87         44.27        20.25 o                         
   4   8   8          1.77         -3.82        18.56 o                         
   5   8   8          3.44        -11.22        17.81 o                         
   6   8   8          0.53         31.78        19.99 o                         
   7   8   8          0.10         16.44        25.48 o                         
  -5   9   8         14.65         14.96        34.15 o                         
  -4   9   8         12.33          4.25        34.22 o                         
  -3   9   8          2.12        -22.23        22.23 o                         
  -2   9   8          0.81         -7.23        15.88 o                         
  -1   9   8          0.34          0.77        17.91 o                         
   0   9   8          4.59         -4.17        18.76 o                         
   1   9   8          4.07        -19.85        19.85 o                         
   2   9   8          0.39         25.86        22.12 o                         
   3   9   8          0.05          2.99        23.68 o                         
   4   9   8         21.44        -27.17        40.75 o                         
 -13   0   9        154.61        110.22        52.39 o                         
 -11   0   9         35.17         84.22        42.69 o                         
  -9   0   9        135.99        165.33        42.69 o                         
  -7   0   9        390.67        403.58        33.89 o                         
  -5   0   9       1619.90       1458.04        51.81 o                         
  -3   0   9        615.95        612.50        30.85 o                         
  -1   0   9        263.53        254.55        22.85 o                         
   1   0   9         16.79         18.50        13.05 o                         
   3   0   9        141.19        136.40        17.98 o                         
   5   0   9         60.28         67.12        15.79 o                         
   7   0   9         23.20         20.01        11.59 o                         
   9   0   9          2.55         -3.86        20.30 o                         
  11   0   9         93.77        105.57        25.06 o                         
  13   0   9         10.71        -33.76        33.76 o                         
 -14   1   9          2.16        -21.32        33.75 o                         
 -13   1   9         26.69         44.61        32.52 o                         
 -12   1   9          8.84         23.91        34.54 o                         
 -11   1   9         61.98         44.84        28.12 o                         
 -10   1   9         32.31          4.62        23.03 o                         
  -9   1   9         39.78          4.66        20.14 o                         
  -8   1   9        373.34        374.09        35.77 o                         
  -7   1   9        360.51        348.11        31.59 o                         
  -6   1   9        248.01        251.48        11.59 o                         
  -5   1   9        360.05        358.52        13.17 o                         
  -4   1   9          9.93          5.78         6.39 o                         
  -3   1   9        813.28        799.57        20.38 o                         
  -2   1   9        120.79        106.10        10.32 o                         
  -1   1   9        201.90        172.61        13.39 o                         
   0   1   9          7.29          6.78         7.26 o                         
   1   1   9        328.16        340.19        28.42 o                         
   2   1   9          2.61         12.78         7.97 o                         
   3   1   9        164.73        179.91        20.05 o                         
   4   1   9          0.61         14.15         8.81 o                         
   5   1   9        666.21        653.55        23.35 o                         
   6   1   9          0.64          9.21         7.72 o                         
   7   1   9         11.89          0.95         8.14 o                         
   8   1   9          4.35         -8.52         8.52 o                         
   9   1   9         17.80         23.00        10.69 o                         
  10   1   9          0.09         -6.81         9.52 o                         
  11   1   9         10.16         25.98        13.25 o                         
  12   1   9          0.12         -8.60        15.82 o                         
 -13   2   9        109.55        144.09        59.96 o                         
 -12   2   9         76.17         56.78        31.27 o                         
 -11   2   9         16.44         16.87        34.73 o                         
 -10   2   9          3.36         55.81        27.22 o                         
  -9   2   9        385.76        334.65        36.76 o                         
  -8   2   9         35.01         16.94        17.56 o                         
  -7   2   9        136.44        146.94        15.10 o                         
  -6   2   9          3.14          9.51        10.70 o                         
  -5   2   9        128.66        122.69        13.56 o                         
  -4   2   9        127.85        123.12        10.50 o                         
  -3   2   9        205.42        198.61        13.13 o                         
  -2   2   9         11.58          2.79         7.18 o                         
  -1   2   9         50.29         44.12         8.85 o                         
   0   2   9          1.51         -6.82         6.82 o                         
   1   2   9          0.06         -4.53         5.93 o                         
   2   2   9         10.00          0.35        10.12 o                         
   3   2   9        116.20        120.36        15.19 o                         
   4   2   9          0.08          0.73         9.98 o                         
   5   2   9         55.06         56.95        12.21 o                         
   6   2   9         52.01         42.79        15.61 o                         
   7   2   9         43.76         34.48        15.67 o                         
   8   2   9          0.30          4.97         9.60 o                         
   9   2   9          5.37         11.55        10.58 o                         
  10   2   9        142.03        169.70        16.13 o                         
  11   2   9         22.47         20.79        13.35 o                         
  12   2   9         15.97         38.56        20.18 o                         
 -13   3   9         34.83        -28.33        43.85 o                         
 -12   3   9         26.79          8.15        38.03 o                         
 -11   3   9          7.42        -26.78        26.78 o                         
 -10   3   9         14.80         20.96        36.87 o                         
  -9   3   9         85.91         95.08        41.91 o                         
  -8   3   9         85.42        118.58        17.53 o                         
  -7   3   9         23.43         17.46        12.61 o                         
  -6   3   9         67.16         70.90        15.32 o                         
  -5   3   9        699.50        673.63        21.42 o                         
  -4   3   9        519.93        530.80        21.02 o                         
  -3   3   9        263.62        238.32        16.58 o                         
  -2   3   9        377.89        404.80        17.26 o                         
  -1   3   9         64.30         55.86        10.10 o                         
   0   3   9        477.65        498.22        19.12 o                         
   1   3   9        957.15        961.79        35.75 o                         
   2   3   9        728.85        663.68        26.47 o                         
   3   3   9         23.07         18.33         9.45 o                         
   4   3   9         27.06         26.86         8.52 o                         
   5   3   9        197.53        186.61        15.50 o                         
   6   3   9        135.45        141.06        15.39 o                         
   7   3   9         11.90          3.81         9.15 o                         
   8   3   9          1.77         -1.94         9.85 o                         
   9   3   9         24.35          7.09        15.07 o                         
  10   3   9         25.71         24.21        11.52 o                         
  11   3   9         13.64         26.50        18.95 o                         
  12   3   9          0.05         18.72        19.00 o                         
 -12   4   9         83.38         26.00        49.68 o                         
 -11   4   9          0.73        -29.49        37.64 o                         
 -10   4   9         78.56        183.57        52.78 o                         
  -9   4   9         59.14         92.37        42.69 o                         
  -8   4   9        103.29        109.19        18.82 o                         
  -7   4   9        139.26        122.92        18.98 o                         
  -6   4   9         21.61         31.94        14.44 o                         
  -5   4   9         91.24         57.65        16.64 o                         
  -4   4   9         46.82         32.66        10.90 o                         
  -3   4   9         63.16         63.39        12.21 o                         
  -2   4   9          7.26          4.86        16.01 o                         
  -1   4   9          8.02          9.28        10.42 o                         
   0   4   9         14.18         11.02        12.52 o                         
   1   4   9         12.20         14.27        10.83 o                         
   2   4   9        334.67        331.13        19.11 o                         
   3   4   9         19.86          4.09         9.86 o                         
   4   4   9          5.62          9.02        10.21 o                         
   5   4   9          0.08         -9.64         9.64 o                         
   6   4   9         17.67         10.31        12.40 o                         
   7   4   9          6.74         13.06        10.97 o                         
   8   4   9         50.44         88.92        15.54 o                         
   9   4   9          0.05         -5.65        11.88 o                         
  10   4   9         18.68         17.17        16.23 o                         
  11   4   9          3.68         -1.53        17.35 o                         
 -12   5   9          6.68         21.34        49.68 o                         
 -11   5   9         22.83         30.27        41.14 o                         
 -10   5   9         19.39         26.39        36.87 o                         
  -9   5   9          6.06         27.55        37.64 o                         
  -8   5   9          1.94          0.83        16.02 o                         
  -7   5   9         81.86        115.64        23.14 o                         
  -6   5   9        113.26        106.84        18.47 o                         
  -5   5   9         78.27         73.81        16.91 o                         
  -4   5   9        322.60        337.47        23.11 o                         
  -3   5   9         13.32         10.74        10.73 o                         
  -2   5   9        177.29        220.89        18.59 o                         
  -1   5   9          1.90         -8.35         9.19 o                         
   0   5   9        255.57        239.18        19.48 o                         
   1   5   9         43.42         51.78        13.00 o                         
   2   5   9         64.06         85.53        15.04 o                         
   3   5   9          1.76         -7.10        10.29 o                         
   4   5   9         52.84         57.09        15.88 o                         
   5   5   9         32.33         33.36        14.08 o                         
   6   5   9         11.36          1.12        13.66 o                         
   7   5   9          5.30         -8.92        22.69 o                         
   8   5   9          0.00        -11.93        20.92 o                         
   9   5   9          7.52         20.81        19.98 o                         
  10   5   9          0.38         15.92        27.17 o                         
 -11   6   9          5.59          3.49        45.79 o                         
 -10   6   9         28.59         44.63        44.63 o                         
  -9   6   9          0.27         69.86        45.79 o                         
  -8   6   9          6.44         -4.56        21.34 o                         
  -7   6   9         82.22         75.84        33.95 o                         
  -6   6   9         16.03          1.78        27.73 o                         
  -5   6   9         32.43         27.53        16.43 o                         
  -4   6   9         14.62         17.31        15.12 o                         
  -3   6   9          2.99         13.29        12.38 o                         
  -2   6   9         15.31          9.31        11.64 o                         
  -1   6   9        145.21        129.50        17.14 o                         
   0   6   9          4.08          6.76        16.04 o                         
   1   6   9         22.11        -10.53        12.14 o                         
   2   6   9          3.93         -1.52        11.72 o                         
   3   6   9          2.59        -11.47        11.47 o                         
   4   6   9          4.41         -4.32        11.65 o                         
   5   6   9          0.03         20.05        16.56 o                         
   6   6   9          9.23         -1.77        14.85 o                         
   7   6   9         33.95         44.97        34.66 o                         
   8   6   9         22.09         37.22        38.79 o                         
   9   6   9          0.00          9.28        19.17 o                         
  -9   7   9          0.08        -26.24        26.24 o                         
  -8   7   9          6.51         -8.57        20.43 o                         
  -7   7   9         38.24         46.64        23.82 o                         
  -6   7   9         11.40         19.55        20.57 o                         
  -5   7   9          7.01         -8.39        21.17 o                         
  -4   7   9         71.94         89.11        22.81 o                         
  -3   7   9         29.97         -1.64        14.89 o                         
  -2   7   9         51.83         58.46        17.09 o                         
  -1   7   9          5.82        -12.94        12.94 o                         
   0   7   9         20.58         37.50        22.01 o                         
   1   7   9         19.48         17.14        15.57 o                         
   2   7   9         44.53         20.88        17.12 o                         
   3   7   9         23.65         11.80        17.12 o                         
   4   7   9         19.59         -0.27        26.59 o                         
   5   7   9          9.02         -8.30        15.68 o                         
   6   7   9         28.00         26.02        19.12 o                         
   7   7   9          0.05         25.29        18.94 o                         
   8   7   9          0.36         -2.91        24.62 o                         
  -7   8   9          0.12         -8.56        23.73 o                         
  -6   8   9         13.90         45.96        41.57 o                         
  -5   8   9          0.11         16.47        22.09 o                         
  -4   8   9          0.02         15.18        24.69 o                         
  -3   8   9          0.30          3.77        20.10 o                         
  -2   8   9          0.04        -15.72        21.82 o                         
  -1   8   9         12.77          8.61        17.61 o                         
   0   8   9          3.96         13.28        17.41 o                         
   1   8   9          7.19         11.01        17.96 o                         
   2   8   9          0.42         -3.16        17.80 o                         
   3   8   9          0.19         19.85        19.56 o                         
   4   8   9          6.84         28.17        25.56 o                         
   5   8   9          4.05          6.14        20.70 o                         
   6   8   9          3.39         61.38        30.89 o                         
  -3   9   9          0.45          0.03        43.66 o                         
  -2   9   9          5.70         32.35        26.83 o                         
  -1   9   9         20.65        -19.28        22.57 o                         
   0   9   9          0.53        -12.52        26.78 o                         
   1   9   9          9.56        -21.72        21.72 o                         
   2   9   9          0.14         10.10        25.03 o                         
 -12   0  10         82.68         98.19        47.73 o                         
 -10   0  10         66.00        -28.72        28.72 o                         
  -8   0  10        738.24        729.22        65.20 o                         
  -6   0  10        502.26        485.05        21.60 o                         
  -4   0  10        429.19        398.02        23.19 o                         
  -2   0  10       2650.34       2495.68        66.58 o                         
   0   0  10        507.02        471.05        32.17 o                         
   2   0  10        406.75        434.33        27.17 o                         
   4   0  10        209.51        214.04        23.65 o                         
   6   0  10          1.15          5.29        11.33 o                         
   8   0  10         38.67         34.85        21.84 o                         
  10   0  10         17.53          7.88        20.37 o                         
  12   0  10          1.00         14.04        23.67 o                         
 -13   1  10         38.69         48.59        34.40 o                         
 -12   1  10         37.16         33.65        28.39 o                         
 -11   1  10         68.40         89.02        31.01 o                         
 -10   1  10        131.72        132.19        32.99 o                         
  -9   1  10         58.34         27.94        24.64 o                         
  -8   1  10         41.54          5.01        15.96 o                         
  -7   1  10         13.45         -5.63        14.60 o                         
  -6   1  10        481.02        509.12        36.87 o                         
  -5   1  10          1.54          1.53         6.41 o                         
  -4   1  10        389.68        362.41        14.92 o                         
  -3   1  10        210.59        193.65        13.04 o                         
  -2   1  10         45.94         37.15         8.93 o                         
  -1   1  10          3.90          1.75         7.60 o                         
   0   1  10         32.80         31.44        10.07 o                         
   1   1  10         36.06         23.94        14.99 o                         
   2   1  10        244.40        230.81        17.88 o                         
   3   1  10        283.70        297.53        18.95 o                         
   4   1  10         25.20         29.25         9.59 o                         
   5   1  10         15.19         10.99        11.22 o                         
   6   1  10        404.16        460.82        22.30 o                         
   7   1  10         47.01         56.78        11.45 o                         
   8   1  10          1.38          2.95         9.60 o                         
   9   1  10          6.49          6.69        10.98 o                         
  10   1  10         22.38         20.04        13.02 o                         
  11   1  10          6.08         18.28        14.54 o                         
  12   1  10         14.22         27.85        18.54 o                         
 -13   2  10         16.05        -41.91        42.30 o                         
 -12   2  10          3.78        -28.33        36.87 o                         
 -11   2  10          2.33          7.02        26.75 o                         
 -10   2  10          0.56         -5.34        22.76 o                         
  -9   2  10          7.53          7.15        22.88 o                         
  -8   2  10         33.10         16.86        16.63 o                         
  -7   2  10         49.01         31.34        15.73 o                         
  -6   2  10         41.38         62.92        12.27 o                         
  -5   2  10         42.29         36.78        15.51 o                         
  -4   2  10       1377.98       1310.31        27.04 o                         
  -3   2  10          0.13         -5.96         7.21 o                         
  -2   2  10        232.95        234.54        14.54 o                         
  -1   2  10        894.98        870.72        40.63 o                         
   0   2  10        765.12        745.10        25.42 o                         
   1   2  10         67.55         41.96         9.63 o                         
   2   2  10         47.63         47.80        10.30 o                         
   3   2  10          0.79         -8.15         8.15 o                         
   4   2  10        380.49        365.58        21.04 o                         
   5   2  10         52.02         36.51        11.46 o                         
   6   2  10          5.87         -0.15         9.78 o                         
   7   2  10          5.69         19.61        10.24 o                         
   8   2  10         40.05         25.03        13.91 o                         
   9   2  10          0.04         25.31        12.10 o                         
  10   2  10         10.70         10.61        12.01 o                         
  11   2  10         17.45         -2.47        13.78 o                         
  12   2  10          6.37        -17.40        17.40 o                         
 -12   3  10         12.36        -32.99        32.99 o                         
 -11   3  10        112.98         76.45        47.35 o                         
 -10   3  10          6.86          2.72        35.32 o                         
  -9   3  10        201.00        256.14        55.88 o                         
  -8   3  10          2.40         15.14        21.16 o                         
  -7   3  10          0.58        -12.08        12.08 o                         
  -6   3  10        108.58         94.08        18.21 o                         
  -5   3  10        164.35        164.64        19.02 o                         
  -4   3  10         23.65         10.88        19.72 o                         
  -3   3  10         76.36         84.37        12.51 o                         
  -2   3  10         62.32         46.33        11.02 o                         
  -1   3  10          4.23         10.27         9.28 o                         
   0   3  10         10.91          0.15         9.06 o                         
   1   3  10         67.61         71.67        11.46 o                         
   2   3  10         14.91          7.15         8.62 o                         
   3   3  10         17.60         31.32         9.50 o                         
   4   3  10         12.32          2.89         9.84 o                         
   5   3  10         11.49         17.69        10.37 o                         
   6   3  10         56.87         54.73        12.60 o                         
   7   3  10          0.26         -4.68         9.79 o                         
   8   3  10         38.26         37.19        11.80 o                         
   9   3  10         23.21         26.16        13.29 o                         
  10   3  10          6.00         27.11        13.25 o                         
  11   3  10         13.34          1.93        19.03 o                         
 -12   4  10          2.59         58.21        53.17 o                         
 -11   4  10          1.05        -17.46        38.81 o                         
 -10   4  10         16.31          0.39        32.99 o                         
  -9   4  10         17.22          8.15        34.54 o                         
  -8   4  10         67.48        131.27        31.97 o                         
  -7   4  10         16.63          2.31        17.76 o                         
  -6   4  10          0.04          6.23        22.23 o                         
  -5   4  10         37.53         28.83        14.83 o                         
  -4   4  10        287.75        294.64        21.48 o                         
  -3   4  10        126.31        126.05        16.80 o                         
  -2   4  10         96.66        125.66        14.56 o                         
  -1   4  10         72.72         68.40        12.87 o                         
   0   4  10        200.55        183.85        17.55 o                         
   1   4  10        359.08        355.45        24.30 o                         
   2   4  10         74.43         57.59        12.66 o                         
   3   4  10        296.32        285.94        27.82 o                         
   4   4  10          5.21         -6.01        10.08 o                         
   5   4  10         85.95        113.86        16.84 o                         
   6   4  10          5.16         -9.04        13.65 o                         
   7   4  10          0.01         23.54        14.68 o                         
   8   4  10         14.96         39.92        15.06 o                         
   9   4  10         10.51         38.86        18.88 o                         
  10   4  10         10.06         21.66        15.65 o                         
 -11   5  10        103.00         93.14        51.62 o                         
 -10   5  10          0.36          7.76        36.09 o                         
  -9   5  10         47.55         47.73        41.14 o                         
  -8   5  10          6.96        -14.11        15.04 o                         
  -7   5  10         58.18         46.22        17.02 o                         
  -6   5  10         12.99          6.60        14.76 o                         
  -5   5  10          0.35         -0.75        14.36 o                         
  -4   5  10         80.16         78.70        22.58 o                         
  -3   5  10         28.28         19.14        12.24 o                         
  -2   5  10         15.72         10.93        10.65 o                         
  -1   5  10          4.64         17.91        11.35 o                         
   0   5  10         24.71         19.27        11.67 o                         
   1   5  10        203.11        196.17        19.15 o                         
   2   5  10         11.62         -0.36        11.56 o                         
   3   5  10         27.90         21.52        16.42 o                         
   4   5  10         10.66         11.34        13.72 o                         
   5   5  10          9.11         19.89        15.34 o                         
   6   5  10          3.46          9.27        16.10 o                         
   7   5  10         68.57        112.26        22.32 o                         
   8   5  10          2.05         19.04        18.48 o                         
   9   5  10         11.46         -5.57        17.82 o                         
  10   5  10          3.45         -4.66        38.42 o                         
 -10   6  10          0.01        -34.93        34.93 o                         
  -9   6  10          6.09        -31.82        31.82 o                         
  -8   6  10          9.07        -15.96        20.30 o                         
  -7   6  10          0.30        -14.77        17.99 o                         
  -6   6  10         10.93          6.10        19.45 o                         
  -5   6  10         86.24        123.33        26.05 o                         
  -4   6  10          4.70         -0.65        18.54 o                         
  -3   6  10         59.12         73.57        16.09 o                         
  -2   6  10         16.83          5.11        13.28 o                         
  -1   6  10         81.05         51.32        15.94 o                         
   0   6  10          6.84          7.06        15.88 o                         
   1   6  10         94.39        112.60        19.88 o                         
   2   6  10          5.75          6.89        14.29 o                         
   3   6  10         28.15         51.63        19.26 o                         
   4   6  10         12.97         -6.34        15.87 o                         
   5   6  10         20.41         16.05        17.26 o                         
   6   6  10          2.15          6.78        17.00 o                         
   7   6  10         10.45         -3.71        17.21 o                         
   8   6  10         21.39         28.22        19.73 o                         
  -8   7  10         15.55        -16.80        24.01 o                         
  -7   7  10          4.80         -9.61        21.40 o                         
  -6   7  10         11.34         -9.49        19.99 o                         
  -5   7  10          0.04        -12.23        18.56 o                         
  -4   7  10          6.28         15.77        18.80 o                         
  -3   7  10          5.02         28.61        23.95 o                         
  -2   7  10          0.08         13.07        16.35 o                         
  -1   7  10         18.18          7.47        14.92 o                         
   0   7  10         28.66         15.51        15.27 o                         
   1   7  10          0.40         11.56        16.06 o                         
   2   7  10          4.47          8.13        17.23 o                         
   3   7  10          7.39          1.22        16.33 o                         
   4   7  10          3.62         31.86        18.82 o                         
   5   7  10         29.62         60.15        21.51 o                         
   6   7  10          0.46         -0.56        17.20 o                         
   7   7  10          2.69          2.98        23.20 o                         
  -6   8  10          4.17         -5.05        22.35 o                         
  -5   8  10         10.62          6.63        22.00 o                         
  -4   8  10          0.15         16.84        25.03 o                         
  -3   8  10         10.52          2.39        20.42 o                         
  -2   8  10          0.01         -9.94        17.60 o                         
  -1   8  10         13.60         -1.59        18.27 o                         
   0   8  10          2.85          6.29        18.50 o                         
   1   8  10          1.15         -1.53        18.08 o                         
   2   8  10          6.64         11.52        19.32 o                         
   3   8  10          0.80          4.54        19.88 o                         
   4   8  10          0.02        -12.27        18.79 o                         
 -13   0  11         21.36         26.78        46.96 o                         
 -11   0  11        149.84        141.65        48.12 o                         
  -9   0  11        137.86        109.44        40.36 o                         
  -7   0  11        347.98        418.43        36.76 o                         
  -5   0  11        123.96        142.08        15.41 o                         
  -3   0  11        228.78        197.45        23.49 o                         
  -1   0  11        566.78        593.44        36.20 o                         
   1   0  11         52.18         27.94        12.25 o                         
   3   0  11          3.76         14.17        11.37 o                         
   5   0  11        694.72        810.17        43.41 o                         
   7   0  11          3.07         -8.84        11.68 o                         
   9   0  11         89.67         79.13        31.05 o                         
  11   0  11         22.30         12.50        32.79 o                         
 -13   1  11          1.17         14.41        33.48 o                         
 -12   1  11         46.94         51.73        35.32 o                         
 -11   1  11         21.03        -15.08        24.47 o                         
 -10   1  11         16.53          8.22        22.38 o                         
  -9   1  11         36.74         50.08        25.02 o                         
  -8   1  11          4.76          2.75        15.50 o                         
  -7   1  11         94.24         81.10        16.88 o                         
  -6   1  11         82.07         88.25        13.77 o                         
  -5   1  11        306.63        301.65        13.71 o                         
  -4   1  11          0.15         -3.69         6.91 o                         
  -3   1  11         35.36         31.48         9.72 o                         
  -2   1  11         21.87         16.43         8.09 o                         
  -1   1  11        703.65        754.80        25.31 o                         
   0   1  11        121.89        140.98        14.39 o                         
   1   1  11        779.80        785.91        26.66 o                         
   2   1  11         12.34          9.00         9.24 o                         
   3   1  11        278.99        296.33        20.93 o                         
   4   1  11        150.54        143.88        14.31 o                         
   5   1  11        258.89        248.70        18.24 o                         
   6   1  11          2.73         -8.35         8.35 o                         
   7   1  11          0.01          4.47         9.97 o                         
   8   1  11         42.35         42.96        14.29 o                         
   9   1  11          2.55          6.50        13.58 o                         
  10   1  11         26.17         43.70        21.58 o                         
  11   1  11          0.89         15.03        14.96 o                         
 -12   2  11          6.40        -21.34        41.91 o                         
 -11   2  11         18.57         72.57        46.57 o                         
 -10   2  11         84.92         52.39        39.59 o                         
  -9   2  11        170.04        156.79        46.57 o                         
  -8   2  11          2.09          5.87        17.56 o                         
  -7   2  11          3.94         -8.10        15.82 o                         
  -6   2  11         46.93         38.49        12.13 o                         
  -5   2  11          0.67         -6.32         6.87 o                         
  -4   2  11        372.08        372.02        16.88 o                         
  -3   2  11        163.36        162.13        12.83 o                         
  -2   2  11         68.46         57.96         9.89 o                         
  -1   2  11        395.23        367.37        20.20 o                         
   0   2  11         11.08         11.90         7.79 o                         
   1   2  11        291.48        292.28        17.36 o                         
   2   2  11         95.45         97.69        12.20 o                         
   3   2  11         49.00         77.09        11.92 o                         
   4   2  11        126.39        103.65        15.20 o                         
   5   2  11         65.69         61.79        12.24 o                         
   6   2  11         13.13         18.79        12.81 o                         
   7   2  11          0.02         -9.82         9.82 o                         
   8   2  11         20.75         25.69        13.96 o                         
   9   2  11         65.89         80.63        18.50 o                         
  10   2  11          7.32          6.48        12.93 o                         
  11   2  11          0.97         13.14        14.52 o                         
 -12   3  11          6.29        -39.59        43.08 o                         
 -11   3  11          9.46         -3.10        36.09 o                         
 -10   3  11         64.60        131.56        50.84 o                         
  -9   3  11         43.96         98.00        29.49 o                         
  -8   3  11         23.80          6.99        22.53 o                         
  -7   3  11          3.88         -3.66        13.75 o                         
  -6   3  11        141.81        172.26        20.30 o                         
  -5   3  11        109.50        100.57        17.35 o                         
  -4   3  11          0.92         -8.76         8.76 o                         
  -3   3  11          4.93          0.82         9.85 o                         
  -2   3  11         18.38         32.22        10.36 o                         
  -1   3  11        116.94        135.19        14.65 o                         
   0   3  11        413.56        408.31        22.24 o                         
   1   3  11         14.91         13.20         9.95 o                         
   2   3  11         13.52         11.17        11.94 o                         
   3   3  11        141.58        109.36        13.45 o                         
   4   3  11         27.41         31.44        10.46 o                         
   5   3  11         56.14         49.08        11.91 o                         
   6   3  11         18.63          9.72        11.52 o                         
   7   3  11          1.70          5.65        11.37 o                         
   8   3  11          0.31        -11.00        11.00 o                         
   9   3  11         12.26         14.75        13.93 o                         
  10   3  11          0.00         -6.98        13.77 o                         
 -11   4  11         15.45         13.97        46.18 o                         
 -10   4  11         94.45        149.03        52.39 o                         
  -9   4  11         11.78         37.50        25.21 o                         
  -8   4  11         80.93         91.23        32.02 o                         
  -7   4  11         13.02         13.33        21.40 o                         
  -6   4  11         47.51         58.51        21.88 o                         
  -5   4  11         15.45          3.99        13.69 o                         
  -4   4  11         71.64         76.96        19.27 o                         
  -3   4  11         16.33         -8.22         9.85 o                         
  -2   4  11         67.78         75.53        14.88 o                         
  -1   4  11          5.56         -0.09        10.01 o                         
   0   4  11        290.24        264.72        22.79 o                         
   1   4  11        159.59        164.43        17.53 o                         
   2   4  11         13.62         25.93        11.75 o                         
   3   4  11          4.88         -7.17        10.19 o                         
   4   4  11         25.17         13.51        12.29 o                         
   5   4  11         10.33         -4.91        11.80 o                         
   6   4  11         11.97          2.32        12.75 o                         
   7   4  11          3.41          3.77        12.69 o                         
   8   4  11         34.88         49.67        17.18 o                         
   9   4  11         23.21         39.16        17.74 o                         
  10   4  11         17.90         35.80        22.27 o                         
 -10   5  11         41.27         11.25        42.30 o                         
  -9   5  11          9.13          7.12        28.68 o                         
  -8   5  11         99.49        144.83        53.17 o                         
  -7   5  11         11.49         28.32        17.08 o                         
  -6   5  11          1.44         15.22        15.74 o                         
  -5   5  11         28.96         52.96        17.55 o                         
  -4   5  11        133.75        137.54        24.54 o                         
  -3   5  11          8.15         -0.35        11.94 o                         
  -2   5  11         51.42         75.11        14.48 o                         
  -1   5  11          7.29         12.12        12.00 o                         
   0   5  11         15.28         13.24        14.55 o                         
   1   5  11         81.61         56.68        14.07 o                         
   2   5  11        145.31        143.99        20.56 o                         
   3   5  11          2.88         -1.17        15.08 o                         
   4   5  11         11.37          7.13        25.01 o                         
   5   5  11          0.00         -2.91        14.01 o                         
   6   5  11          9.76          9.52        17.14 o                         
   7   5  11         11.51         13.25        17.50 o                         
   8   5  11          4.01         15.30        20.73 o                         
   9   5  11         11.84          7.77        26.13 o                         
  -9   6  11          2.83        -32.21        39.20 o                         
  -8   6  11         47.00         75.75        26.56 o                         
  -7   6  11         18.85        -11.96        20.53 o                         
  -6   6  11         39.37         40.53        20.73 o                         
  -5   6  11          5.10        -22.93        22.93 o                         
  -4   6  11          6.46         40.43        24.96 o                         
  -3   6  11          1.70          1.87        22.64 o                         
  -2   6  11          0.62        -13.52        13.52 o                         
  -1   6  11         10.23         15.35        14.47 o                         
   0   6  11         11.65          4.76        14.47 o                         
   1   6  11          0.16         -8.27        12.93 o                         
   2   6  11         17.04         -3.00        14.90 o                         
   3   6  11          0.74          9.34        16.15 o                         
   4   6  11         13.71         13.87        16.80 o                         
   5   6  11          3.97        -10.32        16.23 o                         
   6   6  11         34.62          4.55        18.83 o                         
   7   6  11          1.02         18.88        20.59 o                         
  -7   7  11          1.10         40.34        25.36 o                         
  -6   7  11         27.28         13.21        22.33 o                         
  -5   7  11          2.11         16.56        20.88 o                         
  -4   7  11         16.59         17.99        19.79 o                         
  -3   7  11         41.10         46.70        40.36 o                         
  -2   7  11          5.40          4.44        16.67 o                         
  -1   7  11          0.02        -15.46        15.46 o                         
   0   7  11         17.44         19.09        22.30 o                         
   1   7  11          0.64        -13.48        16.64 o                         
   2   7  11         17.32         26.97        22.00 o                         
   3   7  11         14.56         -4.54        16.78 o                         
   4   7  11         20.56         16.66        20.04 o                         
   5   7  11          3.70         59.93        29.05 o                         
  -4   8  11          0.00        -18.18        25.45 o                         
  -3   8  11          0.25        -38.03        38.03 o                         
  -2   8  11          5.05          1.55        38.03 o                         
  -1   8  11          0.04         -7.60        17.58 o                         
   0   8  11          0.05        -21.25        21.25 o                         
   1   8  11          0.19        -21.98        21.98 o                         
   2   8  11          0.00         -3.09        22.18 o                         
 -12   0  12          0.01         11.64        44.24 o                         
 -10   0  12         29.37         22.90        38.81 o                         
  -8   0  12         69.44         91.78        26.88 o                         
  -6   0  12        152.59        197.19        30.60 o                         
  -4   0  12        118.07        142.08        18.52 o                         
  -2   0  12        155.46        110.10        24.54 o                         
   0   0  12         35.27         41.09        13.90 o                         
   2   0  12          3.69          0.87        11.38 o                         
   4   0  12        142.37        131.66        20.70 o                         
   6   0  12         67.60         48.12        52.39 o                         
   8   0  12         34.28          5.36        25.03 o                         
  10   0  12          1.96         -5.74        21.32 o                         
 -12   1  12        107.64         89.08        36.69 o                         
 -11   1  12          0.01         -5.63        26.88 o                         
 -10   1  12         18.27         12.80        25.91 o                         
  -9   1  12          8.31         10.90        39.39 o                         
  -8   1  12        122.98        114.49        23.11 o                         
  -7   1  12          0.00         -0.14        14.12 o                         
  -6   1  12        249.03        314.80        20.20 o                         
  -5   1  12          0.10         13.88         7.46 o                         
  -4   1  12         45.05         48.02         9.80 o                         
  -3   1  12         34.62         33.93        10.39 o                         
  -2   1  12         30.03         13.87         8.79 o                         
  -1   1  12         41.84         56.08        10.79 o                         
   0   1  12        281.88        296.72        19.85 o                         
   1   1  12         31.85         36.77        11.23 o                         
   2   1  12         22.28         10.09         9.51 o                         
   3   1  12         87.16         80.13        12.50 o                         
   4   1  12        483.95        496.94        23.84 o                         
   5   1  12          3.27         11.86         9.96 o                         
   6   1  12         57.66         42.88        14.30 o                         
   7   1  12          1.72          6.48        12.65 o                         
   8   1  12         43.92         62.48        16.77 o                         
   9   1  12          0.35          3.76        14.02 o                         
  10   1  12         13.79          7.58        13.55 o                         
 -11   2  12          0.67         -0.39        41.91 o                         
 -10   2  12         80.24         50.06        38.42 o                         
  -9   2  12         33.21         18.63        25.37 o                         
  -8   2  12         37.08         40.44        27.55 o                         
  -7   2  12         55.08         41.67        37.26 o                         
  -6   2  12        323.60        358.11        30.02 o                         
  -5   2  12         17.07         18.59        13.43 o                         
  -4   2  12          1.50         -1.04         6.82 o                         
  -3   2  12         10.51         -0.73         7.49 o                         
  -2   2  12        118.91        112.13        13.85 o                         
  -1   2  12        104.42        102.43        11.91 o                         
   0   2  12         15.66         14.12         8.84 o                         
   1   2  12         43.25         44.97        10.60 o                         
   2   2  12        122.59        119.41        13.64 o                         
   3   2  12         16.12          8.58        11.66 o                         
   4   2  12        131.85        138.92        15.34 o                         
   5   2  12          8.22         16.00        11.08 o                         
   6   2  12          2.89          4.25        11.81 o                         
   7   2  12         42.32         45.60        14.37 o                         
   8   2  12         12.08         51.18        14.47 o                         
   9   2  12          4.08         10.63        13.80 o                         
  10   2  12          4.46         20.00        14.57 o                         
 -11   3  12        134.12        102.07        50.45 o                         
 -10   3  12         22.11         25.23        39.97 o                         
  -9   3  12          8.27        -10.64        23.58 o                         
  -8   3  12          1.38        -12.38        21.78 o                         
  -7   3  12         35.46         35.60        24.14 o                         
  -6   3  12        470.42        553.68        58.79 o                         
  -5   3  12          1.94         30.05        23.29 o                         
  -4   3  12          3.80          4.35        11.57 o                         
  -3   3  12         44.57         22.84        18.00 o                         
  -2   3  12         30.67         29.11        11.01 o                         
  -1   3  12         89.66         98.55        14.47 o                         
   0   3  12         31.59         16.09        10.67 o                         
   1   3  12         18.72         -0.69        10.07 o                         
   2   3  12        371.42        343.10        28.49 o                         
   3   3  12        105.82        136.81        16.70 o                         
   4   3  12         23.78         19.43        11.49 o                         
   5   3  12         40.08         37.91        15.12 o                         
   6   3  12         51.84         85.28        17.48 o                         
   7   3  12          3.94         19.23        12.37 o                         
   8   3  12         18.63         39.13        15.62 o                         
   9   3  12         31.67         18.55        14.78 o                         
 -10   4  12          1.99         63.65        48.51 o                         
  -9   4  12         12.22        -26.33        26.33 o                         
  -8   4  12         42.40         20.70        26.73 o                         
  -7   4  12          7.45          1.09        26.97 o                         
  -6   4  12          2.58         23.59        16.83 o                         
  -5   4  12        110.09        107.55        19.44 o                         
  -4   4  12          8.24          8.32        16.97 o                         
  -3   4  12        157.22        172.97        22.97 o                         
  -2   4  12         33.45         32.52        18.54 o                         
  -1   4  12         89.51        120.34        18.16 o                         
   0   4  12         46.37         26.49        13.06 o                         
   1   4  12         95.48        101.34        15.92 o                         
   2   4  12          0.10        -14.85        14.85 o                         
   3   4  12         40.55         61.85        16.11 o                         
   4   4  12         20.31         34.35        14.56 o                         
   5   4  12         16.97         37.92        15.74 o                         
   6   4  12          4.91          5.92        13.45 o                         
   7   4  12          6.04         20.70        16.12 o                         
   8   4  12          8.13          1.65        15.67 o                         
   9   4  12          5.58          1.69        20.42 o                         
  -9   5  12         42.43         17.06        30.92 o                         
  -8   5  12         26.94         -3.67        43.27 o                         
  -7   5  12         35.58          3.25        28.12 o                         
  -6   5  12          0.08         -0.94        18.30 o                         
  -5   5  12          0.26         -2.39        18.07 o                         
  -4   5  12          0.39         -5.96        19.04 o                         
  -3   5  12         16.12         22.29        15.35 o                         
  -2   5  12         34.38         32.86        14.29 o                         
  -1   5  12          0.67        -12.26        12.26 o                         
   0   5  12          1.99         15.68        14.03 o                         
   1   5  12         53.87         38.82        16.01 o                         
   2   5  12          3.46          3.26        13.76 o                         
   3   5  12         33.63         33.73        17.27 o                         
   4   5  12          0.12         12.13        15.90 o                         
   5   5  12         20.80         10.99        17.50 o                         
   6   5  12          2.52        -15.88        16.53 o                         
   7   5  12          0.98        -13.00        18.94 o                         
  -8   6  12          1.81         41.37        31.98 o                         
  -7   6  12         37.12         43.92        23.50 o                         
  -6   6  12          0.17         28.29        20.90 o                         
  -5   6  12         10.00         22.18        21.52 o                         
  -4   6  12          6.89          5.41        49.87 o                         
  -3   6  12          2.84         16.19        26.78 o                         
  -2   6  12         11.33          0.61        15.24 o                         
  -1   6  12         58.22         58.60        17.98 o                         
   0   6  12          2.24         -8.09        14.45 o                         
   1   6  12          2.16         -1.10        15.55 o                         
   2   6  12         55.14         72.70        25.19 o                         
   3   6  12         63.17         27.36        19.68 o                         
   4   6  12          0.35          3.06        18.59 o                         
   5   6  12          9.51         39.98        21.04 o                         
   6   6  12          1.11        -11.55        26.31 o                         
  -5   7  12          9.62         27.92        24.29 o                         
  -4   7  12          0.93         10.48        22.54 o                         
  -3   7  12          5.08          4.70        61.32 o                         
  -2   7  12          5.30         15.73        25.91 o                         
  -1   7  12          5.63         24.19        18.71 o                         
   0   7  12          1.43          1.12        25.15 o                         
   1   7  12          0.38         10.98        19.96 o                         
   2   7  12          2.74         -4.65        17.83 o                         
   3   7  12         12.13          7.85        24.71 o                         
   4   7  12          1.62        -13.20        38.42 o                         
 -11   0  13         27.12          0.00        39.20 o                         
  -9   0  13         12.44        -31.05        31.82 o                         
  -7   0  13        128.13        146.99        46.96 o                         
  -5   0  13          7.87          0.32        11.75 o                         
  -3   0  13        309.10        314.93        22.13 o                         
  -1   0  13         83.49         77.00        16.65 o                         
   1   0  13          5.97         23.59        13.01 o                         
   3   0  13        179.40        218.64        25.28 o                         
   5   0  13        139.28        169.87        61.32 o                         
   7   0  13         30.57         46.20        22.80 o                         
   9   0  13          5.41          5.89        20.05 o                         
 -11   1  13         19.84        -17.85        38.81 o                         
 -10   1  13         10.91         -8.42        25.33 o                         
  -9   1  13          7.72        -22.81        22.81 o                         
  -8   1  13          4.82         10.21        18.24 o                         
  -7   1  13        130.13        126.86        19.87 o                         
  -6   1  13          0.17         -9.48        13.35 o                         
  -5   1  13        479.51        500.73        22.34 o                         
  -4   1  13         68.88         78.96        11.91 o                         
  -3   1  13        219.72        219.29        16.17 o                         
  -2   1  13          1.35        -10.41        14.37 o                         
  -1   1  13         40.11         41.61        10.30 o                         
   0   1  13          2.53          5.65         8.91 o                         
   1   1  13         44.83         36.66        11.45 o                         
   2   1  13         71.65         65.70        12.03 o                         
   3   1  13         22.23         30.86        10.98 o                         
   4   1  13        148.32        163.37        20.09 o                         
   5   1  13         10.57          7.84        12.89 o                         
   6   1  13         26.41         37.60        15.28 o                         
   7   1  13         17.34         12.65        15.23 o                         
   8   1  13          0.03        -12.46        12.46 o                         
   9   1  13          1.67         -1.20        15.51 o                         
 -10   2  13          2.12         21.73        42.30 o                         
  -9   2  13         54.89         88.92        32.10 o                         
  -8   2  13         50.39         66.19        28.56 o                         
  -7   2  13         50.45          8.32        23.43 o                         
  -6   2  13         27.32         24.75        22.34 o                         
  -5   2  13          1.28         -8.47        17.49 o                         
  -4   2  13          2.53         20.55        11.79 o                         
  -3   2  13         54.38         43.29        12.05 o                         
  -2   2  13         23.53          9.27         9.95 o                         
  -1   2  13         58.25         48.65        13.28 o                         
   0   2  13        172.38        195.88        20.04 o                         
   1   2  13          2.68         -3.33         8.46 o                         
   2   2  13         11.97          8.48        14.67 o                         
   3   2  13          0.83         -2.34        12.61 o                         
   4   2  13         31.73         33.88        12.29 o                         
   5   2  13         94.16         92.58        18.26 o                         
   6   2  13         40.01         71.50        15.42 o                         
   7   2  13         26.64         24.58        14.92 o                         
   8   2  13          3.26         21.15        15.03 o                         
   9   2  13         15.24         18.16        18.93 o                         
 -10   3  13          0.13        -35.70        35.70 o                         
  -9   3  13         32.72         30.39        30.00 o                         
  -8   3  13        138.22        115.66        32.29 o                         
  -7   3  13          4.70          9.00        31.05 o                         
  -6   3  13          6.34         31.76        19.00 o                         
  -5   3  13         21.72         50.87        23.42 o                         
  -4   3  13         15.11         35.47        32.99 o                         
  -3   3  13        124.99        122.63        18.31 o                         
  -2   3  13        100.03         92.57        14.65 o                         
  -1   3  13         80.09         76.90        14.09 o                         
   0   3  13          0.55        -10.06        10.06 o                         
   1   3  13          2.48          1.60        10.50 o                         
   2   3  13         35.43         27.88        12.39 o                         
   3   3  13         14.74         12.13        12.01 o                         
   4   3  13         20.51         34.74        14.30 o                         
   5   3  13          0.36         -1.40        12.97 o                         
   6   3  13         26.73         36.00        16.09 o                         
   7   3  13         19.90         15.30        15.89 o                         
   8   3  13         17.02         33.12        17.22 o                         
  -9   4  13          6.17        -24.21        25.29 o                         
  -8   4  13         52.63         60.08        30.83 o                         
  -7   4  13          0.03        -21.41        24.23 o                         
  -6   4  13          3.82          7.58        18.51 o                         
  -5   4  13         12.64         45.74        27.34 o                         
  -4   4  13         94.16         76.25        26.07 o                         
  -3   4  13         34.21         15.22        21.33 o                         
  -2   4  13          4.13          0.96        14.56 o                         
  -1   4  13          0.24          3.65        11.59 o                         
   0   4  13          4.01          5.95        13.06 o                         
   1   4  13         10.21          8.00        13.04 o                         
   2   4  13         98.52        132.35        19.65 o                         
   3   4  13          3.81         14.93        17.08 o                         
   4   4  13         25.30         47.24        16.75 o                         
   5   4  13          5.14         13.43        13.89 o                         
   6   4  13         27.45         24.97        29.07 o                         
   7   4  13          0.36        -13.60        17.83 o                         
  -8   5  13         27.45         58.55        61.51 o                         
  -7   5  13          9.19          5.48        35.90 o                         
  -6   5  13         51.11         74.99        36.66 o                         
  -5   5  13         69.65        100.52        24.98 o                         
  -4   5  13          6.59         -5.17        22.85 o                         
  -3   5  13          3.38          1.69        21.83 o                         
  -2   5  13         62.46         83.39        20.94 o                         
  -1   5  13         10.24          0.44        13.90 o                         
   0   5  13          0.22          1.49        15.40 o                         
   1   5  13          1.01          2.51        16.09 o                         
   2   5  13          9.93         23.24        18.23 o                         
   3   5  13         13.55          9.11        17.12 o                         
   4   5  13         25.83         14.63        18.30 o                         
   5   5  13          0.47         -2.26        18.73 o                         
   6   5  13         17.39         29.07        27.83 o                         
  -6   6  13          9.50         60.29        24.94 o                         
  -5   6  13          1.37        -14.99        30.86 o                         
  -4   6  13          0.67         -5.77        26.86 o                         
  -3   6  13         16.87         62.92        29.97 o                         
  -2   6  13          1.44         -4.66        16.88 o                         
  -1   6  13          0.10         12.95        17.51 o                         
   0   6  13          3.98         20.80        18.21 o                         
   1   6  13          2.99        -16.46        16.46 o                         
   2   6  13         38.60         56.02        20.87 o                         
   3   6  13          2.44         35.26        26.81 o                         
   4   6  13         42.33         86.93        46.96 o                         
  -2   7  13          7.04         -8.15        37.64 o                         
  -1   7  13          1.53          0.18        22.15 o                         
   0   7  13          6.67          1.42        22.07 o                         
 -10   0  14         13.55        -20.57        36.87 o                         
  -8   0  14        119.66        146.87        51.23 o                         
  -6   0  14        229.00        216.55        33.89 o                         
  -4   0  14         20.06         33.87        12.42 o                         
  -2   0  14        320.05        332.15        33.65 o                         
   0   0  14         99.46        110.77        26.66 o                         
   2   0  14        286.80        308.95        55.88 o                         
   4   0  14         39.98         67.05        29.30 o                         
   6   0  14          0.84          9.09        21.72 o                         
   8   0  14          5.61         92.75        46.96 o                         
 -10   1  14         62.86         -4.27        41.91 o                         
  -9   1  14          8.55        -32.21        32.21 o                         
  -8   1  14         23.13         -8.51        24.51 o                         
  -7   1  14         40.10         34.32        18.42 o                         
  -6   1  14         71.76         86.41        24.80 o                         
  -5   1  14         17.70         -2.55        10.07 o                         
  -4   1  14          1.70          8.75        11.12 o                         
  -3   1  14         71.63         71.71        12.11 o                         
  -2   1  14         17.87         11.65         9.96 o                         
  -1   1  14          6.26         -1.35         9.23 o                         
   0   1  14          6.68         16.43        10.49 o                         
   1   1  14          0.01          5.77         9.27 o                         
   2   1  14         29.84         31.40        14.73 o                         
   3   1  14          0.06          4.00        11.10 o                         
   4   1  14         16.43         13.52        13.48 o                         
   5   1  14         52.05         55.13        17.05 o                         
   6   1  14         41.02         34.08        20.00 o                         
   7   1  14          6.49         16.68        16.29 o                         
   8   1  14         40.61         81.25        34.01 o                         
  -9   2  14          0.22        -25.69        25.69 o                         
  -8   2  14         57.21         61.29        29.18 o                         
  -7   2  14         45.72         34.36        25.65 o                         
  -6   2  14         96.97        134.52        30.06 o                         
  -5   2  14         21.31         40.06        19.51 o                         
  -4   2  14         35.20         26.91        24.30 o                         
  -3   2  14        135.91        125.69        15.88 o                         
  -2   2  14        187.27        201.97        18.75 o                         
  -1   2  14          5.79          3.71        10.53 o                         
   0   2  14         27.90         18.59        11.44 o                         
   1   2  14         25.94         31.35        13.10 o                         
   2   2  14         39.99         42.52        17.42 o                         
   3   2  14          0.74         -1.43        12.35 o                         
   4   2  14          2.28         17.88        12.27 o                         
   5   2  14         10.26         16.62        12.65 o                         
   6   2  14          2.80         18.23        14.40 o                         
   7   2  14          0.27         17.53        14.40 o                         
  -9   3  14          7.99         -5.14        44.05 o                         
  -8   3  14         21.28         10.00        27.13 o                         
  -7   3  14          0.86        -22.90        22.90 o                         
  -6   3  14          7.30         10.43        24.71 o                         
  -5   3  14         48.29         32.60        20.10 o                         
  -4   3  14          2.26         23.01        29.49 o                         
  -3   3  14          0.06         22.06        15.47 o                         
  -2   3  14          7.23         17.57        11.83 o                         
  -1   3  14          4.11        -10.47        10.47 o                         
   0   3  14          4.90         10.42        13.12 o                         
   1   3  14          3.92         -0.32        12.91 o                         
   2   3  14          0.41          2.25        12.23 o                         
   3   3  14         29.65         24.53        14.04 o                         
   4   3  14         31.23         73.74        18.75 o                         
   5   3  14          0.50          5.08        14.68 o                         
   6   3  14          6.69         17.48        15.77 o                         
   7   3  14         80.73         64.03        46.57 o                         
  -8   4  14          3.42        -19.07        27.63 o                         
  -7   4  14         75.22        139.86        35.40 o                         
  -6   4  14         15.95         31.61        21.28 o                         
  -5   4  14         46.76         77.34        23.58 o                         
  -4   4  14          9.40          0.30        23.31 o                         
  -3   4  14         35.92         24.05        24.26 o                         
  -2   4  14         77.61         66.56        19.99 o                         
  -1   4  14        111.18        131.19        37.69 o                         
   0   4  14         62.76         39.85        18.66 o                         
   1   4  14          1.64         27.81        24.93 o                         
   2   4  14          1.34         -6.42        12.85 o                         
   3   4  14          0.01          6.34        15.18 o                         
   4   4  14          8.00         37.97        17.08 o                         
   5   4  14          0.01         -6.34        15.30 o                         
   6   4  14          3.82         15.52        39.97 o                         
  -6   5  14          0.03         16.99        24.50 o                         
  -5   5  14         23.81         34.52        22.19 o                         
  -4   5  14          1.03          4.92        23.98 o                         
  -3   5  14          1.17         24.08        25.91 o                         
  -2   5  14          0.85          0.48        16.92 o                         
  -1   5  14          0.00          3.78        17.44 o                         
   0   5  14          3.43         30.82        19.73 o                         
   1   5  14          0.05          1.89        17.83 o                         
   2   5  14         20.53         33.43        19.65 o                         
   3   5  14         37.45         60.49        21.56 o                         
   4   5  14          4.23         21.34        45.02 o                         
  -3   6  14         84.83        130.00        36.40 o                         
  -2   6  14          7.21          2.22        25.93 o                         
  -1   6  14         13.60         29.18        26.58 o                         
   0   6  14          0.13          6.03        21.61 o                         
   1   6  14         17.92         25.62        40.56 o                         
  -7   0  15          0.31        -22.29        22.29 o                         
  -5   0  15          0.15          5.58        21.59 o                         
  -3   0  15          0.82         11.34        12.21 o                         
  -1   0  15          3.45        -10.97        15.43 o                         
   1   0  15         29.10         30.94        20.87 o                         
   3   0  15          5.89         34.92        21.34 o                         
   5   0  15         25.15         46.13        26.00 o                         
  -8   1  15          0.03          1.52        25.64 o                         
  -7   1  15         81.92        139.33        33.95 o                         
  -6   1  15         35.38         53.68        35.70 o                         
  -5   1  15        256.68        334.02        42.52 o                         
  -4   1  15          7.93         18.16        14.06 o                         
  -3   1  15        103.09        115.60        24.10 o                         
  -2   1  15          1.12         12.06        10.63 o                         
  -1   1  15         25.34          3.10        10.79 o                         
   0   1  15         18.89         25.06        12.88 o                         
   1   1  15        137.49        156.45        18.38 o                         
   2   1  15          0.79        -11.50        11.50 o                         
   3   1  15         21.88          8.29        11.92 o                         
   4   1  15          7.31          5.76        14.85 o                         
   5   1  15          0.85         36.71        15.99 o                         
   6   1  15          0.37         38.95        28.44 o                         
  -8   2  15          3.99         -6.43        62.87 o                         
  -7   2  15         10.41         22.65        29.49 o                         
  -6   2  15          0.82          5.71        24.13 o                         
  -5   2  15          0.16         25.69        19.82 o                         
  -4   2  15         12.08        -15.16        15.16 o                         
  -3   2  15         17.18         13.23        18.15 o                         
  -2   2  15          1.30         -2.73        16.47 o                         
  -1   2  15         47.25         23.13        13.79 o                         
   0   2  15         11.67         29.08        14.10 o                         
   1   2  15          3.89          1.90        12.58 o                         
   2   2  15         16.61         -1.08        13.30 o                         
   3   2  15         33.44         43.71        16.66 o                         
   4   2  15          3.62        -12.76        12.76 o                         
   5   2  15         21.08         31.32        16.65 o                         
   6   2  15          5.31         -4.27        39.59 o                         
  -7   3  15         41.42         55.03        36.87 o                         
  -6   3  15          8.04         26.19        28.73 o                         
  -5   3  15         30.76         63.68        33.03 o                         
  -4   3  15         89.11        115.31        31.16 o                         
  -3   3  15         40.00         64.17        28.05 o                         
  -2   3  15         58.70         54.27        18.87 o                         
  -1   3  15         33.92         37.44        16.25 o                         
   0   3  15         29.52         14.29        14.94 o                         
   1   3  15         43.21         48.30        24.53 o                         
   2   3  15          6.88         -0.31        14.06 o                         
   3   3  15         16.79         18.66        15.69 o                         
   4   3  15          4.66         21.63        16.29 o                         
   5   3  15         23.09         21.73        38.42 o                         
  -6   4  15          2.30        -12.26        26.12 o                         
  -5   4  15          1.44         -9.62        18.66 o                         
  -4   4  15          4.79         19.85        45.41 o                         
  -3   4  15          0.23        -13.70        21.82 o                         
  -2   4  15         16.60         27.22        18.70 o                         
  -1   4  15          7.72         -3.56        16.39 o                         
   0   4  15          0.28         18.46        18.42 o                         
   1   4  15          0.03         -9.64        16.70 o                         
   2   4  15          6.64          3.42        15.12 o                         
   3   4  15          4.23        -12.21        23.11 o                         
  -3   5  15          6.17         24.34        63.26 o                         
  -2   5  15         13.54         47.93        28.40 o                         
  -1   5  15          8.04         37.84        23.40 o                         
   0   5  15         86.90        150.40        31.76 o                         
   1   5  15          1.89         16.71        23.96 o                         
  -6   0  16        119.87        165.39        61.90 o                         
  -4   0  16        108.13         90.04        43.85 o                         
  -2   0  16         93.70        159.33        41.49 o                         
   0   0  16         18.73         19.23        20.53 o                         
   2   0  16         57.87        100.03        28.73 o                         
   4   0  16          9.31        -29.11        36.09 o                         
  -6   1  16         15.42         33.01        28.39 o                         
  -5   1  16          4.26         50.78        28.39 o                         
  -4   1  16          4.10         26.66        22.35 o                         
  -3   1  16          0.46         17.62        12.43 o                         
  -2   1  16          0.73         -0.82        14.33 o                         
  -1   1  16          1.04          0.25        12.68 o                         
   0   1  16          8.55          3.79        14.10 o                         
   1   1  16          3.06         -3.82        12.50 o                         
   2   1  16         41.16         23.71        14.32 o                         
   3   1  16          2.63          1.95        15.25 o                         
   4   1  16         39.75         83.20        30.59 o                         
  -6   2  16         36.07         20.57        43.85 o                         
  -5   2  16         40.87         44.16        28.07 o                         
  -4   2  16         45.81         45.31        28.22 o                         
  -3   2  16         42.68         12.97        18.83 o                         
  -2   2  16         25.90         27.00        15.60 o                         
  -1   2  16          7.37         30.01        13.79 o                         
   0   2  16         81.19         62.07        25.89 o                         
   1   2  16          1.52        -14.25        14.25 o                         
   2   2  16         13.47        -10.22        14.08 o                         
   3   2  16         13.48         23.29        41.14 o                         
  -4   3  16          6.92         13.98        29.69 o                         
  -3   3  16         13.98        -10.43        25.06 o                         
  -2   3  16         18.85         26.66        37.57 o                         
  -1   3  16          0.31        -13.12        13.97 o                         
   0   3  16          5.89         -4.77        14.98 o                         
   1   3  16         41.54         44.48        21.58 o                         
   2   3  16          6.69         -0.32        22.75 o                         
  -3   0  17          0.38         17.72        18.42 o                         
  -1   0  17          2.53         -5.87        19.22 o                         
  -2   1  17         36.63         74.12        16.65 o                         
  -1   1  17         17.27         33.67        16.94 o                         
   0   1  17          0.00         -8.06        22.52 o                         
                                                                                
